# Supplementary material for: Transcriptional development of phospholipid and lipoprotein metabolism in different intestinal regions of Atlantic salmon (Salmo salar) fry
Source: BMC Genomics. 2018 Apr 16;19:253. doi: 10.1186/s12864-018-4651-8 (PMC5902856; doi:10.1186/s12864-018-4651-8)
Supplement: Supplementary file 4 — Table S1. Result of differential expression ananlysis on all genes in stomach, pyloric caeca and hindgut of 2.5 and 10 g salmon both compared to 0.16 g. (XLSX 14268 kb) [file 12864_2018_4651_MOESM4_ESM.xlsx]

## Sheet: Stomach 2.5g vs 0.16g
logFC	logCPM	LR	PValue	FDR	gene_id
-5.02834	3.90988	207.507	4.80553e-47	1.5309e-42	gene7147:106600939
-4.73957	2.49517	135.688	2.33472e-31	3.71885e-27	gene3943:106579786
-8.91176	1.90987	127.51	1.43679e-29	1.52573e-25	gene25062:106564198
-11.6176	2.43628	121.058	3.71188e-28	2.95623e-24	gene51543:106589988
8.63978	7.43917	107.827	2.93248e-25	1.8684e-21	gene22570:106561732
-5.76242	3.62517	101.47	7.25608e-24	3.85262e-20	gene24624:106563774
-6.70812	2.79579	100.578	1.13835e-23	5.18065e-20	gene14299:106607439
5.16924	3.79799	99.5049	1.95678e-23	7.79215e-20	gene27862:106566684
5.56645	10.8569	98.3301	3.54142e-23	1.25354e-19	gene37696:106576606
-3.28756	2.44505	95.7823	1.2824e-22	4.08534e-19	gene12117:106605405
4.50795	6.49482	93.9619	3.21649e-22	9.31526e-19	gene31970:106570829
-6.45607	0.949417	89.09	3.77253e-21	1.00151e-17	gene4767:106587098
-5.89129	2.33147	88.7157	4.55827e-21	1.11702e-17	gene12251:106605585
4.00729	7.07989	86.8919	1.14616e-20	2.60809e-17	gene19311:106612297
-7.8178	4.38433	84.8204	3.26741e-20	6.93932e-17	gene18396:106611445
-5.63092	1.4777	83.9542	5.06371e-20	1.00822e-16	gene40782:100136486
-8.68514	1.30268	81.9338	1.40723e-19	2.63707e-16	gene13649:106606887
7.70674	8.00094	81.4746	1.77533e-19	3.06807e-16	gene22609:106561775
-6.4792	1.15547	81.4148	1.82985e-19	3.06807e-16	gene59606:106591118
-8.28871	2.11376	80.1487	3.47269e-19	5.53148e-16	gene5385:106593482
-8.69997	0.751431	78.0703	9.944e-19	1.5085e-15	gene13643:106606881
-6.57856	1.36575	73.9333	8.08023e-18	1.17005e-14	gene224:106613035
5.08492	11.1472	73.8106	8.59825e-18	1.19093e-14	gene51469:106589915
3.95451	1.39913	73.3114	1.10729e-17	1.46979e-14	gene47803:106586588
4.37624	4.12769	72.8461	1.40164e-17	1.78608e-14	gene3869:106579093
-7.98399	2.43763	71.8943	2.27043e-17	2.78189e-14	gene9752:106603209
-5.75455	6.81791	71.7056	2.49822e-17	2.94763e-14	gene33905:106572750
-4.07622	1.8602	70.7203	4.11643e-17	4.68347e-14	gene298:106567073
-4.12944	1.36203	70.1117	5.60397e-17	6.15606e-14	gene1373:106608097
-11.8783	0.486604	69.2669	8.60022e-17	9.13257e-14	gene42873:106581734
3.82633	3.17666	69.0925	9.39537e-17	9.65511e-14	gene50843:106589347
-2.08865	1.81087	67.4262	2.18726e-16	2.17749e-13	gene17415:106610472
-6.59231	0.223569	66.8055	2.99663e-16	2.89284e-13	gene28609:106567508
-6.09037	0.362985	65.0789	7.19601e-16	6.74245e-13	gene28821:106567679
4.88361	2.84742	64.0155	1.23445e-15	1.12359e-12	gene37695:106576607
-4.79884	0.188048	63.253	1.81795e-15	1.59085e-12	gene48442:106587277
-1.65846	5.77906	63.221	1.84768e-15	1.59085e-12	gene7291:106600828
7.8836	4.60742	62.7946	2.29431e-15	1.85429e-12	gene45993:106584698
3.83135	5.56	62.7354	2.36433e-15	1.85429e-12	gene37496:106576438
-5.86372	1.40283	62.7229	2.37935e-15	1.85429e-12	gene18541:106611547
1.93826	3.65116	62.717	2.38647e-15	1.85429e-12	gene46276:106585173
2.01022	4.94249	60.9056	5.98792e-15	4.54184e-12	gene34789:106573684
-8.61402	-0.195005	60.5274	7.25627e-15	5.37589e-12	gene7115:106600756
-9.76241	0.0529016	59.9181	9.88895e-15	7.15983e-12	gene47351:106586124
3.00731	5.6596	59.4344	1.26438e-14	8.95094e-12	gene10824:100380594
-6.1568	0.513912	58.5667	1.96519e-14	1.36098e-11	gene35249:106574136
-6.12265	2.35779	57.3562	3.63618e-14	2.46464e-11	gene39575:100380776
-4.78427	0.811794	57.2091	3.91853e-14	2.60068e-11	gene33376:106572090
-1.29908	4.52424	56.9545	4.46013e-14	2.89972e-11	gene42022:100194993
-2.27715	1.9748	56.722	5.01997e-14	3.19843e-11	gene14962:106608189
7.80943	4.55223	56.5691	5.42572e-14	3.38916e-11	gene80690:106591569
-1.43738	3.28145	56.5235	5.55317e-14	3.40206e-11	gene23948:106563017
-5.97249	-0.0505344	56.1194	6.82025e-14	4.09949e-11	gene44084:106582915
-6.80229	1.99996	55.5895	8.92997e-14	5.19639e-11	gene44890:106583693
4.29236	2.48942	55.5569	9.07913e-14	5.19639e-11	gene61022:106590825
3.01023	4.61182	55.545	9.13449e-14	5.19639e-11	gene45905:106584632
2.21721	5.74618	54.6991	1.4047e-13	7.85081e-11	gene11748:106605105
-6.97353	3.97905	54.3316	1.69358e-13	9.30216e-11	gene54733:106598796
-7.76011	-0.232566	54.2889	1.73076e-13	9.34522e-11	gene7050:106600696
-2.53311	3.09551	53.9083	2.10065e-13	1.11534e-10	gene20822:106613471
-3.07615	1.86193	53.348	2.79396e-13	1.43572e-10	gene37301:106576197
-14.7652	1.7911	53.3478	2.7942e-13	1.43572e-10	gene18949:106611931
-6.37121	5.47894	53.0638	3.22883e-13	1.63271e-10	gene1823:106611944
4.86904	4.1623	52.6882	3.90934e-13	1.94593e-10	gene48952:106587713
2.44098	2.03553	52.544	4.20709e-13	2.06193e-10	gene27936:106566858
4.42145	7.23569	51.9083	5.81531e-13	2.80695e-10	gene63141:106591805
2.51776	1.5947	51.6939	6.48656e-13	3.08421e-10	gene10607:106604041
-6.75369	0.489255	51.5521	6.97235e-13	3.26644e-10	gene2172:106562538
-4.89013	4.47236	51.4258	7.4355e-13	3.43294e-10	gene836:106602243
-3.2277	2.26442	51.2883	7.97492e-13	3.62939e-10	gene45046:106583804
-4.67722	2.00952	51.1935	8.36952e-13	3.75532e-10	gene31990:106570843
1.83598	5.44604	50.9356	9.5449e-13	4.22322e-10	gene28765:100195087
-9.34057	0.986161	50.4257	1.23765e-12	5.34044e-10	gene34330:106573244
2.54099	4.97807	50.4211	1.24052e-12	5.34044e-10	gene49988:106588568
-8.69144	0.87811	50.3832	1.2647e-12	5.37193e-10	gene32811:106571639
-5.53076	0.559073	49.9324	1.59133e-12	6.61395e-10	gene39024:106577904
-2.79835	2.85424	49.9235	1.59863e-12	6.61395e-10	gene14228:106607486
2.51655	5.07482	49.5331	1.95058e-12	7.96661e-10	gene31312:106570209
-2.13286	7.40262	49.4929	1.99093e-12	8.0285e-10	gene75887:106594462
2.34492	6.13088	49.0557	2.48795e-12	9.90733e-10	gene43202:106582148
-5.11919	-0.489427	48.3678	3.53325e-12	1.38961e-09	gene52045:106590507
-5.63437	0.0727757	48.2787	3.69738e-12	1.43643e-09	gene8773:106602335
-9.46301	0.848199	47.3803	5.84684e-12	2.24413e-09	gene42684:106581535
-1.84612	5.39778	47.3092	6.06259e-12	2.29924e-09	gene34876:106573600
-3.14348	1.69232	47.1632	6.53159e-12	2.44796e-09	gene2709:106567986
-2.09146	2.55478	46.8291	7.74553e-12	2.86918e-09	gene7349:106600985
-2.64124	1.58163	46.522	9.05938e-12	3.3173e-09	gene45773:106584495
6.14454	2.82254	46.085	1.13231e-11	4.09908e-09	gene12202:106605546
-11.9199	1.94453	45.8377	1.28467e-11	4.5984e-09	gene31046:106570063
2.33044	4.71511	45.5616	1.47911e-11	5.23555e-09	gene6028:106598333
-10.6351	1.51079	45.4358	1.57725e-11	5.5216e-09	gene61719:106592537
-4.03937	-0.259056	45.2748	1.71237e-11	5.92947e-09	gene11805:106605154
-3.65767	0.892093	45.0888	1.88304e-11	6.45031e-09	gene41327:100196328
-5.7212	2.56701	44.7827	2.20161e-11	7.46136e-09	gene37998:106576710
-10.465	2.63248	44.4529	2.6055e-11	8.73719e-09	gene81170:106593078
-3.31651	0.0586159	44.3709	2.71701e-11	8.97277e-09	gene20307:106613301
-4.14605	0.798922	44.36	2.73208e-11	8.97277e-09	gene47941:100194560
-3.64096	1.04552	44.31	2.80275e-11	9.11094e-09	gene22930:106562147
1.51525	5.53378	44.259	2.87685e-11	9.25736e-09	gene2922:106570511
-10.5952	1.63193	44.1509	3.04015e-11	9.685e-09	gene5352:106593163
1.63839	4.93914	43.9942	3.29343e-11	1.03249e-08	gene28427:106567280
3.07013	3.9419	43.9869	3.30584e-11	1.03249e-08	gene9590:106603177
1.69515	2.55764	43.9501	3.36861e-11	1.04188e-08	gene26071:106565171
2.91112	3.97366	43.8601	3.52713e-11	1.08042e-08	gene42887:106581851
-9.69164	2.21932	43.8271	3.58713e-11	1.08833e-08	gene19884:106612824
2.21942	6.44203	43.4205	4.41528e-11	1.32696e-08	gene22759:106561914
-1.55884	6.07948	42.8386	5.94479e-11	1.76994e-08	gene42771:106581623
1.81093	3.38247	42.7344	6.26996e-11	1.84069e-08	gene1090:100306798
-9.18222	-0.0213839	42.7257	6.298e-11	1.84069e-08	gene14513:100286460
1.56918	4.78877	42.6986	6.3858e-11	1.84939e-08	gene35452:106574267
-5.49545	1.5473	42.6197	6.64848e-11	1.90812e-08	gene74952:106595068
-3.60389	2.6745	42.0093	9.08381e-11	2.58378e-08	gene26007:106565228
-3.81486	2.65215	41.938	9.42152e-11	2.65612e-08	gene21146:106560322
2.79572	5.50326	41.8276	9.96855e-11	2.78568e-08	gene3028:106571543
2.3342	4.21063	41.7802	1.0213e-10	2.82918e-08	gene12543:100195349
2.49374	5.71497	41.7567	1.03369e-10	2.83883e-08	gene46309:100195200
2.4938	4.32838	41.5884	1.12659e-10	3.0675e-08	gene36278:106575196
1.98726	4.67687	41.2833	1.31688e-10	3.55523e-08	gene36602:106575511
-3.94973	3.46657	41.095	1.45007e-10	3.88192e-08	gene42147:106581008
-4.46079	-0.581385	41.0109	1.51383e-10	4.01883e-08	gene16095:100194520
-1.1978	5.5682	40.978	1.5395e-10	4.05321e-08	gene14215:106607494
-6.26746	0.534866	40.6192	1.8498e-10	4.83025e-08	gene2121:106561968
-2.26321	3.90287	40.6022	1.86594e-10	4.83277e-08	gene31272:100196669
-2.63937	0.560482	40.5084	1.95774e-10	5.02966e-08	gene48490:106587237
-1.73506	3.81993	40.293	2.18593e-10	5.57097e-08	gene23988:106563116
-9.32086	1.30501	40.0784	2.43976e-10	6.16853e-08	gene20104:106613067
2.09684	5.53576	40.0543	2.47005e-10	6.19594e-08	gene37943:106576759
-7.39217	0.982804	39.9934	2.54828e-10	6.34223e-08	gene80867:106597007
-2.31595	0.92094	39.9751	2.57225e-10	6.35227e-08	gene10321:106603781
-3.58429	0.480843	39.9491	2.60669e-10	6.38779e-08	gene2551:106566689
2.28558	4.49197	39.8944	2.68068e-10	6.51898e-08	gene2662:106567755
-7.23889	1.68626	39.8602	2.72806e-10	6.58393e-08	gene25815:100196291
-1.37558	3.55566	39.7971	2.81759e-10	6.74888e-08	gene22507:106561667
8.19217	6.05708	39.6883	2.97909e-10	7.03172e-08	gene58383:106590794
-3.02691	0.362925	39.6878	2.97982e-10	7.03172e-08	gene39410:106578300
-4.86307	-0.367332	39.3575	3.52893e-10	8.26625e-08	gene32735:106571696
-2.06073	1.99211	39.3314	3.57643e-10	8.31638e-08	gene29172:106568079
-2.01982	2.46222	39.2767	3.67796e-10	8.49049e-08	gene50795:106589308
-3.05657	1.03095	39.1304	3.96421e-10	9.08547e-08	gene28989:106567901
-1.95278	1.33355	39.1096	4.00677e-10	9.11741e-08	gene18547:106611554
-8.60719	0.247087	39.0884	4.0504e-10	9.15132e-08	gene4096:106580750
1.3772	4.76336	38.8756	4.51698e-10	1.01336e-07	gene19417:100306807
-4.11915	2.03821	38.8379	4.60494e-10	1.02587e-07	gene11956:106605319
-2.14369	1.194	38.7184	4.89565e-10	1.08306e-07	gene51790:106590235
-1.51317	4.0787	38.6394	5.09806e-10	1.12006e-07	gene28079:106566975
3.86751	3.96377	38.6242	5.1378e-10	1.12106e-07	gene39934:106578829
-1.61809	2.56978	38.5128	5.43949e-10	1.17882e-07	gene51963:106590415
-1.97781	4.31233	38.4863	5.51405e-10	1.1869e-07	gene21025:106613965
2.22318	3.00359	38.3305	5.97214e-10	1.26679e-07	gene33276:100195894
-1.36719	4.57658	38.3277	5.98088e-10	1.26679e-07	gene31344:106570183
-3.7961	0.113031	38.32	6.0045e-10	1.26679e-07	gene13332:106606684
-5.13571	-0.0707222	37.9424	7.28628e-10	1.5271e-07	gene25244:106564393
-6.82194	3.97468	37.9292	7.33595e-10	1.52746e-07	gene48702:106587462
-4.33273	0.556249	37.7442	8.06576e-10	1.66597e-07	gene19272:106612258
-2.34807	2.2741	37.7345	8.10579e-10	1.66597e-07	gene19976:106613022
2.19366	3.79816	37.5823	8.76379e-10	1.78615e-07	gene5369:106593341
-1.95347	3.77793	37.5736	8.80265e-10	1.78615e-07	gene26274:106565392
1.401	4.8717	37.4099	9.57339e-10	1.93025e-07	gene1399:106608436
-6.9915	0.329712	37.3766	9.73827e-10	1.95115e-07	gene25592:106564740
1.78972	2.68185	37.3565	9.83924e-10	1.95905e-07	gene24198:106563184
-3.17114	1.1653	37.0182	1.17031e-09	2.31568e-07	gene30683:106569570
-3.105	1.56199	36.9772	1.19521e-09	2.35036e-07	gene36734:106575651
-3.45367	0.832677	36.9186	1.23163e-09	2.40712e-07	gene38193:106577064
-2.53567	0.111962	36.8375	1.28397e-09	2.4941e-07	gene31788:106570650
-5.08002	0.376651	36.8082	1.30342e-09	2.51655e-07	gene38839:106577692
1.73559	5.78605	36.6733	1.39678e-09	2.68056e-07	gene38296:106577208
-3.45782	1.10707	36.5953	1.45382e-09	2.77332e-07	gene49911:106588343
-4.52978	-0.327044	36.4771	1.54467e-09	2.92909e-07	gene45776:106584498
-3.8081	1.53471	36.4344	1.5789e-09	2.97628e-07	gene12998:106606349
-4.94581	1.57611	36.3878	1.6171e-09	3.03035e-07	gene8553:106602224
4.51686	7.91286	36.2998	1.69182e-09	3.15183e-07	gene63140:106591804
-9.23315	0.410503	36.2648	1.72243e-09	3.19021e-07	gene80357:106591112
-11.6879	-0.280213	36.1928	1.78728e-09	3.29117e-07	gene51462:106589904
2.71354	3.69285	36.1204	1.8549e-09	3.39607e-07	gene16162:106609325
-7.04899	0.9421	36.03	1.94306e-09	3.53503e-07	gene12247:106605667
2.88601	3.13349	36.02	1.95299e-09	3.53503e-07	gene9064:106602549
-8.1352	0.152852	35.9991	1.97406e-09	3.55297e-07	gene3310:106573777
-3.87146	1.26062	35.9635	2.01052e-09	3.59827e-07	gene4564:106585752
1.83687	6.94302	35.9452	2.02941e-09	3.61178e-07	gene44806:106583642
-6.31749	-1.39025	35.768	2.2227e-09	3.9338e-07	gene24800:106563939
-5.74148	-0.462406	35.6941	2.30866e-09	4.06337e-07	gene4190:106582343
2.63713	7.28581	35.641	2.37247e-09	4.15273e-07	gene33110:106571947
-2.03246	1.55431	35.572	2.45797e-09	4.27889e-07	gene14556:106607760
-6.95549	2.30893	35.4694	2.59095e-09	4.48587e-07	gene14264:106607464
-11.8771	0.276663	35.3824	2.7093e-09	4.66542e-07	gene9100:106602669
3.80147	0.698358	35.3399	2.76904e-09	4.74264e-07	gene40383:106579152
-2.55737	1.84752	35.2935	2.83571e-09	4.83087e-07	gene21663:106561069
-3.99178	-0.442119	35.2128	2.95568e-09	5.00847e-07	gene48534:106587197
2.00655	5.91782	35.1281	3.08708e-09	5.20344e-07	gene21638:106561081
1.93841	3.98247	35.1177	3.10371e-09	5.20394e-07	gene26018:106565216
1.59181	7.17304	35.0878	3.15164e-09	5.25663e-07	gene25994:106565239
-2.47972	2.396	35.0184	3.26612e-09	5.38741e-07	gene39744:106578654
-7.05176	0.671536	35.0183	3.2662e-09	5.38741e-07	gene31477:106570346
-1.46923	4.94569	35.0096	3.28078e-09	5.38741e-07	gene19683:106612598
-2.39521	2.30823	34.9588	3.36763e-09	5.50168e-07	gene43199:100196806
-10.1818	2.6356	34.9343	3.41017e-09	5.5342e-07	gene51430:106589897
2.66293	3.1315	34.9274	3.42229e-09	5.5342e-07	gene2904:106570023
1.80679	4.16212	34.8267	3.60393e-09	5.79851e-07	gene37903:106576789
-1.89898	2.40659	34.6895	3.86716e-09	6.19075e-07	gene2630:106567252
-1.73028	2.46017	34.5986	4.05193e-09	6.45412e-07	gene40872:106579759
-7.76382	-0.0123184	34.3744	4.54664e-09	7.20609e-07	gene27706:106566665
-1.64017	8.75557	34.357	4.58739e-09	7.23468e-07	gene4684:106587813
-3.75036	0.691803	34.2713	4.79396e-09	7.52322e-07	gene15634:106608750
-2.45851	1.81134	34.1788	5.02735e-09	7.85079e-07	gene28435:106567286
-3.00535	2.52799	34.1413	5.12512e-09	7.96444e-07	gene17460:106610506
1.48757	3.68448	34.0475	5.37826e-09	8.29795e-07	gene18943:106611938
-8.26512	-1.34601	34.0426	5.39183e-09	8.29795e-07	gene48428:106587290
-2.79495	0.423444	33.9499	5.65497e-09	8.66108e-07	gene16550:106609636
-5.53681	-0.968745	33.9129	5.76343e-09	8.78496e-07	gene32734:106571697
-7.13561	0.683918	33.8992	5.80432e-09	8.80515e-07	gene36903:106575809
-3.83985	-0.25173	33.8551	5.93725e-09	8.96412e-07	gene5962:106597451
-3.12161	2.4547	33.8387	5.98758e-09	8.99747e-07	gene17664:106610720
1.86714	4.45478	33.8241	6.03276e-09	9.0228e-07	gene15967:106609055
-6.44834	4.99669	33.7838	6.15911e-09	9.16872e-07	gene30938:106569812
-3.03769	1.46748	33.7535	6.25554e-09	9.26897e-07	gene45234:106584005
2.7021	3.36966	33.6594	6.56577e-09	9.68359e-07	gene6061:106598526
-1.46798	3.91906	33.6125	6.72589e-09	9.87404e-07	gene42852:106581688
-2.84247	0.556016	33.5934	6.79241e-09	9.92595e-07	gene2096:106561807
-5.75501	0.400436	33.5474	6.95492e-09	1.00808e-06	gene9128:106602699
1.89	4.41574	33.5455	6.96166e-09	1.00808e-06	gene18306:106611361
-2.57567	1.50458	33.4126	7.45384e-09	1.07447e-06	gene7280:100196644
-2.95173	1.28448	33.3359	7.75375e-09	1.11266e-06	gene45688:106584414
2.12589	3.87806	33.3245	7.79941e-09	1.1142e-06	gene12573:106605924
2.21558	3.16316	33.2859	7.95555e-09	1.12998e-06	gene29467:106568404
-3.22654	2.05219	33.2731	8.00812e-09	1.12998e-06	gene34545:106573415
-2.23701	2.82965	33.2686	8.02676e-09	1.12998e-06	gene19382:106612366
-5.24638	0.882574	33.2626	8.05179e-09	1.12998e-06	gene45677:106584405
-9.87444	0.111496	33.2124	8.26228e-09	1.15444e-06	gene32653:106571458
-3.127	-0.0417037	33.1523	8.52148e-09	1.18545e-06	gene12739:106606081
-9.12203	0.667704	33.1179	8.67383e-09	1.2014e-06	gene39115:106577994
-2.20548	1.80423	33.0296	9.07657e-09	1.25174e-06	gene38087:106576975
-6.99913	2.40205	33.0024	9.2045e-09	1.26391e-06	gene78373:106591898
3.76697	3.45644	32.8995	9.70475e-09	1.32688e-06	gene31975:106570881
2.24138	3.62831	32.8662	9.87248e-09	1.34405e-06	gene5410:106593759
-2.04401	2.11457	32.8501	9.95435e-09	1.34943e-06	gene50996:106589478
1.72318	5.55179	32.6194	1.12092e-08	1.51311e-06	gene24555:106563671
-2.68285	1.07065	32.5501	1.16159e-08	1.56112e-06	gene10600:100286563
-5.24916	-0.194555	32.5364	1.16983e-08	1.56112e-06	gene51542:106589987
2.11525	5.17165	32.5341	1.1712e-08	1.56112e-06	gene45575:106584335
-5.11117	0.861035	32.4119	1.24723e-08	1.65554e-06	gene7073:106600702
-3.72383	0.357783	32.2729	1.33966e-08	1.77086e-06	gene10047:106603424
2.15331	2.05032	32.2642	1.34567e-08	1.77145e-06	gene12091:100380613
-4.79676	2.31569	32.2255	1.37278e-08	1.7997e-06	gene31362:106570216
-2.08541	3.76949	32.2138	1.38108e-08	1.80315e-06	gene46526:106585259
3.85599	0.88919	32.1291	1.44259e-08	1.87578e-06	gene68842:106593942
-4.16826	0.610414	31.8205	1.69097e-08	2.18981e-06	gene2122:106561975
-2.55152	1.87622	31.7552	1.74884e-08	2.25558e-06	gene17473:106610525
-8.78507	0.190033	31.4598	2.03617e-08	2.61558e-06	gene9593:106603057
3.27161	1.70047	31.3971	2.10299e-08	2.69056e-06	gene44279:106583063
1.56681	4.42645	31.378	2.12371e-08	2.7062e-06	gene4366:106583951
-1.80571	1.11542	31.3212	2.18682e-08	2.77552e-06	gene46568:106585621
-8.30152	1.95079	31.2508	2.26757e-08	2.86659e-06	gene32465:106571324
1.99427	4.35995	31.2223	2.30109e-08	2.89746e-06	gene41463:106580317
-3.37512	3.84681	31.2139	2.31105e-08	2.89854e-06	gene47743:106586507
-2.0229	2.41897	31.1928	2.33634e-08	2.91878e-06	gene51138:106589589
-1.41423	4.41343	31.135	2.40686e-08	2.99513e-06	gene44993:106583744
-1.89995	6.05994	30.9385	2.66331e-08	3.30137e-06	gene39165:100195470
-2.37813	3.11302	30.8952	2.7234e-08	3.36277e-06	gene28720:106567623
1.92686	7.01478	30.8847	2.73818e-08	3.36796e-06	gene27912:100380731
-2.46331	2.71999	30.8656	2.76532e-08	3.38827e-06	gene55163:106593459
-5.01043	-0.163226	30.8406	2.80114e-08	3.41901e-06	gene4799:106586738
-1.55832	2.44193	30.8144	2.83924e-08	3.439e-06	gene44249:106583120
2.79436	2.3625	30.8143	2.83932e-08	3.439e-06	gene49558:106588098
-12.4533	0.169543	30.8071	2.84991e-08	3.439e-06	gene68179:106595311
2.25867	8.44694	30.7782	2.89269e-08	3.47744e-06	gene37954:106576749
-8.30735	2.55381	30.7698	2.9053e-08	3.47947e-06	gene31273:106569874
-1.95149	0.996383	30.7148	2.9888e-08	3.56607e-06	gene52074:106590531
1.67655	3.79828	30.6719	3.0556e-08	3.63218e-06	gene42380:106581222
7.57981	0.159131	30.5822	3.20017e-08	3.78988e-06	gene58384:106590796
-4.95617	3.55094	30.5702	3.22009e-08	3.79935e-06	gene39894:106578802
-2.3095	1.04792	30.5533	3.24812e-08	3.81828e-06	gene26446:106565540
-4.04151	2.47054	30.5402	3.27025e-08	3.83016e-06	gene48683:106587441
-8.14143	-0.439803	30.4566	3.41417e-08	3.98407e-06	gene37371:106576268
1.93379	6.85339	30.3391	3.62748e-08	4.21754e-06	gene51429:106589898
-1.78946	3.37964	30.2265	3.84412e-08	4.45316e-06	gene48325:106587093
-1.37646	4.04045	30.1936	3.90989e-08	4.51295e-06	gene21845:106560901
-1.93445	1.25257	29.9049	4.53754e-08	5.2185e-06	gene51918:106590361
2.33498	2.42261	29.711	5.01504e-08	5.74525e-06	gene16215:100380757
-5.6027	-0.150402	29.7046	5.03163e-08	5.74525e-06	gene44891:106583694
-2.90477	0.0882221	29.6852	5.0822e-08	5.78227e-06	gene32501:106571350
3.16577	2.6363	29.6051	5.29646e-08	6.0046e-06	gene51752:106590200
1.15478	4.7822	29.5958	5.32192e-08	6.01207e-06	gene14769:100194920
-1.21856	3.1255	29.5539	5.43844e-08	6.12199e-06	gene31738:106570599
-7.88097	1.51021	29.5334	5.49616e-08	6.16518e-06	gene152:106606833
-4.9744	1.48417	29.5019	5.58629e-08	6.2443e-06	gene34585:106573452
7.59666	4.98541	29.4936	5.61004e-08	6.24892e-06	gene37153:106576105
1.67994	3.52224	29.4865	5.63061e-08	6.24998e-06	gene27798:106566739
-5.85465	6.1881	29.4623	5.70153e-08	6.29051e-06	gene51129:100137050
-5.61508	0.260325	29.46	5.70827e-08	6.29051e-06	gene7193:100380479
-2.01573	1.58219	29.4539	5.72636e-08	6.29051e-06	gene20663:106613647
1.61112	6.53972	29.4205	5.82586e-08	6.37782e-06	gene29057:106567841
-1.3496	3.38338	29.3857	5.93133e-08	6.47104e-06	gene3563:106576092
-2.09865	2.58686	29.3752	5.96356e-08	6.484e-06	gene26573:106565917
2.97167	1.44582	29.3525	6.03391e-08	6.53817e-06	gene29058:106568039
-1.84857	2.50299	29.3067	6.17825e-08	6.67188e-06	gene50418:100196596
-1.95262	2.61015	29.1579	6.67143e-08	7.18013e-06	gene11556:106604914
3.08719	4.78034	29.1395	6.73504e-08	7.22418e-06	gene39805:106578717
-8.54254	-0.00143745	29.1027	6.86422e-08	7.33804e-06	gene21551:100136935
1.57532	5.81041	29.0476	7.06227e-08	7.52451e-06	gene2461:106565553
-1.99866	3.36402	29.016	7.17818e-08	7.62251e-06	gene7156:106600932
-1.54742	2.02395	28.9266	7.51724e-08	7.95604e-06	gene4722:106587445
1.81905	7.7188	28.8914	7.65515e-08	8.07517e-06	gene1272:100196443
1.22817	5.98251	28.8495	7.82252e-08	8.20311e-06	gene39625:106578535
1.37586	6.8241	28.8482	7.82794e-08	8.20311e-06	gene11868:106605215
3.39839	2.23018	28.802	8.01672e-08	8.3734e-06	gene34706:106573757
-2.60275	3.29691	28.7636	8.17744e-08	8.51336e-06	gene30085:106568872
-4.5039	2.27395	28.6379	8.72576e-08	9.03211e-06	gene28669:106567558
1.28077	4.62701	28.6364	8.73242e-08	9.03211e-06	gene25899:106565048
1.14219	4.95158	28.6077	8.86305e-08	9.1294e-06	gene38252:106577100
-6.47667	1.17567	28.6031	8.8838e-08	9.1294e-06	gene9467:106602913
-3.93211	-0.376935	28.5918	8.93605e-08	9.15356e-06	gene12633:106605985
1.76039	5.00314	28.566	9.05588e-08	9.24658e-06	gene19416:106612393
1.17577	5.41692	28.524	9.25428e-08	9.41896e-06	gene24512:100195375
-8.03162	2.12738	28.4178	9.776e-08	9.91828e-06	gene25614:106564960
-1.73619	0.916204	28.3408	1.0173e-07	1.02883e-05	gene14154:106607263
-1.9001	1.96781	28.2236	1.08076e-07	1.08955e-05	gene22888:106562055
1.85151	6.8769	28.21	1.08841e-07	1.0938e-05	gene20719:106613699
-2.14036	2.64461	28.1274	1.13587e-07	1.13791e-05	gene11875:106605207
-1.35158	4.58019	28.1066	1.14814e-07	1.14659e-05	gene17796:106610887
1.86278	3.16192	28.0519	1.18105e-07	1.17577e-05	gene2554:106566653
1.0136	5.05551	28.043	1.18648e-07	1.1775e-05	gene11338:106604693
1.21649	3.99401	27.9451	1.24806e-07	1.23477e-05	gene4365:106583947
-3.52085	0.463674	27.862	1.30286e-07	1.28499e-05	gene24517:106563699
3.11018	2.80913	27.8444	1.31474e-07	1.29271e-05	gene38902:106577800
-4.29163	-0.317159	27.806	1.3411e-07	1.31457e-05	gene1738:106612663
-8.35794	4.93796	27.7631	1.37115e-07	1.33703e-05	gene4687:106587793
1.17665	3.77063	27.7574	1.3752e-07	1.33703e-05	gene16057:100195091
6.48605	4.70741	27.7554	1.3766e-07	1.33703e-05	gene26127:106565122
-1.68099	2.31193	27.7243	1.39892e-07	1.35457e-05	gene2767:106568667
1.90601	8.14776	27.6737	1.43605e-07	1.38381e-05	gene40698:106579596
-2.23607	0.716361	27.6713	1.4378e-07	1.38381e-05	gene6862:106600601
-4.29285	0.505973	27.6589	1.44704e-07	1.38851e-05	gene31363:106570233
-2.05219	0.80034	27.5841	1.50411e-07	1.4383e-05	gene45916:106584673
-3.97416	0.32023	27.5791	1.50797e-07	1.4383e-05	gene21954:106560804
-1.4529	2.65693	27.5469	1.53329e-07	1.45809e-05	gene46386:106585083
-1.63709	2.86512	27.5328	1.54456e-07	1.46443e-05	gene33553:106572402
-4.08739	-0.379327	27.4647	1.59991e-07	1.51068e-05	gene45168:106583902
-2.68438	1.98801	27.4612	1.60282e-07	1.51068e-05	gene30272:106569238
-1.81398	1.19318	27.4509	1.61133e-07	1.51422e-05	gene18938:106611943
-4.67652	-0.0609246	27.4365	1.6234e-07	1.51811e-05	gene38019:106576911
-2.34829	0.303091	27.4346	1.62499e-07	1.51811e-05	gene12188:106605534
-7.50517	1.86081	27.4195	1.63771e-07	1.52552e-05	gene23979:106563124
-1.14029	3.63054	27.3741	1.67663e-07	1.55721e-05	gene46300:106585155
-7.4207	1.22036	27.3684	1.68161e-07	1.5573e-05	gene15674:106608728
1.63882	4.99705	27.2851	1.75559e-07	1.62109e-05	gene32099:106570960
-2.01766	0.894602	27.264	1.77489e-07	1.63e-05	gene19545:106612716
1.85128	6.81535	27.2633	1.77547e-07	1.63e-05	gene44380:106583190
-3.13163	-0.0194073	27.1747	1.85874e-07	1.69783e-05	gene26982:106566011
1.82671	4.45128	27.1734	1.86e-07	1.69783e-05	gene9686:106603135
1.36715	6.09528	27.1539	1.87888e-07	1.71016e-05	gene38288:106577215
-5.80088	1.92702	27.1003	1.93173e-07	1.75042e-05	gene43379:106582229
1.19717	4.58343	27.0979	1.9341e-07	1.75042e-05	gene38946:106577837
2.42589	2.39159	27.0705	1.9617e-07	1.76864e-05	gene10893:106604248
-1.84434	1.89495	27.0657	1.96655e-07	1.76864e-05	gene34251:100306852
-2.60209	0.5111	27.0615	1.97089e-07	1.76864e-05	gene35585:106574543
-5.23972	3.00779	27.004	2.03035e-07	1.81688e-05	gene47026:106585764
-1.65173	2.68208	26.9496	2.08825e-07	1.86346e-05	gene39583:106578489
-2.74397	-0.0499924	26.9095	2.13211e-07	1.89728e-05	gene2144:106562158
2.24726	5.61826	26.8345	2.21644e-07	1.96517e-05	gene47510:100195528
-2.0117	5.23857	26.8308	2.22074e-07	1.96517e-05	gene52583:106593439
2.09516	3.00276	26.8015	2.25467e-07	1.98967e-05	gene6172:106598970
-2.5923	3.15171	26.7802	2.27963e-07	2.00613e-05	gene22074:106561238
-2.11447	0.0854075	26.7434	2.32341e-07	2.03903e-05	gene47703:106586467
-3.1543	2.00665	26.7291	2.34067e-07	2.04853e-05	gene41910:106580760
-5.80964	-0.837933	26.7131	2.36021e-07	2.05998e-05	gene30355:101448066
-1.51557	1.30498	26.7054	2.36958e-07	2.06251e-05	gene228:106612499
1.69361	6.20018	26.6893	2.38946e-07	2.07414e-05	gene44541:106583572
-1.00107	4.00073	26.5094	2.62261e-07	2.27034e-05	gene29644:106568568
-1.48422	5.13717	26.4992	2.63653e-07	2.2762e-05	gene29472:106568399
-1.4156	4.42027	26.4838	2.65761e-07	2.2882e-05	gene48016:106586754
3.76049	1.88745	26.3903	2.78943e-07	2.39522e-05	gene37471:106576442
-2.12167	2.19429	26.2523	2.99597e-07	2.56566e-05	gene17756:106610809
2.37681	3.71688	26.1955	3.08548e-07	2.63523e-05	gene54125:106593833
1.65069	4.67139	26.1679	3.12989e-07	2.66602e-05	gene39622:106578532
-1.28168	5.09975	26.1601	3.14244e-07	2.66957e-05	gene39970:106578866
-4.60511	0.632313	26.0247	3.37071e-07	2.85587e-05	gene33247:106572200
1.88901	4.70645	26.0116	3.39373e-07	2.86775e-05	gene24407:106563564
2.29491	0.86446	25.9129	3.5717e-07	3.00304e-05	gene32046:100195506
-6.97689	-0.337282	25.9124	3.57269e-07	3.00304e-05	gene35971:106574896
4.45731	10.5989	25.9037	3.58874e-07	3.00859e-05	gene26398:106565579
-2.24168	0.336955	25.8974	3.6006e-07	3.01061e-05	gene9736:106603196
1.81514	2.35685	25.891	3.61257e-07	3.01271e-05	gene18591:106611597
-1.59204	2.74621	25.832	3.72454e-07	3.09798e-05	gene27896:106566890
-4.76253	1.45188	25.8236	3.74079e-07	3.1034e-05	gene22121:106561320
2.84767	1.3446	25.7783	3.82971e-07	3.16891e-05	gene11835:106605169
-1.79088	4.57823	25.7649	3.85639e-07	3.18272e-05	gene12845:106606188
-1.48643	2.82786	25.7423	3.90183e-07	3.2119e-05	gene17649:106610697
-6.63186	1.72071	25.6882	4.01267e-07	3.29463e-05	gene38053:106576941
2.74953	1.18026	25.6819	4.02588e-07	3.29698e-05	gene5371:106593332
1.8647	4.07012	25.6724	4.04581e-07	3.30481e-05	gene22885:106562054
-4.34924	2.56391	25.6649	4.06148e-07	3.30912e-05	gene24218:100306741
-2.0115	1.73228	25.635	4.12489e-07	3.35221e-05	gene40642:106579529
-4.77325	1.10414	25.5787	4.24697e-07	3.44264e-05	gene25080:106564218
-3.91301	-0.0938172	25.5662	4.27462e-07	3.45626e-05	gene538:106592979
1.52622	4.77173	25.5599	4.28851e-07	3.45871e-05	gene22433:106561597
-4.66105	-0.96434	25.5379	4.33767e-07	3.48952e-05	gene22984:106562108
-1.70478	0.803466	25.52	4.37818e-07	3.51324e-05	gene2113:106561913
-1.20475	3.26902	25.4776	4.47545e-07	3.58227e-05	gene7337:106600788
-6.84016	0.00896331	25.4239	4.60183e-07	3.67197e-05	gene14007:100195895
-1.2058	3.71441	25.4157	4.62136e-07	3.67197e-05	gene48307:106587075
-2.41809	2.77297	25.4154	4.62209e-07	3.67197e-05	gene39978:106578871
-6.81706	-0.647842	25.3264	4.84043e-07	3.83586e-05	gene14006:106607377
-1.62569	0.703304	25.2557	5.02102e-07	3.96909e-05	gene19967:106613030
-2.12837	0.790355	25.1799	5.22231e-07	4.118e-05	gene40601:106579453
-6.69227	7.75629	25.1698	5.24988e-07	4.12952e-05	gene5750:106596905
1.68779	2.62862	25.1581	5.28181e-07	4.1444e-05	gene34152:106573007
2.64654	2.21752	25.1525	5.29706e-07	4.14615e-05	gene46272:106585174
2.22352	4.04468	25.0868	5.48063e-07	4.27933e-05	gene13112:106606454
-2.49785	0.672227	25.0554	5.57065e-07	4.33897e-05	gene43550:100196347
2.84248	1.806	25.0255	5.65775e-07	4.39608e-05	gene37296:106576192
-2.95478	1.93114	24.9898	5.76344e-07	4.45718e-05	gene38088:106576976
-1.12646	3.49949	24.9872	5.7712e-07	4.45718e-05	gene29791:106568700
-3.32347	2.89221	24.9848	5.77837e-07	4.45718e-05	gene25574:106564727
-3.60428	4.45459	24.9135	5.99595e-07	4.61384e-05	gene3722:106577506
-2.02126	0.990757	24.9053	6.02155e-07	4.62237e-05	gene16573:106609660
-1.72265	3.51776	24.8777	6.10865e-07	4.67796e-05	gene30429:106569336
-1.01218	4.25959	24.8704	6.13183e-07	4.68445e-05	gene21821:106560923
1.76534	2.84458	24.8408	6.22664e-07	4.74551e-05	gene14661:106607840
-1.84285	2.90844	24.7919	6.38641e-07	4.85565e-05	gene30327:106569190
-7.01086	3.13001	24.764	6.47964e-07	4.91481e-05	gene25613:106564961
-2.6436	2.67948	24.7328	6.58555e-07	4.97917e-05	gene15773:100380360
1.16255	5.65013	24.7298	6.59576e-07	4.97917e-05	gene44160:106583009
-2.73165	0.0172164	24.6354	6.92658e-07	5.21655e-05	gene48069:106586814
-5.54534	-1.3411	24.5805	7.12697e-07	5.35481e-05	gene28245:106567325
-3.94644	0.66433	24.5536	7.22708e-07	5.41725e-05	gene9470:106602914
-1.8478	0.661561	24.5335	7.30289e-07	5.46122e-05	gene20966:106613915
-1.5881	2.53825	24.4876	7.4789e-07	5.57975e-05	gene33534:106572422
-2.2052	0.523352	24.3495	8.03492e-07	5.98057e-05	gene14102:106607308
-1.48143	2.79693	24.3153	8.17875e-07	6.07343e-05	gene12990:106606337
-3.50381	0.500334	24.3092	8.20443e-07	6.07834e-05	gene46311:100380751
-2.7688	-0.513065	24.3014	8.23784e-07	6.08893e-05	gene22932:106562145
-2.07811	3.79544	24.2367	8.51916e-07	6.28229e-05	gene45288:106584045
3.63109	7.01866	24.2277	8.55906e-07	6.29714e-05	gene14187:106607515
-1.69979	1.04333	24.1984	8.69057e-07	6.37916e-05	gene14959:106608146
1.30073	4.15798	24.179	8.77831e-07	6.42875e-05	gene7382:106601015
2.45254	8.39913	24.1134	9.08263e-07	6.63636e-05	gene6672:106600349
5.47515	3.86859	24.1007	9.14276e-07	6.66501e-05	gene44669:106583478
-2.55292	1.22054	24.0606	9.33532e-07	6.78984e-05	gene9644:106603096
-7.95208	0.81512	24.0512	9.3807e-07	6.80731e-05	gene46256:100196449
-1.07446	6.46299	24.0268	9.5004e-07	6.87851e-05	gene38625:100137054
3.41876	3.35208	24.0018	9.62449e-07	6.95255e-05	gene52136:106590602
3.32586	2.13285	23.9891	9.68807e-07	6.98264e-05	gene14614:100499254
-1.87066	1.61577	23.9588	9.842e-07	7.07758e-05	gene45255:106584019
1.82115	1.00184	23.9274	1.00037e-06	7.17768e-05	gene13320:106606671
-2.00435	0.779713	23.8801	1.02525e-06	7.3318e-05	gene50423:106588847
-1.01174	3.52485	23.8744	1.02832e-06	7.3318e-05	gene38897:106577796
1.36688	4.37966	23.8709	1.03016e-06	7.3318e-05	gene14355:106607565
-9.12155	0.757243	23.8692	1.03106e-06	7.3318e-05	gene31479:106570348
1.68764	4.53323	23.8346	1.0498e-06	7.44846e-05	gene52449:106593883
-1.69249	2.06486	23.7883	1.07537e-06	7.60665e-05	gene37786:106576898
2.57395	4.23961	23.7856	1.07688e-06	7.60665e-05	gene46010:100136441
2.53017	4.36388	23.7752	1.08269e-06	7.63084e-05	gene38608:106577510
1.66348	4.38265	23.764	1.08898e-06	7.65819e-05	gene67532:106593137
2.05872	1.25583	23.7422	1.1014e-06	7.72846e-05	gene75812:106594198
-3.38902	-0.214449	23.7344	1.10589e-06	7.74295e-05	gene46971:106585668
-2.09208	4.08019	23.6832	1.13572e-06	7.92489e-05	gene25676:106564908
1.60643	7.08042	23.6812	1.13685e-06	7.92489e-05	gene36391:100195750
-1.37285	4.01835	23.6719	1.1424e-06	7.92921e-05	gene20877:106613840
1.5387	5.01271	23.6718	1.14245e-06	7.92921e-05	gene32331:100196785
2.29134	5.39014	23.6569	1.15132e-06	7.96772e-05	gene22579:106561742
-3.25978	-0.313457	23.6541	1.153e-06	7.96772e-05	gene41203:106580011
-4.51581	1.37228	23.6431	1.15964e-06	7.99622e-05	gene7771:106601393
1.36819	3.58779	23.6302	1.16744e-06	8.03262e-05	gene28280:106567154
-8.33193	6.90198	23.6142	1.17713e-06	8.08188e-05	gene28078:106566974
-2.44182	2.59718	23.5679	1.20582e-06	8.26104e-05	gene11971:100194509
-2.64317	0.498206	23.5028	1.24732e-06	8.52704e-05	gene66695:106591216
0.909575	4.39779	23.4925	1.25404e-06	8.55462e-05	gene35466:106574251
2.0877	7.15088	23.4809	1.26157e-06	8.58757e-05	gene10220:100380749
-5.49457	-0.818838	23.4396	1.28898e-06	8.75548e-05	gene9592:106603059
1.57574	4.01107	23.4097	1.3092e-06	8.87384e-05	gene77089:106594605
-2.10893	1.44881	23.3349	1.36107e-06	9.20586e-05	gene50908:106589397
-10.3666	2.83624	23.3277	1.36619e-06	9.21081e-05	gene33086:106571918
3.47519	1.13535	23.3257	1.36758e-06	9.21081e-05	gene29318:106568258
-2.25731	4.05703	23.2484	1.42368e-06	9.56838e-05	gene21176:106560387
1.72709	8.11692	23.2443	1.42673e-06	9.56867e-05	gene33423:100195559
1.71616	5.63684	23.2209	1.4442e-06	9.66552e-05	gene2707:106568012
3.24784	0.21351	23.1543	1.49512e-06	9.98534e-05	gene11260:106604629
-3.74079	0.0923193	23.1432	1.50377e-06	0.000100221	gene31137:106570000
1.92388	5.93138	23.0991	1.5386e-06	0.000102328	gene50966:106589452
2.42385	0.229491	23.0752	1.55787e-06	0.000103394	gene50659:106589088
-4.61168	1.19336	23.0662	1.56517e-06	0.000103662	gene9969:106603589
-2.73876	0.425376	23.061	1.5694e-06	0.000103727	gene16328:106609443
2.28558	3.642	23.0313	1.59383e-06	0.000105123	gene37423:106576311
-1.5574	4.64896	22.9906	1.62795e-06	0.000107152	gene8224:106601858
-1.37394	5.46744	22.9751	1.64114e-06	0.000107798	gene75754:106594007
-1.62555	3.65988	22.9613	1.65297e-06	0.000108351	gene51912:106590366
4.28216	1.44428	22.9176	1.69099e-06	0.000110616	gene13298:106606647
1.46126	3.43659	22.8322	1.76776e-06	0.000115401	gene77668:106591920
-1.47997	4.07952	22.8179	1.78102e-06	0.000116028	gene50162:106588581
-1.03882	5.21658	22.777	1.81931e-06	0.000118281	gene19667:106612615
-2.86302	-0.140347	22.7621	1.8335e-06	0.000118961	gene71421:106595037
2.49132	2.88219	22.7581	1.83727e-06	0.000118963	gene25655:106564928
2.24041	5.59281	22.7052	1.88853e-06	0.000122034	gene236:106561476
-5.87275	5.09729	22.6755	1.91797e-06	0.000123685	gene7090:106600734
1.39258	2.36371	22.6657	1.92782e-06	0.00012407	gene29822:106568727
-8.20345	1.46441	22.6561	1.93747e-06	0.000124439	gene5140:106591443
1.05871	3.00569	22.5756	2.02039e-06	0.000129504	gene8536:106602233
1.26638	2.7022	22.5249	2.07442e-06	0.000132701	gene46764:106585447
-2.53429	0.476168	22.4972	2.10453e-06	0.000134261	gene4180:106582291
3.68642	10.6614	22.4928	2.10937e-06	0.000134261	gene40010:106578890
-2.28779	2.09537	22.4879	2.11472e-06	0.000134261	gene38862:106577756
-1.74161	1.03768	22.487	2.11568e-06	0.000134261	gene4931:106589539
-1.53309	1.95479	22.4755	2.12842e-06	0.000134801	gene23323:106562473
-1.07187	3.35137	22.4547	2.15153e-06	0.000135995	gene14176:106607244
-2.66232	0.200046	22.4475	2.15966e-06	0.000136238	gene7376:106601009
-1.16786	4.12058	22.4427	2.16504e-06	0.000136307	gene398:106578678
-1.85928	2.29989	22.4205	2.19021e-06	0.000137621	gene2308:106564072
3.97239	-0.404846	22.3757	2.24193e-06	0.000140387	gene43825:106582672
-2.8517	0.370933	22.3714	2.247e-06	0.000140387	gene76079:106590841
-4.88243	1.31098	22.371	2.24746e-06	0.000140387	gene55342:106591175
-2.34045	0.913649	22.2712	2.36735e-06	0.000147586	gene1246:106607058
-2.41436	0.569012	22.2589	2.38247e-06	0.000148239	gene20838:106613473
-3.0435	1.31015	22.2431	2.40224e-06	0.000149177	gene21708:106561022
2.21122	4.23023	22.1775	2.48565e-06	0.000154057	gene64570:106593618
-5.36731	-1.25205	22.1664	2.50009e-06	0.000154651	gene46033:106584768
1.99828	6.74026	22.1335	2.54334e-06	0.000157022	gene24408:106563565
1.28074	3.54486	22.129	2.54928e-06	0.000157084	gene1700:106613026
1.87373	2.10116	22.1138	2.56958e-06	0.000158029	gene31419:106570286
-2.94921	-0.104234	22.1009	2.58691e-06	0.000158513	gene31358:106570220
-1.65642	0.586599	22.1005	2.5874e-06	0.000158513	gene22290:106561466
-1.25365	2.6721	22.0886	2.60345e-06	0.00015919	gene20237:106613226
3.02416	0.549253	22.078	2.61792e-06	0.000159768	gene48378:106587142
-1.24465	5.26812	22.0385	2.67231e-06	0.000162776	gene22069:106561241
-5.36836	-0.0206654	22.0247	2.69168e-06	0.000163643	gene35311:106574206
2.71132	2.04847	22.0174	2.70189e-06	0.000163771	gene49559:106588099
-2.19819	1.56454	22.0159	2.70407e-06	0.000163771	gene11334:106604690
1.33463	7.55178	21.9882	2.74337e-06	0.000165836	gene45720:100194965
2.40442	1.75362	21.9777	2.75833e-06	0.000166425	gene29829:106568734
0.945481	6.54662	21.9485	2.80066e-06	0.000168659	gene33700:106572550
-3.71029	3.48529	21.944	2.80718e-06	0.000168733	gene39604:106578569
1.85793	2.53218	21.9295	2.82851e-06	0.000169695	gene27519:106566443
-1.70864	2.09938	21.9176	2.84619e-06	0.000170434	gene14796:106607987
1.12757	4.32076	21.9058	2.86362e-06	0.000171157	gene451:106582172
1.15897	3.49324	21.8951	2.87965e-06	0.0001716	gene18189:106611249
-2.00233	1.95572	21.8937	2.88182e-06	0.0001716	gene37358:106576259
-2.66672	1.43447	21.8769	2.90718e-06	0.000172787	gene28120:106567014
-5.27559	-1.09604	21.8317	2.97639e-06	0.000176571	gene2340:106564371
2.57958	10.8902	21.7969	3.03087e-06	0.000179469	gene44302:106583076
1.55776	5.44691	21.7908	3.04053e-06	0.000179707	gene42324:100196415
-3.43553	-0.844389	21.7868	3.04683e-06	0.000179746	gene39402:106578306
-1.00723	4.45041	21.759	3.09142e-06	0.000181883	gene40060:106578953
1.96302	4.63687	21.7571	3.09446e-06	0.000181883	gene40420:106579126
-1.76036	0.484675	21.736	3.12865e-06	0.000183553	gene3366:106574196
-1.35665	3.33187	21.7088	3.17327e-06	0.000185829	gene15832:106608940
-1.9264	2.72509	21.6792	3.22275e-06	0.00018838	gene46106:106584836
1.68541	4.59256	21.6726	3.2337e-06	0.000188674	gene38771:106577647
2.02129	2.65387	21.6525	3.26787e-06	0.000190319	gene48659:100195467
-2.34779	0.93917	21.5858	3.38352e-06	0.000196695	gene8241:106601876
-4.5666	0.120792	21.5491	3.44886e-06	0.000200128	gene25942:106565286
-5.42595	0.894345	21.5437	3.45852e-06	0.000200324	gene4683:106587847
-1.23698	3.07397	21.534	3.47613e-06	0.000200782	gene34407:106573171
-1.36305	2.85912	21.5324	3.47904e-06	0.000200782	gene2358:106564592
1.0719	3.78304	21.5159	3.50915e-06	0.000202154	gene45473:106584217
4.14368	2.81004	21.5001	3.53819e-06	0.000203459	gene13045:106606394
-1.47325	2.02074	21.4205	3.68803e-06	0.000211693	gene22066:106561243
-3.69471	-0.365507	21.4029	3.72205e-06	0.000213261	gene47429:106586198
1.19998	3.88436	21.3981	3.73137e-06	0.000213412	gene38646:106577548
2.23877	0.774592	21.3785	3.76976e-06	0.000214974	gene34670:106573529
1.09646	3.62626	21.3773	3.77219e-06	0.000214974	gene29459:106568412
1.86703	3.02327	21.3698	3.78687e-06	0.000215426	gene47216:106585967
-2.53094	1.62825	21.3379	3.85046e-06	0.000218653	gene48696:106587459
1.44352	3.06555	21.3279	3.87064e-06	0.000219407	gene19596:106612669
-1.40505	4.04826	21.322	3.88251e-06	0.00021969	gene44799:100136371
-3.72543	0.453887	21.3074	3.91224e-06	0.000220979	gene15889:106608985
1.60799	6.90252	21.304	3.9192e-06	0.00022098	gene51465:106589909
-3.46636	-0.306077	21.2825	3.96341e-06	0.000223078	gene33961:106572811
1.72463	2.59665	21.2497	4.03171e-06	0.000226522	gene19773:106612777
-5.30803	-0.0140792	21.2366	4.05943e-06	0.000227679	gene18337:106611381
-1.7308	1.53509	21.2077	4.12111e-06	0.000230731	gene34858:106573615
1.67007	5.62463	21.1877	4.16424e-06	0.000232737	gene51653:106590108
-1.62766	2.00566	21.0974	4.36527e-06	0.000243545	gene43584:106582419
2.46511	2.29192	21.09	4.38209e-06	0.000244056	gene29361:100194768
-3.0939	3.31378	21.0674	4.43409e-06	0.000246522	gene16428:106609536
1.68396	4.44756	21.0579	4.45612e-06	0.000247315	gene34745:106573722
-1.23115	3.21527	21.032	4.51676e-06	0.000250244	gene27347:106566300
1.7978	7.23823	20.9757	4.65141e-06	0.000257257	gene52098:106590560
-1.238	3.86702	20.9656	4.67613e-06	0.00025798	gene2559:106566620
1.79849	1.10176	20.9637	4.68067e-06	0.00025798	gene5999:106598143
1.8771	6.38366	20.9544	4.70344e-06	0.000258787	gene34108:100380727
2.50692	-0.326441	20.9427	4.73226e-06	0.000259923	gene12265:106605665
-5.77315	0.520728	20.9319	4.75912e-06	0.000260949	gene35810:100136390
-1.68471	2.84514	20.9202	4.7881e-06	0.000262087	gene51183:106589627
1.98529	8.85269	20.9067	4.82204e-06	0.000263255	gene24083:100196613
-1.15017	3.24045	20.9051	4.82598e-06	0.000263255	gene23772:106562926
-3.28519	0.82335	20.8914	4.86076e-06	0.000264699	gene15063:106608246
1.55435	3.09256	20.8394	4.99436e-06	0.000271511	gene43206:106582143
-1.46116	2.79251	20.821	5.04271e-06	0.000273672	gene11976:106605335
-3.4959	-0.116291	20.8017	5.09381e-06	0.000275975	gene19516:106612489
0.968948	4.91674	20.796	5.1089e-06	0.000276323	gene44156:106583013
1.28781	3.85781	20.7892	5.127e-06	0.000276832	gene18974:106611970
-2.50174	3.82107	20.7766	5.16109e-06	0.000278031	gene13464:106606820
2.84211	5.42383	20.7745	5.16667e-06	0.000278031	gene51165:106589612
-1.76943	1.19746	20.7372	5.26826e-06	0.00028302	gene1901:106613861
-8.21308	2.55525	20.7309	5.2856e-06	0.000283473	gene22737:106561895
-1.70752	3.1614	20.7137	5.33319e-06	0.000285545	gene21270:106560452
-1.7489	1.07348	20.7035	5.36192e-06	0.000286602	gene33975:106572826
1.61904	6.10232	20.686	5.41096e-06	0.000288073	gene45564:106584323
1.7709	6.34369	20.6845	5.41512e-06	0.000288073	gene30891:106569771
-1.89813	0.30428	20.684	5.41657e-06	0.000288073	gene40551:106579435
-2.01378	3.15341	20.6767	5.43744e-06	0.000288701	gene1202:106606370
1.80695	5.682	20.6379	5.54867e-06	0.000294116	gene40599:106579454
-9.23573	3.91956	20.634	5.55987e-06	0.000294221	gene11909:106605273
-2.90017	2.98352	20.6283	5.57668e-06	0.000294485	gene38137:106577015
1.82805	2.58181	20.626	5.58335e-06	0.000294485	gene49136:106587911
3.61518	2.34507	20.6001	5.65917e-06	0.000297991	gene11258:106604796
-3.48868	0.537796	20.5768	5.7287e-06	0.000301154	gene42976:106581781
1.56759	1.84184	20.5718	5.74371e-06	0.000301445	gene13396:106606748
0.947271	5.21025	20.5504	5.80831e-06	0.000304335	gene7525:106601057
-0.953891	4.04014	20.5298	5.87109e-06	0.000306937	gene4074:106581037
1.87638	4.59745	20.5278	5.87725e-06	0.000306937	gene33362:106572104
1.20372	5.76539	20.52	5.90101e-06	0.000307674	gene23456:106562600
0.849463	4.50785	20.4993	5.96526e-06	0.000310515	gene14505:106607723
-2.42851	-0.356003	20.4223	6.21031e-06	0.000322743	gene26946:106566042
1.90888	2.51588	20.4134	6.23908e-06	0.000323711	gene6432:106599594
-1.71871	1.56172	20.4063	6.26233e-06	0.000324389	gene26838:106565999
2.85383	6.43075	20.3958	6.29692e-06	0.000325651	gene33901:106572755
1.27166	4.06187	20.3925	6.3075e-06	0.000325669	gene23548:100380846
-1.68996	1.18871	20.374	6.369e-06	0.000328313	gene29047:106567848
3.15039	0.723808	20.3706	6.38025e-06	0.000328361	gene19574:106612688
-1.10945	5.2871	20.3504	6.44784e-06	0.000331305	gene9862:106603327
0.990578	6.15816	20.3367	6.49443e-06	0.000332722	gene24151:100196650
1.75787	1.09006	20.3361	6.49631e-06	0.000332722	gene5120:100196307
2.11818	4.589	20.3173	6.56062e-06	0.000335476	gene12858:106606196
-4.13677	0.149848	20.3116	6.58011e-06	0.000335934	gene42770:106581624
-1.8925	1.43828	20.3064	6.59782e-06	0.000336185	gene62858:106592374
-1.14288	4.42521	20.304	6.60614e-06	0.000336185	gene35544:106574404
-1.60596	2.08164	20.2479	6.80286e-06	0.000345206	gene4739:106587348
-4.94373	-0.970534	20.2473	6.80509e-06	0.000345206	gene34931:106573543
1.08575	6.46527	20.234	6.8525e-06	0.000347059	gene25164:106564313
1.4166	6.24984	20.1776	7.05752e-06	0.000356428	gene19501:106612479
-1.83246	2.13374	20.1769	7.05987e-06	0.000356428	gene11165:106604546
2.55921	0.260631	20.1719	7.07846e-06	0.000356802	gene2222:106562987
-1.59529	4.61334	20.1662	7.09954e-06	0.000357298	gene21953:106560805
5.04109	1.42538	20.1625	7.11325e-06	0.000357424	gene25818:106564978
-2.36868	0.0384701	20.1552	7.14069e-06	0.000358238	gene4172:106582211
-2.62718	1.24565	20.1422	7.18938e-06	0.000360113	gene27506:106566424
1.18124	4.01228	20.1387	7.20257e-06	0.000360208	gene15286:100195278
7.14268	5.31049	20.1179	7.28123e-06	0.000363571	gene28941:106567948
4.32158	-1.44383	20.0811	7.42284e-06	0.000370062	gene26657:106565846
-2.0763	2.44494	20.071	7.46207e-06	0.000371436	gene43063:106581919
1.18815	5.21964	20.051	7.54053e-06	0.000374756	gene16279:106609439
1.31973	3.54434	20.0417	7.57723e-06	0.000375993	gene7750:106601377
1.21255	2.89208	20.0383	7.59074e-06	0.000376078	gene28312:106567182
1.00287	4.07874	20.0249	7.64403e-06	0.00037813	gene19430:106612411
-2.13827	-0.112527	20.0078	7.7128e-06	0.00038094	gene2287:106563770
1.7115	4.09536	19.9833	7.81211e-06	0.000385213	gene12518:106605867
1.20402	5.26994	19.9805	7.82348e-06	0.000385213	gene27825:100196702
3.40109	0.494604	19.9628	7.89645e-06	0.000388206	gene27184:106566127
1.24386	4.13528	19.9418	7.98361e-06	0.000391886	gene520:106591002
-3.86593	-1.3787	19.8684	8.29596e-06	0.000406591	gene8143:106601777
1.63341	1.78063	19.8602	8.33169e-06	0.000407715	gene43623:106582459
2.16262	2.70592	19.8424	8.40983e-06	0.000410908	gene37874:106576817
2.5794	3.11729	19.8135	8.53781e-06	0.000416522	gene37991:106576717
1.08093	5.11221	19.8075	8.56453e-06	0.000416653	gene29359:106568272
1.12336	4.36738	19.807	8.56665e-06	0.000416653	gene47128:106585879
-1.80884	0.678842	19.7704	8.73244e-06	0.000423353	gene51584:106590020
-5.91711	0.569556	19.7687	8.74046e-06	0.000423353	gene7075:106600703
-1.32686	4.44909	19.7675	8.74554e-06	0.000423353	gene25413:106564565
-3.19577	3.73932	19.7649	8.75756e-06	0.000423353	gene31552:106570420
-1.39722	1.16566	19.7469	8.84072e-06	0.000426726	gene1298:106607457
1.43628	5.36616	19.7045	9.03861e-06	0.000435617	gene11032:106604378
-1.02533	3.4571	19.6996	9.06227e-06	0.000436098	gene51635:106590091
-1.07204	2.78963	19.6924	9.0961e-06	0.000437065	gene29355:106568268
1.25198	5.32512	19.6715	9.19614e-06	0.000441207	gene39724:106578644
1.25528	3.6259	19.6396	9.35111e-06	0.000447968	gene66596:106591131
-2.18682	0.91207	19.6122	9.48598e-06	0.000453746	gene43943:106582771
-3.10133	2.49241	19.5794	9.65024e-06	0.000460911	gene48019:106586751
4.22056	0.566882	19.5739	9.67815e-06	0.000461552	gene31064:106570053
1.69372	1.89837	19.5596	9.75075e-06	0.000463687	gene44103:106582928
-3.10536	0.577216	19.5594	9.75202e-06	0.000463687	gene44614:100286414
1.56215	3.18568	19.5366	9.86897e-06	0.000468548	gene76:106598856
1.36352	3.32333	19.5161	9.97576e-06	0.000472914	gene213:106612204
2.48126	3.49639	19.5084	1.00161e-05	0.000474119	gene18163:106611226
2.18702	0.829788	19.5018	1.00503e-05	0.000474359	gene27379:106566327
-1.47456	2.00317	19.5017	1.00509e-05	0.000474359	gene32217:106571067
1.53521	2.12004	19.4456	1.03505e-05	0.000487775	gene31183:106569959
-2.32128	3.45428	19.4145	1.05204e-05	0.000495051	gene32251:106571102
-2.46293	0.0871944	19.4013	1.05937e-05	0.000497761	gene24613:106563766
3.09593	5.70296	19.3881	1.06672e-05	0.000500481	gene38909:106577817
-8.49215	1.15597	19.3703	1.0767e-05	0.000503887	gene24660:106563812
1.17774	4.13014	19.3695	1.07715e-05	0.000503887	gene25754:106564840
-4.54328	-1.20055	19.3547	1.08549e-05	0.000507046	gene41657:106580533
-2.17859	0.674079	19.3457	1.09065e-05	0.00050871	gene11870:100195869
4.04899	-1.29583	19.3337	1.0975e-05	0.000511155	gene16179:106609312
1.72236	3.80941	19.3243	1.10294e-05	0.000512478	gene61616:106594092
-1.24473	2.90702	19.3232	1.10356e-05	0.000512478	gene23719:106562877
-1.78388	3.73196	19.3194	1.1058e-05	0.000512771	gene37492:106576408
1.00778	5.83136	19.3026	1.11553e-05	0.000516534	gene44416:100195379
1.33032	4.82099	19.2845	1.12616e-05	0.0005207	gene19774:106612903
-1.40372	2.34248	19.2782	1.12986e-05	0.000521653	gene46643:106585552
-4.49365	-1.33937	19.2722	1.13345e-05	0.000522552	gene43468:106582303
-1.7759	1.99964	19.2641	1.13824e-05	0.000524	gene51985:106590443
1.10398	5.8111	19.2594	1.14104e-05	0.000524534	gene19460:106612446
-1.85407	0.975482	19.2074	1.17258e-05	0.000537822	gene9526:106602963
1.93216	4.57358	19.2062	1.17333e-05	0.000537822	gene73953:106598229
-5.52172	-0.217656	19.1779	1.19084e-05	0.000545067	gene52028:106590494
-2.42033	0.429562	19.1607	1.20161e-05	0.000549209	gene23278:106562426
1.227	4.66687	19.1175	1.2291e-05	0.000560968	gene37172:106576065
-2.41286	0.415293	19.0961	1.24301e-05	0.000566505	gene6041:106598404
-2.39836	2.87736	19.065	1.26341e-05	0.000574977	gene19396:100194513
-2.73998	0.439867	19.0348	1.28356e-05	0.000583317	gene29432:106568350
1.4092	4.62165	18.9801	1.32091e-05	0.00059887	gene27931:106566861
-2.40377	-0.158886	18.9791	1.32155e-05	0.00059887	gene3436:106574842
-1.49977	2.13094	18.962	1.3335e-05	0.00060343	gene11643:106605011
-3.30756	-0.333087	18.9531	1.33968e-05	0.000604907	gene51096:106589557
-1.11928	3.76942	18.9519	1.34057e-05	0.000604907	gene36706:106575631
-2.55481	0.535512	18.9487	1.34284e-05	0.000604954	gene39375:106578277
1.66853	4.71357	18.9463	1.34447e-05	0.000604954	gene40447:106579107
1.71751	2.71927	18.9419	1.34757e-05	0.000605494	gene48523:106587204
-3.39735	0.336612	18.9201	1.36311e-05	0.000611615	gene29860:106568756
3.06115	0.281308	18.8917	1.38351e-05	0.000619894	gene59389:106594428
1.871	3.20921	18.8837	1.38934e-05	0.000621631	gene15952:106609044
2.04956	4.80125	18.8683	1.4006e-05	0.00062579	gene23649:106562806
-0.968945	4.7241	18.8572	1.40881e-05	0.000626302	gene2047:106561404
-4.43047	-1.68935	18.8551	1.41033e-05	0.000626302	gene5995:106598121
1.24008	4.87632	18.8535	1.41153e-05	0.000626302	gene48554:106587180
1.32376	5.85262	18.8534	1.4116e-05	0.000626302	gene51631:106590088
5.56687	-0.901386	18.8503	1.4139e-05	0.000626302	gene40307:106579377
1.76346	4.83852	18.8501	1.41401e-05	0.000626302	gene34995:106573862
-0.965935	3.11053	18.848	1.41557e-05	0.000626302	gene51763:106590210
-1.03394	2.94289	18.8452	1.41767e-05	0.000626302	gene1680:106613168
-1.20083	3.19336	18.8428	1.41944e-05	0.000626302	gene18771:106611734
-3.02721	1.38808	18.8355	1.42491e-05	0.000627849	gene10831:106604189
0.869622	5.537	18.8265	1.43161e-05	0.000629927	gene11101:106604479
-0.96462	4.45749	18.7817	1.46566e-05	0.000644022	gene36915:106575822
-2.45498	-0.148085	18.7753	1.47059e-05	0.000645298	gene10247:106603699
-1.35997	3.22039	18.7694	1.47517e-05	0.000646418	gene50773:106589288
-6.81988	-1.36614	18.7663	1.47758e-05	0.000646582	gene14009:106607378
-1.54944	2.84558	18.7593	1.48299e-05	0.000648059	gene44163:106583007
-2.11406	4.90102	18.7429	1.49581e-05	0.000651968	gene12338:106605689
-1.51533	2.5086	18.7426	1.49603e-05	0.000651968	gene6933:106600541
1.23064	4.16851	18.73	1.50594e-05	0.000655391	gene2392:106564861
-2.99135	1.86332	18.7244	1.51039e-05	0.000656434	gene8782:106602345
-1.33304	3.71786	18.7212	1.51293e-05	0.000656641	gene14098:106607313
-2.59853	-0.562285	18.7145	1.51825e-05	0.000658051	gene39137:106578014
-1.70351	2.02823	18.7058	1.52518e-05	0.000659787	gene6402:106599379
-3.96802	-0.99748	18.7034	1.52707e-05	0.000659787	gene28778:106567720
2.22011	2.48392	18.7017	1.52846e-05	0.000659787	gene44058:106582889
-1.18077	4.25283	18.6859	1.54121e-05	0.00066439	gene47372:106586143
-1.91018	2.39911	18.6744	1.55051e-05	0.000667496	gene11190:106604525
0.912863	6.81454	18.6692	1.55474e-05	0.00066841	gene21369:106560562
1.74709	3.07225	18.6651	1.55812e-05	0.000668962	gene27195:106566135
1.25733	4.98932	18.6558	1.5657e-05	0.000671129	gene19557:106612703
2.43599	2.2948	18.6527	1.56823e-05	0.000671129	gene26835:106566000
-1.31735	0.957604	18.6492	1.57116e-05	0.000671129	gene26806:106565706
-1.0194	2.36208	18.6475	1.57257e-05	0.000671129	gene44496:106583342
-1.8183	2.11672	18.6461	1.5737e-05	0.000671129	gene10356:106603807
-1.92881	1.7504	18.626	1.59035e-05	0.000677323	gene2625:106567292
-1.75866	1.53543	18.6055	1.60758e-05	0.000683748	gene10826:100380804
-3.18612	-1.21934	18.5651	1.64203e-05	0.000697467	gene34268:106573107
1.44681	1.06758	18.5541	1.65149e-05	0.000700551	gene53215:106592112
-3.88826	-0.80317	18.5511	1.65412e-05	0.000700735	gene3272:106573533
2.24815	4.59686	18.5485	1.65635e-05	0.000700747	gene23431:106562576
-1.85378	1.99586	18.5445	1.65987e-05	0.000701307	gene17964:106610991
-8.25887	3.70976	18.4746	1.72181e-05	0.000726514	gene68353:106591222
-3.23398	-1.11699	18.4677	1.72811e-05	0.000728206	gene2427:106565196
2.28077	1.54534	18.4572	1.73765e-05	0.000731259	gene15113:106608306
-2.72867	-0.282146	18.4413	1.75218e-05	0.000736402	gene17224:106610338
-1.48473	3.99574	18.4097	1.78153e-05	0.000747751	gene50325:106588767
2.83583	3.90847	18.4047	1.78618e-05	0.000748713	gene38687:100380740
-0.777865	4.12909	18.3948	1.79544e-05	0.000751606	gene22209:106561420
2.7781	4.99061	18.3886	1.80136e-05	0.000753097	gene42150:106581002
-1.26135	1.23111	18.3624	1.82628e-05	0.000762514	gene43162:100194685
-1.53218	0.0150928	18.3561	1.83227e-05	0.000764014	gene747:106601376
-1.76946	0.919464	18.3491	1.8391e-05	0.00076586	gene12079:106605436
-1.21317	3.0431	18.3384	1.84943e-05	0.000769155	gene27828:100195736
-2.03927	0.250682	18.3348	1.85287e-05	0.000769582	gene3363:106574162
-1.58023	1.07133	18.3274	1.86016e-05	0.000771604	gene8121:106601751
-3.03202	2.10792	18.3196	1.86776e-05	0.000772642	gene4080:106580917
1.82391	1.31559	18.3186	1.86873e-05	0.000772642	gene49149:106587927
1.32516	6.78544	18.3174	1.86994e-05	0.000772642	gene22005:106561173
1.21514	5.62275	18.3054	1.88169e-05	0.000775448	gene43936:106582765
-1.49972	5.63995	18.304	1.88311e-05	0.000775448	gene9743:106603203
2.4202	5.08078	18.3031	1.88403e-05	0.000775448	gene34103:106572957
-1.50609	3.30887	18.2866	1.90041e-05	0.000781178	gene2812:106569503
2.06187	0.691977	18.2503	1.93697e-05	0.000795182	gene1456:106608935
1.23856	4.39994	18.223	1.96492e-05	0.000805615	gene27633:106566541
2.04334	3.00596	18.2173	1.97084e-05	0.000807004	gene3180:106572830
-2.40174	0.293794	18.2105	1.97786e-05	0.000808842	gene16658:100196144
-2.20071	0.393969	18.1838	2.0058e-05	0.000819217	gene1795:106612207
1.17642	4.05507	18.1399	2.0526e-05	0.000836939	gene38379:100196315
-1.45992	1.68637	18.1381	2.05445e-05	0.000836939	gene8532:106602234
-3.97967	-0.442238	18.1322	2.06085e-05	0.000838472	gene28965:106567923
-1.5066	1.84216	18.129	2.06435e-05	0.000838827	gene13771:106606987
1.95525	5.34381	18.1255	2.06813e-05	0.000839294	gene31079:106570042
1.62555	2.34339	18.1055	2.08999e-05	0.000846897	gene50667:106589095
-3.21327	-0.848012	18.1035	2.09219e-05	0.000846897	gene9474:106602918
1.85096	2.68471	18.0757	2.1229e-05	0.00085824	gene55002:106593147
3.82379	5.80549	18.0654	2.13451e-05	0.000861838	gene24018:100380290
-0.96092	4.32692	18.0541	2.14711e-05	0.00086583	gene25918:106565069
2.55498	0.133015	18.0503	2.15142e-05	0.000866472	gene13176:106606556
1.9489	4.8418	18.0471	2.15502e-05	0.000866823	gene27757:106566621
0.977209	4.22564	18.0402	2.16287e-05	0.000868884	gene39267:106578163
1.52581	4.85178	18.0307	2.1737e-05	0.000872135	gene2504:106567149
-2.50802	0.739746	18.018	2.18828e-05	0.000876882	gene51197:106589639
1.93206	4.27985	18.0042	2.20418e-05	0.000882142	gene39707:106578605
1.63246	8.11259	17.9882	2.22279e-05	0.000888477	gene11159:100136484
2.1945	5.787	17.9768	2.23617e-05	0.000892702	gene13108:106606453
-2.21093	1.23347	17.9583	2.25797e-05	0.000899899	gene48519:106587208
-1.72579	0.063309	17.9567	2.25985e-05	0.000899899	gene31606:106570474
1.52152	3.7283	17.9019	2.32592e-05	0.000925054	gene48374:106587139
1.96627	1.09575	17.8676	2.36819e-05	0.00094069	gene4011:106580330
-3.62266	0.856724	17.855	2.3839e-05	0.000945754	gene6482:106599266
-1.55701	0.645332	17.8407	2.40192e-05	0.000951715	gene722:100194815
-2.26768	0.182409	17.8164	2.43276e-05	0.000962011	gene47572:106586303
2.442	8.08533	17.8155	2.43394e-05	0.000962011	gene10662:106604090
-1.97106	0.36835	17.8095	2.44163e-05	0.000963689	gene46695:106585503
1.20982	5.01576	17.8075	2.44424e-05	0.000963689	gene32749:106571688
-3.87754	-1.57178	17.7894	2.46749e-05	0.000971656	gene52044:106590508
-2.56501	1.10187	17.7842	2.47433e-05	0.000973144	gene35857:106574775
-4.21686	-0.777568	17.778	2.48244e-05	0.000974808	gene3776:106577854
-1.01055	4.87894	17.7762	2.48468e-05	0.000974808	gene28073:100380686
-1.88339	3.30769	17.7713	2.4911e-05	0.000975094	gene4628:106588289
-1.90202	0.509054	17.771	2.49153e-05	0.000975094	gene50212:106588643
1.03993	4.33491	17.752	2.51659e-05	0.000983692	gene14901:106608090
-0.935431	4.54449	17.7458	2.52479e-05	0.000985225	gene23748:106562906
1.15092	4.83517	17.7443	2.52669e-05	0.000985225	gene20539:106613537
2.84019	1.80405	17.7417	2.53019e-05	0.000985381	gene28098:106566993
1.16033	4.5442	17.7303	2.54545e-05	0.000990113	gene36660:106575574
1.31491	4.782	17.719	2.56052e-05	0.000994763	gene31205:106569939
1.86184	10.7497	17.7158	2.56491e-05	0.000995256	gene5022:106590372
2.82874	2.84646	17.6887	2.60172e-05	0.00100717	gene27939:106566856
-4.01538	4.4585	17.6885	2.60193e-05	0.00100717	gene4688:106587764
-2.23382	-0.450218	17.6667	2.63187e-05	0.00101752	gene49200:106587978
2.03315	1.61662	17.6545	2.64893e-05	0.00102287	gene3110:106572311
-1.26889	4.15334	17.6103	2.7112e-05	0.00104565	gene47104:106585857
-1.31948	4.25221	17.5997	2.72635e-05	0.0010496	gene31265:106569881
1.62748	3.26725	17.5985	2.72804e-05	0.0010496	gene31248:106569899
1.66457	5.12793	17.5808	2.75359e-05	0.00105816	gene74155:106593663
-3.27557	1.35752	17.5716	2.76695e-05	0.00106201	gene10672:106604101
-2.09689	-0.430054	17.5648	2.77679e-05	0.0010645	gene55352:106594337
-0.841732	4.30234	17.5285	2.8303e-05	0.00108371	gene11915:100194585
1.00599	8.10741	17.5225	2.83925e-05	0.00108583	gene22381:100196524
1.67912	2.90933	17.4959	2.87935e-05	0.00109985	gene19811:106612891
-2.19685	1.75709	17.4687	2.92075e-05	0.0011137	gene19977:106613021
-5.00364	-0.268928	17.4675	2.9226e-05	0.0011137	gene19266:106612254
1.32643	3.43963	17.4559	2.9405e-05	0.00111796	gene28005:106566800
-3.05157	-0.266459	17.4557	2.94079e-05	0.00111796	gene17984:100194542
1.15266	4.91146	17.431	2.97933e-05	0.00113126	gene27554:106566485
-0.893631	4.12721	17.4269	2.98566e-05	0.00113231	gene38895:106577795
-1.57894	6.50781	17.4159	3.00302e-05	0.00113754	gene11566:106604923
-2.15188	0.499655	17.3967	3.03358e-05	0.00114711	gene37799:106576884
-0.75756	4.79207	17.3955	3.0355e-05	0.00114711	gene4140:106581981
1.09657	3.51109	17.3578	3.09619e-05	0.00116867	gene50172:106588594
1.35157	7.26728	17.3493	3.11016e-05	0.00117255	gene15092:100195306
2.05739	4.14524	17.2959	3.19873e-05	0.00120451	gene20049:106612963
1.15105	7.25643	17.2838	3.21918e-05	0.00121078	gene20704:106613685
1.32023	4.75588	17.275	3.23414e-05	0.00121441	gene33914:106572754
-9.81032	4.57633	17.2736	3.23644e-05	0.00121441	gene25616:106564959
-2.20128	0.029399	17.2679	3.24632e-05	0.00121572	gene47213:100136466
-1.57666	1.66289	17.2664	3.24889e-05	0.00121572	gene18534:106611542
1.87931	2.89852	17.2649	3.25139e-05	0.00121572	gene11650:106605015
2.0825	5.91884	17.2591	3.26133e-05	0.00121801	gene536:106592678
-1.07645	6.76243	17.2543	3.26952e-05	0.00121964	gene7569:106601205
-2.48639	1.4099	17.2473	3.28168e-05	0.00122163	gene44883:106583687
2.1606	2.24767	17.2468	3.28254e-05	0.00122163	gene6843:100286404
-1.49201	2.33518	17.2374	3.29875e-05	0.00122623	gene15532:106608656
-2.34936	-0.803212	17.2307	3.31043e-05	0.00122914	gene17952:106611005
1.16235	5.64435	17.2208	3.32769e-05	0.00123411	gene30007:106569002
1.75458	0.17312	17.218	3.33262e-05	0.0012345	gene9844:106603311
-2.93812	-0.0258221	17.192	3.37852e-05	0.00125005	gene36195:106575098
3.61612	5.9187	17.184	3.3928e-05	0.00125388	gene38133:106577092
-3.07104	2.70653	17.1765	3.40626e-05	0.00125739	gene49876:106588377
-1.06713	4.0577	17.1708	3.41647e-05	0.00125971	gene45697:106584424
-0.735067	5.75344	17.1665	3.42419e-05	0.00125973	gene20586:106613576
-1.48706	1.42576	17.1664	3.42444e-05	0.00125973	gene46362:100306838
1.80528	3.79528	17.1609	3.4343e-05	0.0012619	gene11726:106605088
1.80007	0.245741	17.1469	3.45977e-05	0.00126979	gene47526:106586099
2.15148	3.9784	17.1291	3.49227e-05	0.00128024	gene15543:106608647
-3.76253	1.72056	17.1224	3.50467e-05	0.00128331	gene26967:106566026
-1.97057	1.14751	17.1131	3.52184e-05	0.00128812	gene49205:106587982
1.05901	5.72613	17.0983	3.54945e-05	0.00129673	gene42421:106581278
1.89065	3.64874	17.0546	3.63204e-05	0.00132538	gene22670:106561833
-1.61126	2.18909	17.0174	3.70381e-05	0.00134898	gene6434:106599334
3.23122	0.18518	17.0167	3.70517e-05	0.00134898	gene16263:106609371
1.40801	4.75171	17.0037	3.73062e-05	0.00135587	gene43071:106581925
3.31623	1.01369	17.0027	3.73261e-05	0.00135587	gene29678:106568603
2.44967	3.7562	16.9892	3.75926e-05	0.00136399	gene79760:106591842
-1.20145	2.86733	16.9702	3.7971e-05	0.00137616	gene17809:106610826
3.0421	13.9228	16.9677	3.80208e-05	0.0013764	gene49600:106588158
-1.20905	2.6218	16.934	3.87022e-05	0.00139947	gene26426:106565557
1.81218	4.34079	16.9223	3.89413e-05	0.00140652	gene31433:106570295
-2.35385	-0.0933463	16.899	3.94213e-05	0.00142225	gene27893:106566894
1.50161	7.33124	16.8843	3.97283e-05	0.0014317	gene41436:106580346
-3.24197	6.87013	16.8695	4.00407e-05	0.00144026	gene51215:106589658
0.885961	5.18317	16.8687	4.00563e-05	0.00144026	gene33254:106572195
-4.37072	-1.30084	16.8657	4.01205e-05	0.00144095	gene49749:106588494
-1.65134	3.05462	16.863	4.01763e-05	0.00144133	gene34775:106573697
-2.33256	-0.492744	16.8556	4.03347e-05	0.00144538	gene13302:106606651
6.34989	0.535898	16.7963	4.16135e-05	0.00148951	gene44089:106582793
-1.52528	1.49584	16.7942	4.16598e-05	0.00148951	gene43922:106582755
-1.22201	2.14265	16.7914	4.17229e-05	0.0014901	gene18739:106611762
1.30018	1.87103	16.7688	4.22227e-05	0.00150626	gene7299:106600818
1.46566	1.48732	16.7482	4.26826e-05	0.00152038	gene20451:106613438
-1.68137	0.763723	16.7468	4.27139e-05	0.00152038	gene560:106595507
-3.68297	0.303141	16.7411	4.28424e-05	0.00152325	gene7309:106600810
1.45491	7.62353	16.7351	4.29784e-05	0.00152638	gene32327:106571177
2.45885	2.97858	16.7235	4.32416e-05	0.00153402	gene52144:106590600
-1.28186	3.08761	16.7115	4.35162e-05	0.00154204	gene18763:106611740
1.15354	7.67875	16.7074	4.36094e-05	0.00154363	gene27928:106566864
-1.13785	2.61084	16.7041	4.36858e-05	0.00154462	gene40487:106579072
5.40131	1.88496	16.6939	4.39228e-05	0.00155127	gene24542:106563718
-0.930531	2.49196	16.6901	4.401e-05	0.00155263	gene48624:106587410
1.17648	4.06532	16.662	4.46673e-05	0.00157338	gene6357:106599468
-2.48221	3.11907	16.6607	4.46969e-05	0.00157338	gene45051:106583809
1.04323	8.23479	16.6332	4.53508e-05	0.00159464	gene16034:106609123
1.11733	4.09026	16.6176	4.57257e-05	0.00160605	gene24254:106563530
2.05412	-0.224786	16.6152	4.57814e-05	0.00160623	gene54242:106591783
-1.23094	1.66518	16.6097	4.59158e-05	0.00160917	gene35427:106574287
-1.09051	4.12561	16.6048	4.6035e-05	0.00161158	gene1578:106610563
-1.01068	3.501	16.6021	4.61006e-05	0.0016121	gene7198:106600892
-1.34675	4.12529	16.5936	4.63079e-05	0.00161758	gene51828:106590283
-8.91578	0.249555	16.587	4.64682e-05	0.0016214	gene9194:106602737
-1.81916	-0.160555	16.5788	4.66697e-05	0.00162665	gene16311:106609474
0.789081	4.43648	16.5565	4.72207e-05	0.00164405	gene1188:106605576
1.18649	4.09584	16.5536	4.7295e-05	0.00164484	gene65329:106593159
-1.27017	2.26636	16.5378	4.7689e-05	0.00165674	gene39837:106578750
1.39059	1.81644	16.5266	4.79713e-05	0.00166473	gene42446:106581298
1.75709	4.92061	16.5161	4.82379e-05	0.00166927	gene12242:106605642
2.36605	7.93996	16.5148	4.82727e-05	0.00166927	gene58996:106597785
1.69787	4.70158	16.5146	4.82769e-05	0.00166927	gene26403:106565575
3.23106	1.40058	16.5124	4.83323e-05	0.00166927	gene5449:106594163
1.42783	1.97727	16.5112	4.8364e-05	0.00166927	gene35656:106574483
1.09421	2.8732	16.5079	4.84474e-05	0.00167027	gene28387:106567242
-1.0807	4.01319	16.5059	4.8498e-05	0.00167027	gene43618:106582452
-1.53887	0.746521	16.4537	4.98538e-05	0.00171511	gene32652:106571462
0.969435	6.24803	16.4433	5.01268e-05	0.00172204	gene46944:100195483
2.26264	4.74214	16.4419	5.01634e-05	0.00172204	gene38297:106577205
1.5606	3.67672	16.4252	5.06068e-05	0.00173539	gene68519:106594418
-1.51222	2.12226	16.4094	5.10323e-05	0.0017481	gene16597:100196144
-0.769796	3.92333	16.3925	5.14884e-05	0.00176183	gene6950:106600628
2.1339	3.71469	16.3824	5.1763e-05	0.00176771	gene21808:106560933
1.98427	2.08928	16.3802	5.18246e-05	0.00176771	gene1678:106613187
-6.80259	-1.9913	16.3801	5.18266e-05	0.00176771	gene19249:106612234
-1.25929	3.2159	16.3716	5.20606e-05	0.00177345	gene26752:106565754
-1.46453	3.35762	16.3699	5.21063e-05	0.00177345	gene37709:106576619
-1.15387	6.32236	16.367	5.21872e-05	0.00177431	gene48613:106587425
-1.36944	0.934863	16.3547	5.25262e-05	0.00178334	gene13656:106606891
1.08236	5.18263	16.3533	5.25646e-05	0.00178334	gene26630:106565867
-2.58319	-0.132799	16.3422	5.28729e-05	0.00179189	gene21220:106560405
-1.16421	3.89181	16.3367	5.30273e-05	0.00179521	gene8049:106601684
-1.95705	-0.059146	16.333	5.31305e-05	0.00179548	gene3715:106577440
-2.94533	-0.101377	16.3307	5.31952e-05	0.00179548	gene30622:106569508
2.35938	4.03697	16.3304	5.32044e-05	0.00179548	gene38294:106577210
1.29141	4.21003	16.3212	5.34633e-05	0.0018014	gene32017:106570867
2.46643	2.54406	16.32	5.34951e-05	0.0018014	gene30099:106568858
2.67739	-0.581458	16.3181	5.35496e-05	0.0018014	gene25853:106565013
0.97011	2.49669	16.3064	5.3883e-05	0.00181071	gene7199:106600891
1.52039	7.46889	16.292	5.42927e-05	0.00182255	gene25841:106564771
1.84194	1.0677	16.2841	5.45201e-05	0.0018281	gene25206:106564358
-1.11368	2.93419	16.2822	5.45728e-05	0.0018281	gene28559:106567436
1.43914	4.12254	16.2718	5.48755e-05	0.00183631	gene35812:106574721
2.89544	0.370172	16.2679	5.49878e-05	0.00183814	gene17122:106610230
-1.9581	0.0403041	16.2554	5.53518e-05	0.00184837	gene50217:106588628
2.04313	2.5937	16.2413	5.57641e-05	0.00186019	gene25422:106564574
2.35239	4.31042	16.2297	5.61083e-05	0.00186891	gene43205:106582144
-1.75808	3.67945	16.2285	5.61429e-05	0.00186891	gene42081:106580931
1.03273	4.85095	16.2238	5.62822e-05	0.00187124	gene3751:106578046
-1.72123	2.33424	16.2222	5.63304e-05	0.00187124	gene51459:106589875
-1.70828	1.59098	16.2103	5.66855e-05	0.0018805	gene42387:106581237
1.9497	4.20052	16.2089	5.67271e-05	0.0018805	gene11330:106604686
-5.91304	-1.79515	16.2015	5.69502e-05	0.00188475	gene4669:106587962
1.86822	2.01932	16.2007	5.69737e-05	0.00188475	gene57991:106592745
1.16508	7.20854	16.1913	5.72559e-05	0.00189212	gene22732:106561891
-0.714427	5.18397	16.1883	5.73486e-05	0.00189322	gene49638:106588191
-1.90841	1.77398	16.1795	5.76156e-05	0.00190006	gene19365:100306788
-1.49655	0.831513	16.1626	5.813e-05	0.00191504	gene42287:106581156
-1.89167	1.01866	16.1588	5.8248e-05	0.00191695	gene46428:106585048
-1.46472	4.02275	16.1567	5.8311e-05	0.00191704	gene50631:106589061
-0.998238	2.49448	16.1492	5.85433e-05	0.00192269	gene34527:106573386
-1.22349	9.24036	16.1447	5.86838e-05	0.00192533	gene44790:106583604
1.22295	4.53594	16.0986	6.0127e-05	0.00197065	gene34397:106573179
1.5386	2.42085	16.0841	6.05892e-05	0.00198375	gene39523:106578453
-1.01636	3.88253	16.0772	6.08124e-05	0.00198901	gene6394:106599390
0.788453	5.75866	16.0742	6.09083e-05	0.00199011	gene5991:100194759
0.800119	3.60595	16.0311	6.23108e-05	0.00203385	gene29399:106568331
-1.36687	2.49441	16.0252	6.25056e-05	0.00203812	gene9873:106603337
1.27825	5.83356	16.0158	6.28165e-05	0.00204409	gene47590:106586346
-0.953953	4.00755	16.0158	6.28172e-05	0.00204409	gene19690:106612593
0.824802	4.7118	16.0114	6.29615e-05	0.0020467	gene21904:100380390
2.14697	2.81927	16.0075	6.30924e-05	0.00204886	gene21616:106560744
-1.06443	2.85971	16.0008	6.33165e-05	0.00205405	gene12065:100194515
-1.39468	2.27878	15.9833	6.39047e-05	0.00207102	gene21294:106560481
-1.78751	1.07558	15.9638	6.45655e-05	0.00208853	gene19923:106612748
-2.60489	3.35871	15.9635	6.45761e-05	0.00208853	gene32250:106571098
3.41865	5.51576	15.9475	6.51224e-05	0.00210406	gene51113:106589248
-1.28864	4.53181	15.9456	6.51891e-05	0.00210408	gene38597:106577496
-1.4611	6.95937	15.9284	6.57829e-05	0.0021211	gene7313:100194591
-0.778528	4.80878	15.9226	6.59851e-05	0.00212202	gene46477:106585008
0.970224	5.39891	15.9218	6.60129e-05	0.00212202	gene31420:100136934
1.18903	6.84903	15.9214	6.60273e-05	0.00212202	gene30275:106569234
-0.975501	3.61552	15.92	6.60779e-05	0.00212202	gene81292:106594519
-1.64259	0.481658	15.9162	6.62091e-05	0.00212409	gene35796:106574709
-1.85852	2.54205	15.9134	6.63087e-05	0.00212515	gene22416:106561562
3.10166	3.10021	15.9061	6.65624e-05	0.00212933	gene54243:106591782
2.1549	2.58573	15.9058	6.65728e-05	0.00212933	gene22578:106561740
1.8956	1.10806	15.8944	6.69767e-05	0.0021401	gene27953:106566843
1.46163	1.91955	15.8837	6.73563e-05	0.00215007	gene15511:106608674
-2.43781	0.0243314	15.8704	6.78315e-05	0.00216307	gene41369:106579852
-0.974405	3.37582	15.8564	6.83336e-05	0.0021769	gene16586:106609671
-1.05275	3.05976	15.8545	6.84021e-05	0.00217691	gene45638:106584375
-1.69024	0.0609934	15.8446	6.87615e-05	0.00218616	gene8484:106602119
-1.22224	3.39025	15.8412	6.88854e-05	0.00218792	gene3070:106571753
1.82358	0.593445	15.8213	6.9616e-05	0.00220892	gene25214:106564364
-1.59743	1.54782	15.8032	7.02834e-05	0.00222788	gene2313:106564161
1.18651	3.19911	15.8001	7.04005e-05	0.00222937	gene36600:106575509
0.925809	4.5861	15.7962	7.05426e-05	0.00223165	gene36242:106575224
3.64101	5.04503	15.7936	7.06419e-05	0.00223258	gene40232:106579279
0.752986	5.01143	15.7876	7.08668e-05	0.00223747	gene18121:106611179
-2.05502	0.469802	15.7827	7.10482e-05	0.00224097	gene3440:106574877
1.51536	4.4489	15.7732	7.14074e-05	0.00225007	gene18278:106611318
1.27023	4.62163	15.7668	7.16487e-05	0.00225545	gene22763:106561917
-1.29344	6.19648	15.7529	7.21786e-05	0.00226988	gene26570:106565700
-1.443	1.9359	15.7405	7.26526e-05	0.00228254	gene20125:100195088
-1.18273	1.57591	15.7242	7.32798e-05	0.00229997	gene340:106571989
1.56067	7.22093	15.7186	7.34968e-05	0.00230451	gene688:106600509
1.60781	1.96876	15.7002	7.42164e-05	0.00232479	gene45940:106584649
2.61652	0.996462	15.6978	7.43109e-05	0.00232546	gene8354:106601989
1.36241	4.62489	15.6905	7.45997e-05	0.00233221	gene33633:106572480
-1.67901	1.41215	15.6864	7.47591e-05	0.00233479	gene46352:106585113
-1.45797	1.49374	15.6847	7.48289e-05	0.00233479	gene26920:106566067
1.13495	4.10697	15.681	7.49736e-05	0.00233702	gene16072:106609252
1.40307	7.06936	15.6732	7.52819e-05	0.00234257	gene43308:100136409
-2.6806	0.298785	15.6728	7.52987e-05	0.00234257	gene45995:106584731
-0.866614	2.93416	15.669	7.54504e-05	0.00234466	gene43089:106581933
-1.17719	6.97425	15.6674	7.5513e-05	0.00234466	gene43412:106582251
-1.44647	0.648548	15.6495	7.6231e-05	0.00236398	gene11932:106605293
-0.709202	4.23531	15.6477	7.63045e-05	0.00236398	gene1747:106612589
-1.04182	3.57473	15.6447	7.64255e-05	0.00236398	gene44467:106583269
2.09184	0.696891	15.6446	7.64321e-05	0.00236398	gene46500:106584915
-1.36271	0.205071	15.6399	7.662e-05	0.00236749	gene43475:106582309
4.19472	-1.24641	15.6381	7.66955e-05	0.00236753	gene4810:106586580
1.4332	2.8889	15.6252	7.72176e-05	0.00238134	gene28006:106566798
2.92324	0.441061	15.6131	7.77132e-05	0.0023943	gene64500:106594529
-1.3327	2.51896	15.6072	7.79575e-05	0.00239951	gene13889:106607222
-1.44362	1.44445	15.6045	7.80666e-05	0.00240055	gene17944:106611011
-1.27249	0.531756	15.5956	7.84379e-05	0.00240901	gene26240:106565486
3.06461	1.6528	15.5926	7.85615e-05	0.00240901	gene26157:106565101
-2.29339	0.443072	15.5924	7.85688e-05	0.00240901	gene43263:106582100
2.43356	5.9118	15.5884	7.87372e-05	0.00241186	gene23702:106562859
-4.58615	-0.268487	15.5765	7.92312e-05	0.00242466	gene36658:106575572
-1.30328	1.75786	15.5678	7.95987e-05	0.00243357	gene2793:106568911
-2.17447	3.42786	15.5596	7.99462e-05	0.0024402	gene41890:106580742
1.70856	6.69563	15.559	7.9969e-05	0.0024402	gene16082:106609239
-2.81244	2.56351	15.5529	8.02306e-05	0.00244584	gene952:106603250
4.86109	3.00247	15.543	8.06513e-05	0.00245511	gene2565:106566600
-0.798931	5.12456	15.5421	8.06889e-05	0.00245511	gene24365:106563429
0.997337	3.36776	15.5164	8.17938e-05	0.00248636	gene40001:106578898
-0.905581	3.87064	15.5092	8.21067e-05	0.00249349	gene4055:106581241
0.812586	4.95778	15.5036	8.23467e-05	0.0024984	gene11271:106604638
1.61428	1.83233	15.4862	8.31108e-05	0.00251918	gene64501:106594528
-0.935363	5.99172	15.4828	8.32605e-05	0.00252132	gene21513:106560707
-1.71759	0.00556352	15.4457	8.49121e-05	0.00256795	gene47562:106586307
2.77794	3.90835	15.4446	8.49616e-05	0.00256795	gene49051:106587822
0.955444	3.01575	15.4387	8.5225e-05	0.00257239	gene36294:106575178
-1.22501	1.90047	15.4377	8.52699e-05	0.00257239	gene25773:106564824
-2.74038	2.86542	15.4191	8.61129e-05	0.00259536	gene51015:106589493
1.66905	1.1576	15.4141	8.63427e-05	0.00259983	gene3309:106573772
-3.53927	0.548258	15.408	8.66198e-05	0.00260571	gene4870:106589049
1.1432	7.92439	15.3883	8.75294e-05	0.0026297	gene33569:106572387
1.76387	3.60997	15.3855	8.76598e-05	0.0026297	gene29477:106568395
-7.34909	2.50087	15.3854	8.76648e-05	0.0026297	gene31047:106570062
-1.12208	3.85586	15.383	8.77763e-05	0.00263056	gene47012:106585776
2.6416	1.43393	15.3734	8.82198e-05	0.00264137	gene35732:100270807
-7.84828	3.2552	15.3681	8.84688e-05	0.00264634	gene14510:106607727
-1.54978	3.26033	15.3616	8.87746e-05	0.00265299	gene33319:106572142
-1.05232	3.48259	15.3578	8.89521e-05	0.00265581	gene4460:106585011
-2.44641	3.05605	15.3436	8.9626e-05	0.00267342	gene23870:106563077
-1.65981	0.552303	15.3346	9.00515e-05	0.0026836	gene7157:106600933
-2.0767	-0.163923	15.3304	9.02547e-05	0.00268709	gene42377:106581224
-1.01601	4.39819	15.3282	9.03559e-05	0.00268709	gene19895:106612814
-1.9735	0.495597	15.3266	9.04347e-05	0.00268709	gene51201:106589641
-1.02171	3.2762	15.3251	9.0506e-05	0.00268709	gene3261:106573456
-0.988049	4.69083	15.3233	9.05903e-05	0.00268709	gene16813:106609900
-1.66905	1.17375	15.3133	9.10707e-05	0.00269835	gene42486:106581341
-0.945855	3.07106	15.3119	9.11392e-05	0.00269835	gene43977:106582819
1.63705	0.547102	15.3023	9.16071e-05	0.00270968	gene40806:106579687
-2.33118	1.44222	15.2856	9.24167e-05	0.00273109	gene32714:106571714
-0.978851	1.97157	15.2713	9.31217e-05	0.00274938	gene1553:106610386
-1.77987	2.35741	15.267	9.33352e-05	0.00275313	gene39757:106578705
-1.51537	1.77768	15.2629	9.35377e-05	0.00275655	gene68234:106590837
-1.19121	4.76283	15.2306	9.51511e-05	0.0027999	gene37002:106575914
-2.16128	0.21322	15.2299	9.51843e-05	0.0027999	gene16577:106609663
-1.57669	0.868908	15.2211	9.563e-05	0.00280789	gene2268:106563568
-2.30786	3.62188	15.221	9.56325e-05	0.00280789	gene40030:106578920
-1.85538	0.644255	15.2185	9.57583e-05	0.002809	gene41214:106579987
-1.27051	2.70148	15.2168	9.58467e-05	0.00280901	gene36659:106575576
-2.93103	1.04932	15.2148	9.59485e-05	0.0028094	gene150:106606698
-1.17586	2.74384	15.1902	9.72085e-05	0.00284291	gene51092:106589555
1.15442	3.74182	15.1889	9.72742e-05	0.00284291	gene11850:106605228
-2.61106	-0.599568	15.1872	9.73604e-05	0.00284291	gene34491:106573351
-1.01902	4.48508	15.183	9.7578e-05	0.00284611	gene13950:106607162
-0.838672	4.05322	15.1808	9.76926e-05	0.00284611	gene23666:106562823
-0.818889	3.02686	15.1799	9.77381e-05	0.00284611	gene31324:100286569
-1.37005	1.52534	15.1651	9.85051e-05	0.00286331	gene14229:100194491
1.51906	2.29519	15.1651	9.85086e-05	0.00286331	gene28425:106567278
1.0991	1.54192	15.1563	9.89696e-05	0.00287409	gene38485:106577390
-1.21217	2.71793	15.1535	9.91156e-05	0.00287571	gene11507:106604857
1.503	4.00326	15.136	0.000100035	0.00289975	gene48035:106586788
2.13382	3.55835	15.1277	0.000100476	0.00290757	gene3487:106575589
0.974715	4.14144	15.1275	0.000100488	0.00290757	gene38244:106577109
-1.15359	2.6161	15.1139	0.000101213	0.0029259	gene20238:106613227
-3.70697	-0.664173	15.1064	0.00010162	0.002935	gene26363:106565465
-0.974775	3.1966	15.1004	0.000101942	0.00294012	gene3871:106579099
-1.26648	4.18974	15.0997	0.000101982	0.00294012	gene46108:106584838
-1.29192	1.8109	15.0974	0.000102105	0.00294102	gene36255:106575215
-0.665696	3.94701	15.0914	0.000102427	0.00294762	gene28690:106567572
2.93465	1.64931	15.0864	0.000102702	0.00295279	gene31081:106570043
1.27858	3.78101	15.0847	0.000102792	0.00295279	gene13445:106606771
1.06399	3.70802	15.0795	0.000103079	0.00295718	gene31954:106570814
4.19067	6.11142	15.0785	0.000103131	0.00295718	gene37982:106576723
-2.07969	-0.421753	15.0761	0.000103265	0.00295838	gene48460:106587263
-0.788481	3.2831	15.0475	0.000104836	0.00300069	gene2177:106562575
1.97078	5.28285	15.0314	0.000105736	0.00302372	gene45871:106584586
-1.1472	3.43328	15.0266	0.000106006	0.00302874	gene51416:106589861
-2.07913	1.94007	15.0166	0.000106569	0.00304209	gene460:100194621
1.61075	3.91152	15.0097	0.000106961	0.00304921	gene23330:106562479
1.03766	4.80332	15.0088	0.00010701	0.00304921	gene1405:106608500
-3.09706	-1.45953	15.0033	0.000107322	0.00305537	gene22042:106561214
-6.3099	-0.493216	14.995	0.000107798	0.00306619	gene15351:106608493
2.89348	4.31004	14.9928	0.000107924	0.00306703	gene20922:106613871
0.889879	3.8719	14.9858	0.000108322	0.00307558	gene46067:100136383
1.21578	4.10253	14.9678	0.000109359	0.00310228	gene40228:106579283
1.06695	3.40847	14.9601	0.000109806	0.00311218	gene38050:106576939
0.781137	4.36209	14.9583	0.000109912	0.00311242	gene40480:106579079
5.23211	3.91226	14.9549	0.000110111	0.00311527	gene34679:106573782
-2.06015	-0.729298	14.9526	0.000110244	0.00311627	gene35109:106573986
3.46054	0.710301	14.9468	0.000110585	0.00312314	gene17445:106610504
-2.3226	2.25746	14.9283	0.000111678	0.00315121	gene32350:106571195
2.2598	0.459427	14.9127	0.000112604	0.00317178	gene3795:106578249
-0.788731	4.94098	14.9126	0.000112606	0.00317178	gene35927:106574849
-1.18738	6.05708	14.9063	0.000112987	0.0031797	gene1764:106612469
-0.905963	4.70354	14.8985	0.000113453	0.00319	gene47313:106586062
7.54861	5.91594	14.8911	0.000113897	0.00319965	gene8042:106601678
-1.43934	3.05121	14.8831	0.000114382	0.00320805	gene4863:106588978
3.61661	3.5567	14.8829	0.000114397	0.00320805	gene31537:106570407
2.27554	-0.222492	14.8572	0.000115963	0.00324909	gene17381:106610439
1.72856	1.26282	14.8484	0.000116504	0.00326139	gene22349:106561504
0.894131	3.91503	14.8231	0.000118079	0.00330258	gene13587:106606828
2.04618	0.203597	14.816	0.000118529	0.00331225	gene51876:106590329
1.15334	4.42948	14.8106	0.000118863	0.00331868	gene9461:106602908
-1.93051	1.39685	14.7962	0.000119777	0.00334128	gene40710:106579586
-2.11673	0.647886	14.7886	0.000120259	0.00335177	gene47401:106586169
-2.71996	-1.48888	14.7773	0.000120983	0.00336901	gene47751:106586511
-2.13789	2.97594	14.7411	0.000123329	0.00343135	gene13291:106606640
-1.45867	2.76817	14.739	0.000123467	0.0034322	gene34662:106573500
-1.60304	4.09314	14.7357	0.00012368	0.00343511	gene10527:100136800
-1.36457	1.16097	14.7312	0.000123978	0.0034404	gene30230:106569082
1.10215	4.64023	14.7275	0.000124222	0.00344415	gene45878:106584609
-1.06494	3.38353	14.721	0.000124653	0.0034531	gene33739:106572629
1.45347	4.94479	14.719	0.000124781	0.00345365	gene17213:106610305
-1.05878	3.68009	14.7146	0.000125076	0.00345639	gene40372:106579161
-1.44456	2.06085	14.7143	0.000125097	0.00345639	gene50613:106589043
-1.83729	0.804231	14.7096	0.000125407	0.00345807	gene14651:106607829
-1.95228	0.244342	14.7088	0.000125461	0.00345807	gene8307:106601942
1.34694	1.28461	14.7084	0.000125483	0.00345807	gene81373:106593451
1.52679	4.26817	14.6914	0.000126625	0.00348652	gene41628:106580509
0.800832	4.26513	14.6812	0.000127309	0.00350144	gene46812:106585407
-1.64772	3.03362	14.6786	0.000127488	0.00350144	gene31973:106570833
1.85538	0.500452	14.6775	0.00012756	0.00350144	gene59220:106592529
-1.88032	-0.548975	14.6753	0.000127709	0.00350144	gene2360:106564666
-1.11781	3.52885	14.6752	0.000127717	0.00350144	gene43544:106582380
1.11663	3.41424	14.6672	0.00012826	0.00351331	gene33357:106572108
1.17896	5.35422	14.6566	0.000128981	0.00353004	gene29141:106567772
2.25275	1.70336	14.6507	0.000129388	0.00353444	gene22675:106561839
-3.4934	-0.406443	14.6498	0.000129446	0.00353444	gene50429:106588851
-1.31509	1.43335	14.6494	0.000129475	0.00353444	gene28047:106566946
2.18725	1.64132	14.6463	0.000129691	0.00353729	gene34829:106573787
-1.06001	4.18985	14.6433	0.000129896	0.00353932	gene23845:106562989
1.04531	2.71582	14.6411	0.000130045	0.00353932	gene37902:106576790
-3.72233	3.37397	14.6404	0.000130098	0.00353932	gene5008:106590279
-0.897846	2.21744	14.6367	0.000130353	0.00354296	gene7719:106601331
-2.16159	-0.145365	14.6352	0.000130455	0.00354296	gene12615:106605967
0.798626	4.54179	14.6275	0.000130991	0.00355451	gene16692:106609773
-1.1131	3.26962	14.6186	0.00013161	0.00356826	gene9423:106602870
4.07576	2.37035	14.6087	0.000132304	0.00358402	gene1985:106560709
0.781487	3.74379	14.6062	0.000132476	0.00358562	gene76387:106593293
1.77444	10.9256	14.5985	0.000133022	0.00359329	gene16271:106609441
-1.91295	0.615588	14.5975	0.00013309	0.00359329	gene962:106603195
-1.48449	2.60705	14.5974	0.000133097	0.00359329	gene25745:106564847
1.72699	0.465537	14.5944	0.000133307	0.0035959	gene13232:106606572
-0.900213	4.17304	14.586	0.000133904	0.00360896	gene46248:106585191
0.704116	4.33643	14.5747	0.000134711	0.00362763	gene31020:106570086
1.2995	2.944	14.5673	0.000135245	0.00363591	gene25808:106564798
2.9543	6.31011	14.5672	0.000135247	0.00363591	gene44785:106583595
-1.51678	2.02144	14.5631	0.00013554	0.00364009	gene22968:106562117
-2.98163	1.04218	14.5619	0.000135631	0.00364009	gene22031:106561202
-1.66267	-0.071695	14.5532	0.000136255	0.00365377	gene9925:106603383
-1.85024	-0.0881385	14.5513	0.000136396	0.00365448	gene19940:106612915
-9.25415	1.93687	14.5385	0.000137326	0.0036763	gene35056:106573917
1.2453	6.01377	14.5333	0.000137701	0.00368323	gene16010:106609106
0.878546	3.63128	14.5295	0.000137978	0.00368756	gene2191:106562691
1.34866	4.06653	14.527	0.000138166	0.0036895	gene44636:106583502
-1.34425	3.78624	14.5219	0.000138539	0.00369369	gene23299:106562448
-1.66443	0.760672	14.5217	0.000138555	0.00369369	gene30978:106570122
1.4691	6.80302	14.5103	0.000139397	0.00371155	gene44988:106583751
-1.37795	2.49523	14.5094	0.000139458	0.00371155	gene44451:106583247
-1.05977	2.84044	14.5043	0.000139844	0.0037187	gene25035:106564173
-1.07218	1.18225	14.4998	0.000140172	0.00372432	gene34413:106573165
0.799352	3.24361	14.498	0.000140309	0.00372486	gene10842:106604202
-0.927643	4.44151	14.4961	0.000140446	0.00372539	gene35478:106574238
1.38082	4.47764	14.4887	0.000141006	0.00373713	gene34219:106573068
-1.70026	0.712535	14.4856	0.000141239	0.00373964	gene42017:106580856
-1.17217	1.55947	14.4843	0.000141336	0.00373964	gene19572:106612689
-1.21261	3.39121	14.4807	0.000141605	0.00374366	gene3750:106578066
-1.16943	3.23113	14.4779	0.000141817	0.00374616	gene28453:106567456
1.0274	4.06492	14.4759	0.000141966	0.00374699	gene9204:106602728
-1.82501	3.85814	14.4396	0.00014473	0.00381568	gene47645:106586418
-2.1983	0.808978	14.4385	0.000144808	0.00381568	gene7316:106600806
1.27804	4.19464	14.3977	0.000147987	0.00389621	gene41542:106580422
0.913867	6.39122	14.3938	0.00014829	0.00389781	gene44996:100195739
2.25852	3.66569	14.3938	0.000148292	0.00389781	gene37338:106576235
1.79128	1.12752	14.3897	0.000148613	0.00390294	gene19251:106612248
-3.50659	-0.407406	14.3867	0.000148846	0.00390294	gene24357:106563436
-1.409	1.32566	14.3866	0.000148855	0.00390294	gene1963:106560538
-0.904647	4.07178	14.3785	0.0001495	0.00391184	gene45791:106584539
2.2208	0.730621	14.378	0.000149543	0.00391184	gene68127:106592550
-1.68826	1.26359	14.3777	0.000149563	0.00391184	gene17868:106611074
-2.15512	-0.0868365	14.375	0.000149781	0.00391268	gene31807:106570673
-0.706467	4.62773	14.3742	0.000149841	0.00391268	gene40067:106578960
1.14094	6.81992	14.3724	0.000149981	0.00391315	gene11421:106604763
-1.62911	2.4333	14.3677	0.000150358	0.00391976	gene28080:106566976
2.51277	4.11937	14.362	0.000150819	0.00392856	gene10280:106603727
0.900657	4.31612	14.3542	0.000151442	0.00394157	gene14902:106608088
-0.705509	4.96597	14.3483	0.000151916	0.00395068	gene31022:106570085
1.10966	3.92274	14.3309	0.000153326	0.0039841	gene52219:106590683
-1.72533	1.88859	14.3243	0.000153864	0.00399481	gene37273:106576177
-0.851158	3.47223	14.3166	0.000154493	0.00400787	gene71021:106592674
-1.14229	2.23839	14.3064	0.000155338	0.00402654	gene11242:106604600
1.76268	3.90823	14.3046	0.000155486	0.00402709	gene45485:106584213
9.2616	12.1249	14.2755	0.000157907	0.00408646	gene75725:106595343
-1.64302	4.48752	14.2724	0.000158168	0.00408989	gene6906:106600560
2.67175	3.41341	14.2683	0.000158515	0.00409556	gene17940:100194861
-2.2606	0.0918498	14.2599	0.00015922	0.00411044	gene22990:106562113
-2.02611	3.75947	14.2447	0.000160511	0.00413987	gene47671:106586441
1.57933	2.06514	14.2434	0.00016062	0.00413987	gene4393:106584182
-1.20303	2.53652	14.2385	0.000161039	0.00414731	gene2042:106561374
1.45573	6.28191	14.2334	0.000161483	0.00415537	gene4993:106590115
-1.62787	2.72338	14.228	0.00016194	0.00416378	gene18597:106611616
-3.31053	1.9716	14.2233	0.000162344	0.00417081	gene9210:106602726
0.856794	4.04539	14.217	0.000162889	0.00418143	gene40274:106579244
1.13955	5.97715	14.2018	0.000164212	0.00421201	gene47168:106585920
0.976833	5.56928	14.1938	0.000164909	0.00422647	gene16405:106609517
3.18613	1.22655	14.1911	0.000165147	0.00422916	gene20544:106613540
-1.97986	1.48035	14.1865	0.000165558	0.00423628	gene28751:106567652
1.19642	6.05592	14.1843	0.000165748	0.00423775	gene19536:100195422
-0.704491	3.5219	14.1717	0.000166862	0.00426281	gene23676:106562830
0.89751	4.31831	14.162	0.000167719	0.00427065	gene14132:106607281
1.31814	6.41391	14.1615	0.000167771	0.00427065	gene4977:106589946
0.77103	4.30318	14.1601	0.000167891	0.00427065	gene26344:106565452
-2.79822	0.750107	14.1597	0.000167925	0.00427065	gene3656:106576877
-0.762349	3.45318	14.1592	0.000167975	0.00427065	gene11866:106605216
1.82363	2.43703	14.158	0.000168083	0.00427065	gene3041:106571656
-3.27855	-0.791647	14.157	0.000168174	0.00427065	gene18632:106611642
1.09004	4.26534	14.1562	0.000168241	0.00427065	gene32839:106571612
-0.947845	3.18417	14.1505	0.000168749	0.0042797	gene43432:100195242
-1.84011	2.76343	14.1492	0.000168867	0.0042797	gene42836:106581675
1.63359	3.27237	14.1407	0.000169633	0.00429571	gene13733:106606961
2.74823	-1.03047	14.1287	0.00017072	0.00431384	gene33580:106572376
2.12402	3.70146	14.1287	0.000170721	0.00431384	gene4239:106582709
2.09526	1.04906	14.1276	0.000170821	0.00431384	gene5036:106590483
1.44712	0.656808	14.1268	0.000170891	0.00431384	gene25492:106564700
-1.03756	5.88507	14.098	0.000173525	0.00437688	gene50409:106588839
1.16438	3.60492	14.0945	0.000173849	0.00438157	gene9167:106602754
1.14178	3.28423	14.0906	0.000174215	0.00438732	gene13796:106607057
0.961011	4.63398	14.059	0.00017716	0.00445796	gene38062:106576953
1.02547	5.97919	14.0446	0.000178529	0.00448886	gene30076:106568878
-0.970363	3.22206	14.0277	0.000180135	0.00452569	gene37485:106576416
-0.858761	4.93166	14.021	0.000180778	0.00453827	gene17373:106610435
-2.28538	0.423332	14.0177	0.000181101	0.00454279	gene28116:106567011
1.90495	0.933072	14.0139	0.000181468	0.00454513	gene9062:106602551
1.96799	2.78152	14.0137	0.00018148	0.00454513	gene16301:100195628
-1.45179	2.51221	14.0086	0.000181978	0.00455403	gene14174:106607247
-1.74672	4.14465	14.0043	0.000182395	0.00456087	gene19673:106612609
-1.80826	0.0664953	13.9978	0.000183025	0.00457304	gene30799:106569690
-5.17015	-0.970122	13.9932	0.000183469	0.00457837	gene11842:106605237
1.5732	5.5464	13.9925	0.000183544	0.00457837	gene4320:100136446
-1.2724	2.3563	13.9912	0.000183669	0.00457837	gene29764:106568676
7.9311	6.45813	13.989	0.000183886	0.00458018	gene28231:106567109
0.953429	2.55961	13.9843	0.00018434	0.00458199	gene36405:106575314
-1.98775	0.588812	13.9836	0.000184416	0.00458199	gene30278:106569231
-0.776133	3.61436	13.9835	0.000184424	0.00458199	gene15507:106608677
0.798146	4.04076	13.9824	0.000184534	0.00458199	gene24180:100196120
1.0481	4.07136	13.9802	0.000184746	0.00458369	gene39512:100380604
-0.821893	3.76564	13.9709	0.00018566	0.00460279	gene19924:100380313
2.57632	4.20755	13.9682	0.000185932	0.00460594	gene56580:100380811
-1.99725	1.05547	13.9629	0.000186457	0.00461536	gene25226:106564375
-1.34069	0.375506	13.955	0.000187235	0.00463101	gene587:106598245
-1.91944	1.0987	13.9492	0.000187815	0.00464176	gene42580:106581433
1.43301	1.68571	13.9474	0.000187997	0.00464264	gene53355:106594982
-1.13426	1.35681	13.9459	0.00018815	0.00464282	gene72265:106592727
-1.86687	2.52747	13.9423	0.000188512	0.00464815	gene11716:106605079
-2.15812	0.115719	13.936	0.00018914	0.00466005	gene10836:106604188
1.25565	3.2268	13.9332	0.000189423	0.00466341	gene24289:106563501
-1.90118	0.526275	13.9287	0.000189873	0.00467088	gene11199:106604516
1.30255	1.68093	13.9254	0.000190208	0.00467551	gene11332:106604687
4.6936	1.16712	13.9223	0.000190524	0.00467828	gene2272:106563596
-1.79209	0.363291	13.9192	0.000190837	0.00467828	gene4988:106590062
1.91093	0.596969	13.9192	0.000190837	0.00467828	gene31035:106570073
2.35066	4.98973	13.9185	0.000190908	0.00467828	gene48784:100136916
-1.27786	5.78157	13.9123	0.000191544	0.00468784	gene7774:106601401
2.82202	0.934395	13.9114	0.000191629	0.00468784	gene5993:106598110
0.904012	3.39498	13.9104	0.00019174	0.00468784	gene60126:106592786
2.40982	-0.724665	13.8989	0.000192908	0.00471279	gene36047:106574975
-0.953834	2.06872	13.8967	0.000193133	0.00471467	gene20181:106613171
-1.12195	3.42951	13.893	0.000193517	0.00471936	gene20590:106613581
-1.41627	1.033	13.892	0.000193621	0.00471936	gene42614:106581476
1.07188	2.26732	13.8889	0.000193943	0.00472359	gene3235:106573245
2.95213	-0.0764704	13.8803	0.000194828	0.00474152	gene27782:106566754
-1.74143	1.37953	13.8775	0.000195122	0.00474504	gene10140:106603449
-4.40506	1.87545	13.876	0.000195273	0.0047451	gene44117:106583044
-1.12791	2.77297	13.8631	0.000196619	0.00477415	gene44845:106583657
-3.74951	0.261741	13.8579	0.000197166	0.00478107	gene51666:106590121
1.00253	4.67092	13.8575	0.000197204	0.00478107	gene44490:106583349
-0.840669	3.30397	13.8485	0.000198155	0.00480046	gene33783:106572588
1.52373	2.61581	13.8423	0.000198812	0.00481272	gene80420:106592625
-3.94462	5.43949	13.819	0.000201291	0.00486554	gene28725:106567627
5.89781	2.96071	13.8189	0.000201299	0.00486554	gene49747:106588293
-2.52673	4.42007	13.8168	0.000201525	0.00486732	gene41441:106580341
4.17963	5.45029	13.8098	0.000202283	0.00488191	gene3034:106571618
1.88468	3.9157	13.8059	0.000202699	0.00488826	gene23465:106562609
0.889065	3.50858	13.8024	0.000203078	0.0048937	gene39614:106578526
-5.52542	-0.394794	13.7954	0.000203834	0.0049082	gene34708:106573755
0.884979	5.78679	13.7925	0.000204153	0.0049107	gene42092:106580941
-0.97766	1.6875	13.7916	0.000204246	0.0049107	gene32023:106570869
-1.20988	2.85746	13.7824	0.00020525	0.0049311	gene49664:100194775
0.74804	3.93853	13.7778	0.00020575	0.00493703	gene28807:106567692
1.20508	3.31732	13.7767	0.000205873	0.00493703	gene17389:106610441
-1.19704	2.13852	13.7759	0.000205961	0.00493703	gene32593:106571415
1.37975	1.83099	13.7715	0.000206441	0.0049448	gene23560:100194891
-1.19372	8.43309	13.7667	0.000206972	0.0049538	gene10003:106603561
-1.31127	2.95345	13.762	0.000207493	0.00496253	gene28171:106567065
-1.64752	1.62515	13.7594	0.000207778	0.00496563	gene9561:106603033
-1.45161	5.15559	13.7325	0.000210774	0.00503345	gene43881:106582716
1.05754	5.83835	13.7278	0.000211307	0.00503912	gene15618:106608764
0.981528	5.61557	13.7267	0.000211428	0.00503912	gene13397:106606750
1.08096	3.20776	13.7262	0.000211486	0.00503912	gene9456:106602904
1.15414	2.71267	13.711	0.000213202	0.00507622	gene25970:106565264
2.54432	2.27022	13.7067	0.00021369	0.00508404	gene8495:106602131
0.973562	2.75369	13.6998	0.000214478	0.00509897	gene35025:106573884
-1.13608	2.86453	13.6865	0.000216001	0.0051286	gene41676:106580590
1.0176	3.80442	13.6861	0.000216046	0.0051286	gene51105:100196145
-1.43242	2.28098	13.6828	0.000216433	0.00513213	gene21113:106560295
-2.47466	0.832515	13.682	0.000216517	0.00513213	gene29270:106568196
-1.01751	6.80812	13.6764	0.000217167	0.00514371	gene13865:106607103
-4.8124	-1.2894	13.6611	0.000218944	0.00517957	gene14010:106607381
-0.756304	4.93077	13.6606	0.000219006	0.00517957	gene48604:106587434
3.82551	0.363326	13.6561	0.000219523	0.00518793	gene13922:106607194
1.21424	3.41415	13.6444	0.000220902	0.00521665	gene7893:106601516
2.01893	1.83442	13.6406	0.000221347	0.00522331	gene49886:106588366
-1.34945	2.08446	13.6362	0.000221865	0.00523164	gene13188:106606537
-1.19392	3.26883	13.6333	0.000222211	0.00523592	gene46748:106585456
-2.90516	1.71801	13.6272	0.000222928	0.00524893	gene45501:106584271
1.10727	3.15967	13.625	0.000223193	0.00525131	gene28619:106567515
1.24847	1.66236	13.6202	0.000223764	0.00525604	gene56251:100136465
6.09155	9.1641	13.6195	0.000223852	0.00525604	gene21696:106561030
-1.26694	1.51381	13.6192	0.000223889	0.00525604	gene31373:100286624
-0.886408	4.33812	13.6134	0.000224575	0.00526593	gene1002:100196372
2.00756	-0.216127	13.6129	0.000224642	0.00526593	gene34531:106573404
-1.66119	2.27873	13.6052	0.000225562	0.00528363	gene31618:106570483
1.85081	3.12631	13.602	0.00022595	0.00528882	gene13595:106606848
-1.45643	3.79629	13.5923	0.000227111	0.0053121	gene2045:106561388
1.09399	2.7383	13.5897	0.000227432	0.0053157	gene8309:106601944
-1.62263	3.69728	13.5879	0.000227646	0.00531681	gene47013:100500787
0.836956	5.2191	13.5822	0.000228338	0.00532905	gene25740:106564852
2.96986	1.99886	13.5802	0.000228589	0.00533101	gene32654:106571459
-0.752726	3.68923	13.5649	0.000230453	0.00537056	gene51907:106590375
1.30767	5.97884	13.5533	0.000231882	0.00539991	gene47492:106586251
-1.6187	2.8023	13.5416	0.00023333	0.00542965	gene10189:106603640
1.71678	2.53376	13.537	0.000233907	0.00543666	gene49753:106588491
1.68337	4.75917	13.5365	0.000233973	0.00543666	gene31687:106570548
1.44121	2.50193	13.531	0.000234654	0.00544828	gene25198:106564349
2.27277	4.08676	13.5297	0.000234814	0.00544828	gene56645:100380615
-0.752234	6.48366	13.5159	0.000236552	0.0054816	gene44176:106582993
2.47951	-0.377791	13.5155	0.000236595	0.0054816	gene31438:106570291
-1.44744	0.874728	13.507	0.000237677	0.00550267	gene31345:106570232
2.21825	-0.20045	13.4907	0.000239744	0.0055465	gene43074:106581884
-3.20693	2.88986	13.4876	0.000240143	0.00555169	gene50076:106588562
1.26639	2.70832	13.482	0.000240866	0.00556438	gene34949:106573828
-0.964957	7.99236	13.4768	0.000241531	0.00557147	gene27817:100286403
-1.26319	1.15024	13.4767	0.000241539	0.00557147	gene49041:106587812
-1.29891	3.43809	13.4755	0.000241698	0.00557147	gene8127:106601759
-0.930797	4.17704	13.4718	0.000242179	0.00557853	gene3606:106576265
-3.65556	0.163995	13.4687	0.000242575	0.00558361	gene29812:106568717
1.32219	4.4322	13.4639	0.000243203	0.00559403	gene32263:106571111
-1.80005	0.730956	13.4612	0.000243554	0.00559805	gene21649:106561064
0.860347	7.11501	13.4588	0.000243856	0.00560094	gene36657:100380633
1.32908	4.53208	13.4549	0.00024437	0.00560872	gene12690:106606037
2.81137	1.43893	13.4493	0.000245101	0.00562144	gene30016:106568924
7.73412	6.30946	13.4457	0.00024557	0.00562815	gene33744:106572624
-0.793423	2.67472	13.4439	0.000245799	0.00562935	gene42650:106581500
-1.16129	3.43489	13.4419	0.000246065	0.00563139	gene6174:106598968
-4.06196	-2.01545	13.4377	0.000246619	0.00564	gene44174:106582996
-2.5662	1.01075	13.4114	0.000250093	0.00571536	gene37083:106575992
4.07833	1.44606	13.4073	0.000250642	0.00572381	gene35678:106574469
0.903873	5.58164	13.3999	0.000251632	0.0057423	gene28228:106567107
-5.88321	-1.96504	13.3978	0.000251921	0.00574478	gene12183:106605538
1.67528	3.30137	13.3909	0.000252852	0.00576188	gene15513:100136540
1.70572	2.34318	13.3587	0.00025722	0.00585663	gene11663:100196243
0.977528	7.27671	13.3576	0.000257378	0.00585663	gene48513:106587214
1.30253	1.62327	13.3553	0.000257687	0.00585734	gene33851:106572711
-7.11579	3.79365	13.3547	0.000257776	0.00585734	gene26562:106565698
-1.09296	4.33011	13.3479	0.000258714	0.00587446	gene25057:106564197
2.38923	2.7498	13.329	0.000261326	0.00592953	gene48448:106587272
-0.898698	4.05502	13.3098	0.000264021	0.00598576	gene38735:106577616
-1.22592	3.24181	13.3087	0.00026418	0.00598576	gene45279:106583991
-0.782625	5.28462	13.3042	0.000264819	0.00599512	gene44897:106583704
-1.51039	0.782538	13.303	0.000264988	0.00599512	gene47672:106586442
2.28323	4.94143	13.3015	0.000265197	0.00599512	gene53:106582002
-3.09633	-1.10988	13.2996	0.000265466	0.00599512	gene32739:106571735
-0.802716	6.36795	13.2991	0.000265534	0.00599512	gene23798:100196432
-0.649603	3.68696	13.2929	0.000266413	0.00600356	gene7325:106600797
-1.05284	3.51312	13.2929	0.000266415	0.00600356	gene27875:106566910
-2.64302	-0.166462	13.2912	0.00026666	0.00600356	gene26199:106565340
-2.31546	0.816768	13.2906	0.000266744	0.00600356	gene5014:106590316
-1.10768	2.71882	13.2894	0.000266913	0.00600356	gene7120:106600762
0.90468	5.57232	13.2885	0.000267038	0.00600356	gene7585:106601218
2.13659	0.213043	13.2844	0.000267629	0.00601259	gene47579:106586294
-1.35579	4.08201	13.2794	0.000268337	0.00602426	gene7276:100194486
-1.35721	3.66039	13.2756	0.000268882	0.00603224	gene7416:106601045
-1.29077	4.21395	13.268	0.000269971	0.00604934	gene41018:106580150
1.55908	5.29996	13.2677	0.000270024	0.00604934	gene20394:106613382
-0.887437	2.67925	13.2635	0.00027062	0.00605268	gene6195:106599022
-0.739782	4.84177	13.2625	0.00027077	0.00605268	gene80065:106591122
-1.29148	6.77017	13.2621	0.000270825	0.00605268	gene2125:106561998
-1.30823	2.2207	13.2614	0.000270933	0.00605268	gene31213:106569932
-3.06106	-1.21135	13.2546	0.000271916	0.00607037	gene6281:106599210
-0.833466	4.87913	13.2514	0.000272374	0.00607633	gene34071:106572922
-1.81053	0.0721825	13.2441	0.000273434	0.00609571	gene19595:106612670
1.17372	4.31185	13.24	0.00027404	0.00610496	gene24464:106563611
1.40702	1.58212	13.2365	0.000274557	0.00610966	gene5422:106593876
-3.58381	-0.6727	13.2359	0.000274634	0.00610966	gene36808:106575710
-3.00924	-1.37623	13.2312	0.000275331	0.00612088	gene9472:106602916
-0.800989	3.85403	13.229	0.000275655	0.00612382	gene30232:106569084
-1.1432	4.81319	13.22	0.000276978	0.00614892	gene3644:106576832
1.80411	0.764376	13.2179	0.000277288	0.00615151	gene5148:106591477
-2.53756	2.67552	13.2138	0.000277901	0.00616082	gene18220:106611276
3.12121	1.46397	13.2111	0.000278292	0.0061636	gene48046:106586832
3.34504	3.90305	13.2103	0.000278414	0.0061636	gene49887:106588363
-4.59067	-0.184117	13.2042	0.000279316	0.00617927	gene21178:106560363
-1.1464	1.35228	13.1989	0.000280112	0.00619259	gene37826:106576863
-1.22045	3.01483	13.1887	0.000281643	0.00622212	gene16697:106609776
1.18749	1.38773	13.1813	0.000282756	0.00624239	gene31670:106570532
-0.810122	4.06582	13.1715	0.000284245	0.00627091	gene25799:106564807
5.75764	-0.897569	13.1655	0.000285151	0.00628654	gene16436:106609551
-0.72235	5.58883	13.1593	0.000286097	0.00630304	gene4016:106580348
0.82944	3.839	13.1577	0.000286338	0.00630399	gene30769:106569654
1.13592	5.34752	13.149	0.000287672	0.00632898	gene27154:106566081
1.04225	5.61598	13.1467	0.000288025	0.00633238	gene13432:106606780
1.23432	3.81947	13.1433	0.000288554	0.00633959	gene49872:106588382
-1.49897	3.78592	13.142	0.000288751	0.00633959	gene32029:106570892
6.67478	1.78449	13.1393	0.000289166	0.00634433	gene48755:106587515
-3.90434	3.59126	13.1342	0.000289948	0.0063571	gene47995:106586772
-3.55618	0.238259	13.1284	0.000290846	0.00637242	gene27217:106566180
1.32188	1.86688	13.1263	0.000291175	0.00637523	gene31560:106570417
2.05945	4.65686	13.1201	0.000292147	0.00639213	gene16841:106609935
-1.92772	0.491855	13.1179	0.000292485	0.00639513	gene28581:100534607
-1.10722	7.47316	13.0999	0.000295319	0.00645266	gene43887:100194651
-0.834302	2.47975	13.0982	0.000295579	0.0064533	gene9102:106602675
-0.713501	3.25552	13.0971	0.000295753	0.0064533	gene22502:100380317
1.31374	3.04581	13.0939	0.000296265	0.00645653	gene8071:106601712
1.41442	2.09658	13.0936	0.000296307	0.00645653	gene27177:106566122
1.13724	3.10546	13.0889	0.000297048	0.00646825	gene51110:106589567
1.1007	3.40649	13.0846	0.000297741	0.00647816	gene32512:106571355
3.0948	0.927266	13.0835	0.000297909	0.00647816	gene2900:106570145
-2.72451	1.56197	13.0819	0.000298155	0.00647909	gene14691:106607866
1.70561	3.75782	13.0633	0.000301137	0.00653693	gene23835:106562980
-1.72056	2.15751	13.0626	0.00030125	0.00653693	gene45571:106584331
-0.948806	2.53739	13.0615	0.000301433	0.00653693	gene39476:106578382
1.2288	0.623655	13.0568	0.00030219	0.00654889	gene48688:106587452
-1.58338	2.01235	13.0485	0.000303527	0.0065734	gene26207:106565344
-1.0416	3.65426	13.047	0.000303778	0.00657435	gene16630:106609717
-3.69031	-1.28435	13.0286	0.000306777	0.00663382	gene32218:106571069
1.31666	6.15303	13.0276	0.000306942	0.00663382	gene47248:106585996
-0.861603	3.33115	13.0236	0.000307591	0.00664325	gene34464:106573330
1.46099	5.33967	13.0221	0.000307829	0.00664325	gene42638:106581494
-1.0023	3.40265	13.0211	0.000308004	0.00664325	gene29414:106568318
-0.768919	3.38539	13.0196	0.000308253	0.00664412	gene25581:106564734
1.32801	6.50882	13.0128	0.000309367	0.00666363	gene31211:106569935
-4.17777	1.23284	13.0098	0.000309858	0.0066697	gene5359:106593100
1.08468	4.68653	13.007	0.000310323	0.00667519	gene50767:100196890
-1.60107	0.555174	13.0027	0.000311034	0.00668597	gene24482:106563628
1.36857	2.61606	12.9983	0.000311771	0.00669731	gene11704:106605066
-0.927234	2.14113	12.9915	0.000312903	0.00671708	gene21880:106560869
-0.826245	3.36362	12.9871	0.000313639	0.00672834	gene23093:106562262
-0.903712	5.08106	12.9821	0.000314485	0.00674196	gene3087:106572095
-1.70861	-0.15004	12.9796	0.000314895	0.00674334	gene26303:106565416
-1.19224	7.83964	12.9792	0.000314973	0.00674334	gene25620:106564957
-0.698224	5.74063	12.9739	0.000315861	0.00675781	gene20798:106613772
-3.64815	-1.83808	12.9701	0.000316504	0.00676702	gene28327:106567194
1.35882	9.14104	12.9623	0.000317823	0.00679066	gene22539:106561706
1.64046	2.90078	12.9565	0.000318808	0.00680281	gene34474:106573339
-1.44018	1.54301	12.9565	0.000318818	0.00680281	gene32955:106571809
2.292	5.39277	12.9538	0.000319271	0.0068079	gene1567:106610271
-1.05343	3.39837	12.943	0.000321113	0.00684262	gene14638:106607820
1.43599	0.557546	12.9404	0.000321559	0.00684753	gene65988:106592343
-1.46501	4.57692	12.9328	0.000322882	0.00686475	gene48567:106587327
-1.2184	2.07656	12.9324	0.00032295	0.00686475	gene15667:100380499
0.893098	3.0565	12.932	0.000323014	0.00686475	gene36254:100306771
1.0963	6.85979	12.9236	0.000324461	0.0068909	gene21624:100316863
-0.66963	3.98239	12.921	0.000324919	0.00689604	gene43196:106582152
1.02619	5.44426	12.9122	0.000326451	0.00692346	gene51358:100196780
1.00458	5.71311	12.9107	0.000326705	0.00692346	gene21893:100195049
-2.24182	-0.918316	12.9086	0.000327076	0.00692346	gene44704:106583364
-1.46069	0.575853	12.9086	0.00032708	0.00692346	gene2697:106568100
0.874294	4.33717	12.8934	0.000329746	0.00697523	gene28591:106567493
0.804331	5.13578	12.8855	0.000331138	0.00700003	gene1454:106608961
1.64267	1.76812	12.8824	0.000331689	0.00700704	gene34684:106573778
4.64101	-1.75792	12.8788	0.00033232	0.00701364	gene11961:106605324
1.64628	3.16781	12.8781	0.000332442	0.00701364	gene4980:106590030
0.775146	4.97202	12.8758	0.000332859	0.0070178	gene44330:106583228
1.07978	5.66293	12.8647	0.000334847	0.00705398	gene43419:106582261
-1.65622	3.83209	12.8637	0.000335018	0.00705398	gene1724:106612875
1.0899	3.18067	12.8604	0.000335607	0.00706171	gene38920:106577845
-0.817445	5.05283	12.8573	0.000336169	0.00706461	gene68274:106593434
-1.18084	1.64047	12.8572	0.000336188	0.00706461	gene40502:106579060
1.03556	4.08321	12.8559	0.000336417	0.00706476	gene5764:106597112
2.80312	3.5756	12.8501	0.000337469	0.00708032	gene32600:106571421
-2.02703	-0.254511	12.8482	0.000337801	0.00708032	gene70160:106595083
-1.81901	1.8893	12.8481	0.000337825	0.00708032	gene37148:106576046
2.29696	2.24154	12.8462	0.000338167	0.00708283	gene13110:106606456
-2.45359	1.02005	12.8423	0.000338868	0.00709284	gene14553:106607757
2.77814	3.76289	12.8401	0.000339262	0.00709644	gene56427:106591944
-1.62683	1.36209	12.8271	0.000341632	0.00714132	gene22951:106562131
1.35263	4.08131	12.8256	0.000341914	0.00714252	gene3042:106571984
1.69888	3.41481	12.8205	0.00034284	0.00715467	gene28391:106567247
-2.62204	1.43554	12.8198	0.000342971	0.00715467	gene6374:106599435
0.914644	4.2066	12.8183	0.000343249	0.00715467	gene39255:100286601
-0.901233	3.73567	12.8175	0.000343394	0.00715467	gene44068:106582901
-1.77895	0.0265628	12.8143	0.000343974	0.00716208	gene43082:106581928
-4.03592	0.331753	12.8074	0.000345246	0.00718386	gene903:106603791
1.97133	3.44717	12.8014	0.000346359	0.00719879	gene47131:106585878
2.84513	1.76505	12.8011	0.000346415	0.00719879	gene12296:106605608
-0.725192	3.85819	12.795	0.000347545	0.00721339	gene11508:106604856
1.71337	1.07802	12.7949	0.00034757	0.00721339	gene15610:106608770
-1.13993	2.76205	12.7912	0.000348248	0.00721819	gene4406:106584327
1.21006	6.7524	12.7898	0.000348521	0.00721819	gene11100:106604481
1.34389	2.31595	12.7896	0.000348554	0.00721819	gene14646:100196581
-1.55141	1.28725	12.7888	0.000348708	0.00721819	gene28277:106567151
-1.07036	2.04412	12.7839	0.00034961	0.00723055	gene23944:106563020
-1.38334	1.24158	12.7812	0.000350126	0.00723055	gene23723:106562884
0.891819	4.79417	12.781	0.000350155	0.00723055	gene51431:106589896
0.731695	4.37176	12.7807	0.000350213	0.00723055	gene14340:106607554
0.974457	3.84226	12.7785	0.000350617	0.00723419	gene29790:106568699
1.56677	0.42948	12.7738	0.000351501	0.00724554	gene80294:100380377
-0.684853	4.09023	12.7732	0.000351622	0.00724554	gene41085:106580094
-0.741377	3.00279	12.7658	0.000353022	0.00726969	gene28487:106567386
-1.40251	2.45732	12.7606	0.000353994	0.00728501	gene16195:106609294
-8.69645	1.50135	12.7526	0.000355522	0.00730757	gene14058:106607344
-1.90634	0.520143	12.7524	0.000355549	0.00730757	gene30651:106569537
3.06517	2.04308	12.7492	0.000356159	0.00731539	gene11008:106604395
-1.64881	0.114993	12.7323	0.000359388	0.00737696	gene29096:106567809
-0.857374	3.54144	12.7307	0.000359706	0.00737871	gene38325:106577222
2.1838	0.0209881	12.727	0.000360411	0.00738774	gene38540:100195353
0.805619	6.59781	12.726	0.000360609	0.00738774	gene44242:106583126
8.07507	2.88979	12.7209	0.000361591	0.00740197	gene17900:106611046
4.8809	5.3781	12.72	0.000361769	0.00740197	gene43938:106582767
-7.4485	1.85475	12.7111	0.000363487	0.00743235	gene442:106581715
-1.2724	4.07287	12.7096	0.000363787	0.00743372	gene46408:106585065
1.12715	5.6308	12.6963	0.000366377	0.00748031	gene7060:106600719
-3.30382	0.610825	12.695	0.00036663	0.00748031	gene20809:106614011
0.958418	3.2012	12.6943	0.000366772	0.00748031	gene15733:106608854
1.98984	4.6151	12.6927	0.000367094	0.00748209	gene41827:106580699
0.740559	5.14038	12.6874	0.000368125	0.0074941	gene47594:106586350
1.42707	0.22559	12.6873	0.000368154	0.0074941	gene10198:106603650
0.771529	4.07618	12.6843	0.000368747	0.00750139	gene42844:106581684
4.88857	-0.599869	12.6763	0.000370313	0.00752844	gene4344:106583734
6.6453	1.62189	12.6729	0.000370995	0.00753478	gene62623:106594072
1.11213	3.42228	12.672	0.000371177	0.00753478	gene11562:100286425
1.81103	1.28597	12.6712	0.000371335	0.00753478	gene30431:106569333
-1.50166	1.51445	12.6679	0.000371978	0.00754303	gene23973:106563126
-1.62946	0.739506	12.6653	0.000372495	0.00754392	gene42127:100196758
1.04806	3.11023	12.6653	0.000372495	0.00754392	gene23108:106562275
-1.02626	5.97578	12.6565	0.000374253	0.00757105	gene44020:106582854
1.67048	2.94077	12.6563	0.00037431	0.00757105	gene11851:106605227
-1.57274	2.86022	12.6528	0.000375008	0.00758034	gene74025:106594663
0.752293	5.17779	12.6476	0.000376047	0.00759653	gene37360:100195027
-1.63869	1.8599	12.6436	0.000376857	0.00760512	gene37267:106576173
-6.47405	-1.53908	12.6431	0.00037695	0.00760512	gene29806:106568798
-0.870046	3.09324	12.6237	0.000380889	0.00767973	gene18381:106611430
-0.935327	5.81596	12.6134	0.000382994	0.00771279	gene6200:106599031
-0.841134	2.84086	12.6132	0.000383034	0.00771279	gene26112:106565136
0.877574	2.78006	12.6112	0.000383447	0.00771279	gene75400:106595437
1.69212	2.4914	12.6109	0.000383497	0.00771279	gene10502:106603950
1.37346	8.82735	12.6091	0.000383882	0.00771566	gene16269:106609459
0.974784	4.28481	12.6072	0.000384258	0.00771836	gene30617:106569495
2.52715	1.71132	12.5999	0.000385772	0.00774388	gene79758:100380615
-0.642227	3.46675	12.5933	0.000387131	0.00776626	gene23024:106562203
1.37202	1.66146	12.5903	0.000387762	0.00777403	gene52843:106591096
-2.51598	-0.157565	12.589	0.000388023	0.00777436	gene34584:106573451
-0.91732	5.297	12.5743	0.000391081	0.00783071	gene3060:106571837
-0.770837	6.4526	12.5708	0.000391829	0.00784077	gene15566:106608626
0.952337	5.72403	12.5591	0.000394287	0.00788501	gene51239:106589681
-1.18689	2.59043	12.5525	0.000395671	0.00790771	gene10354:106603804
2.23628	5.5675	12.5512	0.000395944	0.00790821	gene47232:106585985
1.78515	2.44051	12.5474	0.000396751	0.00791935	gene13044:106606395
-2.68172	-0.739428	12.5357	0.000399259	0.00796443	gene40411:106579130
2.67181	1.07724	12.5313	0.000400198	0.00797816	gene10996:100306751
-1.15397	0.907751	12.5263	0.000401266	0.00799445	gene3597:106576492
-0.656594	4.52778	12.5165	0.000403364	0.00803124	gene21302:106560490
-2.7053	0.823919	12.5109	0.000404595	0.00805071	gene17755:106610808
-1.38545	1.40523	12.5042	0.000406039	0.0080744	gene40213:106579296
1.41326	6.26155	12.4896	0.000409229	0.00813275	gene43919:106582752
-3.41197	-1.79177	12.4817	0.000410958	0.00816202	gene33065:106571900
0.898925	4.94012	12.4788	0.000411602	0.00816971	gene31521:106570380
1.52377	3.83808	12.4761	0.000412194	0.00817637	gene10660:106604089
-1.09523	0.713181	12.4662	0.000414383	0.00821016	gene29407:106568326
1.11795	4.48987	12.4661	0.000414412	0.00821016	gene24782:106563923
-1.01395	3.64792	12.4638	0.000414911	0.00821492	gene26048:106565191
1.14149	2.71806	12.4562	0.000416598	0.00824124	gene51196:106589637
1.34229	2.67452	12.4555	0.000416757	0.00824124	gene11123:100194909
0.847889	4.91407	12.4519	0.000417565	0.00825208	gene32673:106571474
-0.916047	2.21178	12.4455	0.000418993	0.00827325	gene13823:106607034
-0.940545	2.49819	12.4448	0.000419155	0.00827325	gene14079:106607332
-1.51845	2.45392	12.4426	0.000419647	0.00827353	gene46234:106585205
2.23927	0.158855	12.4424	0.000419688	0.00827353	gene15250:106608430
-1.67555	2.31241	12.4376	0.000420782	0.00828903	gene1812:106612072
1.32621	1.28519	12.4366	0.000420996	0.00828903	gene7745:106601302
1.78454	4.52824	12.4331	0.000421802	0.0082978	gene18758:106611743
-1.03601	4.36142	12.4323	0.000421962	0.0082978	gene47042:106585791
-1.24036	5.42379	12.4123	0.000426505	0.00838196	gene2660:106567754
2.50662	2.16203	12.4043	0.000428337	0.00841279	gene31756:106570622
-2.24641	0.555003	12.4032	0.000428601	0.00841279	gene36625:106575539
0.960667	7.09233	12.3979	0.000429823	0.00843057	gene6137:106598901
-3.06747	0.665646	12.3969	0.000430037	0.00843057	gene40248:100195799
1.22883	8.75901	12.3951	0.000430465	0.00843377	gene30500:100196357
2.07457	1.78662	12.3876	0.000432184	0.008461	gene48525:100196222
1.71988	8.26552	12.3868	0.000432385	0.008461	gene12980:100196468
-1.07878	3.09115	12.3854	0.000432704	0.00846204	gene2826:106569393
1.29103	5.62114	12.3828	0.000433306	0.00846861	gene49192:106587969
-0.789929	5.87097	12.3784	0.000434323	0.00848121	gene18286:106611344
-1.82032	0.172457	12.3777	0.000434483	0.00848121	gene33962:106572813
1.29148	0.918303	12.3691	0.000436492	0.00851211	gene33307:106572324
1.37916	4.22194	12.3687	0.000436601	0.00851211	gene33743:106572625
-1.46818	1.84006	12.3535	0.000440158	0.00857622	gene33904:106572761
-2.33669	0.110627	12.3497	0.000441058	0.0085885	gene38971:106577860
6.04497	0.0236552	12.348	0.000441448	0.00859079	gene8083:106601723
1.03627	3.62656	12.3469	0.000441715	0.00859079	gene10946:106604293
1.98345	3.92907	12.3441	0.000442387	0.0085986	gene24811:100196757
-2.46636	0.135246	12.3423	0.000442804	0.00860075	gene44857:106583667
1.67391	0.549076	12.341	0.000443118	0.00860075	gene5452:106594192
-0.772085	4.45922	12.3402	0.000443307	0.00860075	gene36021:106574945
-1.03615	5.14887	12.3298	0.000445784	0.00864354	gene30834:100196580
-1.36661	1.21506	12.3284	0.00044613	0.00864467	gene29009:106567883
0.988869	3.21827	12.3268	0.0004465	0.00864467	gene68785:106592046
-0.918259	4.46948	12.3262	0.000446656	0.00864467	gene45714:106584435
-1.27903	2.05766	12.3142	0.000449536	0.00869513	gene2072:106561608
3.71933	1.94484	12.3015	0.000452602	0.00874912	gene46411:106585061
-0.836934	2.66354	12.2971	0.000453674	0.00876056	gene25322:106564468
2.70725	3.93596	12.2968	0.000453744	0.00876056	gene12827:106606171
1.21964	2.09337	12.2952	0.000454128	0.00876266	gene51003:106589482
-1.08749	1.72129	12.2934	0.000454575	0.00876598	gene527:106591625
1.6001	6.61817	12.2919	0.000454926	0.00876745	gene6671:106600370
1.10675	2.54382	12.2798	0.000457881	0.00881747	gene109:106602805
1.03673	3.97289	12.279	0.000458076	0.00881747	gene17753:106610806
1.79506	0.496936	12.2711	0.000460037	0.00884988	gene44250:106583121
-0.818482	4.73188	12.2581	0.000463254	0.00890638	gene16237:106609347
-3.65779	0.947046	12.2487	0.000465592	0.00894164	gene42812:106581652
-1.80324	2.60743	12.2484	0.000465649	0.00894164	gene41911:106580895
-1.34607	0.520463	12.2385	0.000468136	0.00898399	gene16143:106609164
2.6117	0.341268	12.233	0.000469514	0.00900139	gene7549:106601289
0.946506	5.8735	12.2326	0.000469608	0.00900139	gene31777:106570640
-1.47349	2.75361	12.2306	0.00047013	0.00900597	gene37158:106576095
-1.71191	-0.398473	12.2269	0.000471066	0.00901847	gene30585:106569467
-1.76191	-0.480706	12.2146	0.000474165	0.00907236	gene4149:106582030
-1.6167	0.821956	12.2035	0.000477	0.00912113	gene4592:106585480
1.65384	3.05401	12.1714	0.000485283	0.00927395	gene50254:106588678
-2.52224	1.22113	12.1655	0.000486818	0.00929469	gene76370:106591073
-0.964485	3.66017	12.1645	0.000487078	0.00929469	gene19835:106612868
-0.689038	4.04181	12.1639	0.000487244	0.00929469	gene2170:106562505
-1.06336	3.27235	12.1606	0.000488104	0.00930552	gene15880:106608978
-1.75216	0.570698	12.1593	0.000488441	0.00930638	gene38140:106577019
-0.836184	5.96607	12.158	0.000488765	0.00930699	gene39944:100195813
-1.75946	0.706071	12.1523	0.000490278	0.00933022	gene15778:106608879
-1.09794	1.02592	12.1496	0.000490978	0.00933795	gene44557:106583563
-1.53002	0.76777	12.147	0.000491678	0.0093457	gene1148:106605853
-1.2666	3.76674	12.1458	0.000491981	0.00934588	gene19800:106612899
1.33014	1.7589	12.1287	0.000496525	0.00942657	gene49851:106588398
-1.63549	2.01531	12.1248	0.000497562	0.00943845	gene39592:106578503
1.51842	7.67236	12.1229	0.00049806	0.00943845	gene9623:106603081
0.895885	5.40462	12.1227	0.000498129	0.00943845	gene1037:106604465
-1.25674	2.32321	12.1219	0.000498336	0.00943845	gene74449:100380393
0.785355	3.7082	12.1169	0.000499662	0.00945794	gene38694:100195414
2.8876	4.11297	12.114	0.000500454	0.00946731	gene47708:106586471
-2.02451	0.937893	12.0987	0.000504558	0.00953928	gene68462:106591571
2.45613	0.012405	12.0855	0.000508167	0.00960183	gene70325:106593181
-1.34344	2.10028	12.083	0.000508843	0.0096089	gene45590:106584347
-2.36848	0.500455	12.0738	0.000511365	0.00964992	gene13018:106606366
-0.857676	3.94317	12.0728	0.000511621	0.00964992	gene37355:106576247
-0.994736	8.12784	12.069	0.000512673	0.00966403	gene45352:106584198
1.71363	2.12765	12.0657	0.000513585	0.00967372	gene13677:106606914
-0.856607	2.75428	12.0649	0.000513794	0.00967372	gene34367:106573211
-1.03266	4.14291	12.0612	0.000514822	0.00968736	gene7609:106601241
1.0742	3.35121	12.0597	0.000515226	0.00968923	gene29992:100196825
-0.897148	2.20296	12.0553	0.000516461	0.00970455	gene36272:106575200
1.05989	3.84336	12.0546	0.00051665	0.00970455	gene15886:106608982
-1.43713	3.25377	12.0508	0.000517697	0.00971848	gene49913:106588342
1.74019	1.65426	12.0477	0.000518566	0.00972757	gene20157:106613150
1.27349	5.65804	12.0469	0.000518792	0.00972757	gene45512:106584281
0.948482	4.38489	12.045	0.000519311	0.00973159	gene47709:106586473
0.977239	1.99655	12.0387	0.000521063	0.00975652	gene40089:106578978
0.720344	5.15202	12.0381	0.000521254	0.00975652	gene1662:106611227
-0.896231	3.4072	12.0328	0.000522738	0.00977854	gene40358:100196395
0.85888	3.29326	12.0286	0.000523899	0.00979228	gene28185:106567066
-1.7443	1.0016	12.028	0.000524087	0.00979228	gene32387:106571238
-4.40136	-1.33186	12.0212	0.000525982	0.00982145	gene16874:106609958
-2.14671	1.35812	12.0195	0.000526471	0.00982145	gene5188:106591663
0.856401	4.73982	12.0191	0.000526573	0.00982145	gene16364:106609404
-3.24941	3.88657	12.0113	0.00052879	0.00985704	gene40351:106579178
0.95905	6.54988	12.0101	0.000529126	0.00985753	gene48305:106587074
-3.12974	0.806409	12.0064	0.00053017	0.0098712	gene34182:106573035
-1.47068	0.160323	12.0033	0.000531077	0.00988231	gene25484:106564707
2.24567	2.40691	12	0.000532	0.0098937	gene21827:106560917
-0.827319	3.93784	11.9989	0.000532331	0.00989409	gene20706:106613682
1.51197	3.41099	11.9946	0.000533553	0.00991101	gene41183:100195345
-0.625448	4.24666	11.9908	0.000534631	0.00992525	gene40476:106579081
1.34054	4.37603	11.9866	0.000535857	0.00994024	gene50086:106588550
1.70513	2.34608	11.9858	0.000536062	0.00994024	gene48954:106587720
-5.06959	0.811949	11.9844	0.000536474	0.0099421	gene27735:106566640
-1.14014	1.2384	11.9724	0.000539943	0.0100006	gene35746:106574657
2.20361	5.71197	11.9649	0.000542129	0.0100352	gene11117:106604461
-1.51231	0.659326	11.9566	0.000544542	0.010074	gene35413:106574297
1.69785	1.26382	11.9543	0.000545216	0.0100806	gene51515:106589962
-1.20993	1.96782	11.9504	0.000546369	0.0100961	gene51788:106590232
1.13144	4.79299	11.9468	0.000547413	0.0101095	gene15640:100195140
-1.03624	8.05219	11.9387	0.000549806	0.0101478	gene25511:100195896
4.63154	0.576178	11.9332	0.00055141	0.0101715	gene37900:106576791
-1.76216	0.32617	11.9281	0.000552929	0.0101937	gene15057:106608242
1.29108	5.29857	11.9268	0.000553335	0.0101953	gene6437:106599333
-0.746353	3.31469	11.9122	0.000557666	0.0102658	gene38115:106576998
-0.898076	2.52101	11.9118	0.000557808	0.0102658	gene51073:106589543
0.689009	5.17821	11.9105	0.000558178	0.0102667	gene10684:106604106
-0.848136	1.51465	11.9057	0.000559618	0.0102872	gene1146:106605838
0.722725	6.62478	11.9034	0.000560329	0.0102943	gene2821:106569430
1.30105	4.59087	11.895	0.000562847	0.0103347	gene47335:106586109
1.49213	2.2179	11.8899	0.000564392	0.010357	gene38321:100194803
1.04848	1.97592	11.8887	0.000564748	0.0103576	gene24423:106563578
-3.75421	-0.214987	11.8873	0.00056519	0.0103598	gene51419:106589863
1.7902	3.76122	11.886	0.000565589	0.0103611	gene28738:106567641
0.934364	3.30562	11.8771	0.000568274	0.0104031	gene50381:106588808
-1.31092	1.59613	11.8763	0.000568533	0.0104031	gene1268:106607187
0.78174	4.51497	11.8723	0.000569738	0.0104191	gene18404:106611453
3.0092	-0.799491	11.8669	0.000571396	0.0104435	gene5447:106594161
2.12778	0.546227	11.8621	0.000572878	0.0104646	gene14644:106607625
0.704139	5.20466	11.8563	0.000574653	0.010491	gene13439:106606759
-1.66592	1.1066	11.8539	0.00057541	0.0104988	gene11328:106604685
-1.05465	4.57875	11.852	0.000575987	0.0105004	gene16406:106609518
1.06691	1.44728	11.8515	0.000576158	0.0105004	gene10216:106603659
-1.9831	0.0931078	11.8485	0.000577091	0.0105114	gene21330:106560515
-0.96694	2.54384	11.8463	0.000577764	0.0105176	gene11415:106604758
0.856102	5.32621	11.8384	0.000580211	0.0105561	gene24169:106563208
-1.70032	-0.771247	11.8336	0.00058172	0.010576	gene4520:106586163
2.66347	5.17859	11.8328	0.000581965	0.010576	gene7507:106601074
-2.07947	2.23157	11.827	0.000583776	0.0106028	gene32347:100306869
1.41848	0.728268	11.8172	0.000586866	0.0106529	gene15188:106608369
2.14259	2.75267	11.816	0.000587235	0.0106535	gene48684:106587440
-2.58353	1.52945	11.8061	0.000590376	0.0107044	gene28243:106567121
-0.832401	2.51388	11.7942	0.000594145	0.0107666	gene43644:100380561
3.1055	-1.52617	11.7686	0.000602378	0.0109086	gene11952:106605315
1.36853	4.2187	11.7677	0.000602667	0.0109086	gene31184:100137045
1.48293	1.40505	11.7653	0.000603468	0.0109169	gene36378:106575295
0.82862	2.43454	11.7627	0.000604298	0.0109257	gene42730:106581577
-1.12536	1.50055	11.7528	0.000607516	0.0109777	gene42505:106581358
1.9093	1.29285	11.7493	0.000608648	0.0109919	gene41699:106580570
-0.908553	3.1869	11.7461	0.00060972	0.011005	gene14684:106607857
-0.800638	7.02605	11.7425	0.000610905	0.0110202	gene14909:106608082
-1.77986	0.464112	11.741	0.000611377	0.0110224	gene11759:106605176
1.32351	5.48812	11.7398	0.000611771	0.0110233	gene47110:106585863
1.30717	5.55637	11.7333	0.00061391	0.0110494	gene38126:106577008
0.811924	6.35037	11.7333	0.000613911	0.0110494	gene34607:106573480
1.70369	0.81729	11.7317	0.000614456	0.0110529	gene25672:106564911
-0.683679	6.15017	11.7217	0.000617741	0.0111057	gene30647:106569532
-1.87806	1.86041	11.7143	0.000620224	0.0111441	gene50434:106588860
2.57648	4.70524	11.7106	0.000621445	0.0111566	gene40960:106580206
-1.65137	0.631995	11.7101	0.000621618	0.0111566	gene16109:106609210
1.47676	3.67114	11.7084	0.000622188	0.0111605	gene14416:106607647
-1.40997	3.92269	11.7066	0.0006228	0.0111652	gene14653:106607831
-1.03709	7.91867	11.7004	0.000624879	0.011194	gene51172:100194611
1.32388	5.68721	11.6993	0.000625221	0.011194	gene31432:106570297
0.760171	5.05275	11.6986	0.000625463	0.011194	gene7032:100196339
2.33634	-0.542999	11.6969	0.000626043	0.0111981	gene46488:106584996
-1.5472	1.3633	11.6946	0.000626827	0.0112059	gene7360:106600994
-1.1942	2.583	11.6932	0.000627282	0.0112077	gene28106:106567002
-2.06415	1.27149	11.6902	0.000628291	0.0112169	gene29017:106567876
-0.737096	3.43205	11.6896	0.000628519	0.0112169	gene25979:106565256
1.49821	3.50926	11.688	0.000629033	0.0112169	gene40522:106579408
-0.618319	5.21162	11.6875	0.000629208	0.0112169	gene6884:106600582
-0.817926	4.44894	11.6765	0.000632944	0.0112772	gene41318:106579897
1.36169	4.29863	11.6753	0.00063335	0.0112782	gene23356:106562502
-1.33725	4.42794	11.6733	0.000634041	0.0112842	gene16445:106609559
1.02934	1.83691	11.6719	0.000634499	0.011286	gene71391:106593990
0.867789	5.65757	11.6688	0.00063557	0.0112987	gene33715:106572562
-0.968034	4.25251	11.6598	0.000638663	0.0113474	gene21098:106560282
-1.3715	0.45572	11.6583	0.000639153	0.0113498	gene22943:106562134
0.898948	1.88576	11.6429	0.000644494	0.0114382	gene49195:106587972
1.7826	2.91602	11.6385	0.000646011	0.0114588	gene3081:106572043
-1.48329	0.0648479	11.6374	0.000646398	0.0114593	gene40429:106579122
-2.8223	-0.303352	11.6321	0.000648227	0.0114853	gene1748:106612585
-1.00111	2.93009	11.6255	0.00065054	0.0115161	gene41667:106580561
6.61224	1.26421	11.6251	0.000650691	0.0115161	gene20471:106613980
1.23401	1.87539	11.6186	0.000652949	0.0115455	gene8099:106601731
-1.15688	1.38103	11.6183	0.000653076	0.0115455	gene44702:106583449
-1.8262	1.29282	11.6043	0.000657997	0.0116261	gene9447:106602895
1.50314	5.6307	11.6015	0.000658978	0.011637	gene40357:106579174
2.03404	-0.00358045	11.6	0.000659503	0.0116398	gene3855:106578794
1.81591	1.72498	11.5986	0.000660006	0.0116422	gene8544:106602229
-1.35843	0.700196	11.5875	0.000663972	0.0117057	gene8494:106602129
-4.47379	-2.37616	11.5813	0.000666168	0.0117379	gene17825:106610866
1.18622	3.80565	11.5764	0.00066793	0.0117624	gene34981:106573850
-0.778291	3.82599	11.5731	0.000669131	0.0117771	gene45561:106584319
-2.5503	-0.5917	11.5672	0.000671242	0.0118077	gene1692:106613069
1.64485	3.9666	11.5645	0.000672243	0.0118188	gene21020:106613963
-1.53849	1.92033	11.5634	0.000672623	0.0118189	gene867:106602505
-0.819066	5.20751	11.5617	0.000673231	0.0118231	gene32905:106571744
2.89946	0.313642	11.5521	0.000676739	0.0118782	gene16833:100195897
1.17151	1.21878	11.5502	0.000677433	0.0118815	gene61151:100380524
-1.47464	0.292518	11.5492	0.000677778	0.0118815	gene43324:106582164
1.31703	4.77777	11.5485	0.00067805	0.0118815	gene25784:106564814
1.0384	3.4881	11.5448	0.000679402	0.0118987	gene20102:106613070
0.777813	5.64496	11.5435	0.000679883	0.0118996	gene27200:106566145
-1.04178	3.09147	11.5426	0.000680199	0.0118996	gene51017:100196334
1.70689	3.8449	11.5351	0.000682932	0.0119365	gene4146:106582009
1.59503	1.33772	11.5344	0.000683192	0.0119365	gene15968:106609056
-1.41464	3.6936	11.5338	0.000683436	0.0119365	gene23405:106562547
0.90973	4.08746	11.5314	0.000684297	0.011945	gene15115:106608304
-1.33882	4.33631	11.5244	0.000686893	0.0119789	gene9896:106603358
1.54207	4.29582	11.5238	0.000687122	0.0119789	gene28034:106566937
0.705547	5.65634	11.5231	0.000687369	0.0119789	gene14234:106607483
3.58414	2.0208	11.5211	0.000688098	0.0119851	gene24269:106563558
1.2999	2.79017	11.516	0.000689991	0.0120115	gene73859:106595560
-0.821157	3.19061	11.5097	0.000692355	0.0120414	gene14003:106607387
1.60618	3.57165	11.5084	0.000692812	0.0120414	gene31586:106570457
1.61347	7.91991	11.5083	0.000692845	0.0120414	gene5448:106594168
1.3949	3.30539	11.506	0.000693716	0.01205	gene816:106601984
-2.304	1.30242	11.5032	0.000694767	0.0120617	gene23942:106563021
-1.14223	1.37561	11.4992	0.000696248	0.012076	gene12635:106605984
2.60365	5.73181	11.4981	0.000696664	0.012076	gene7505:106601077
-1.79094	0.442525	11.497	0.000697086	0.012076	gene26950:106566039
-1.68306	2.26873	11.4969	0.000697109	0.012076	gene33789:100194440
0.759057	4.55482	11.4953	0.000697708	0.0120798	gene1645:106610982
0.811829	2.68311	11.4917	0.000699066	0.0120923	gene41075:106580105
-0.655406	4.03889	11.4914	0.000699186	0.0120923	gene11089:106604490
-0.795384	3.6551	11.4881	0.000700444	0.0121075	gene47033:106585757
1.63961	1.74395	11.4713	0.000706808	0.0122108	gene20156:106613145
-1.50449	0.57309	11.4687	0.000707778	0.0122169	gene33350:106572115
-1.27524	3.61282	11.4683	0.000707926	0.0122169	gene21381:106560576
1.55954	1.15663	11.4646	0.000709359	0.0122286	gene9037:106602565
-2.46974	0.0592349	11.4645	0.000709371	0.0122286	gene48509:106587219
-1.23385	3.67113	11.4599	0.000711158	0.0122528	gene1296:106607425
-1.54114	2.23246	11.4561	0.000712606	0.0122711	gene25893:106565041
-1.82632	2.92053	11.4551	0.000712997	0.0122712	gene24193:106563189
1.57403	4.50056	11.4503	0.000714807	0.0122957	gene36393:106575307
-1.02852	2.32282	11.4466	0.000716243	0.0123137	gene3870:106579109
0.834194	5.2629	11.4329	0.000721538	0.0123981	gene46567:106585622
-1.82388	-0.33958	11.42	0.000726566	0.0124683	gene10499:106603946
1.77436	1.58196	11.4187	0.000727066	0.0124683	gene49794:106588452
0.775708	2.98689	11.4177	0.000727491	0.0124683	gene11265:106604635
-1.74464	2.19251	11.4176	0.000727526	0.0124683	gene50401:106588826
0.930145	3.20927	11.4174	0.000727581	0.0124683	gene559:106595288
0.979822	5.78184	11.4097	0.000730616	0.0125136	gene29709:106568629
-1.00718	2.90959	11.4081	0.000731254	0.0125178	gene50776:106589290
2.52587	-0.607236	11.4028	0.000733318	0.0125463	gene30023:106569019
-0.778866	4.45232	11.4007	0.000734149	0.0125534	gene42371:106581229
-1.58208	2.60032	11.3998	0.000734518	0.0125534	gene37140:100194827
-0.774593	4.25026	11.3907	0.000738109	0.0126014	gene12022:106605372
1.28283	1.82524	11.3896	0.000738553	0.0126014	gene67836:106593347
-1.50232	3.8308	11.389	0.000738794	0.0126014	gene9656:106603110
2.62147	0.724992	11.3887	0.000738911	0.0126014	gene8607:106602192
-2.84083	0.273851	11.3871	0.000739556	0.0126014	gene40158:106579033
-1.76856	1.01163	11.3867	0.000739701	0.0126014	gene62521:106591029
-2.84947	0.626228	11.3805	0.000742195	0.0126371	gene43602:106582442
1.05551	4.68671	11.3749	0.000744438	0.0126686	gene4474:106585313
2.88687	1.86262	11.373	0.000745183	0.0126745	gene8394:106602034
2.00493	2.1474	11.3672	0.000747544	0.0127079	gene51319:106589763
-0.848755	5.79894	11.3628	0.000749314	0.0127311	gene13222:106606577
-3.7809	0.553309	11.3614	0.000749863	0.0127337	gene9695:106603141
-1.62415	0.0979421	11.359	0.000750818	0.0127431	gene32957:106571806
1.7017	3.31948	11.3474	0.00075553	0.0128163	gene27847:100196705
1.5774	2.60633	11.3429	0.000757351	0.0128403	gene11371:106604722
-1.03246	3.84903	11.3316	0.000761982	0.0129119	gene29978:106568957
-3.352	1.067	11.3305	0.00076246	0.0129132	gene39219:106578111
1.68038	0.515657	11.3205	0.000766551	0.0129756	gene76970:106594218
-0.902269	4.65971	11.3153	0.000768722	0.0130054	gene20348:106613337
2.56065	0.230287	11.3115	0.000770267	0.0130246	gene29211:106568124
-0.742946	6.9876	11.3096	0.000771059	0.0130311	gene39541:100380554
-0.781509	5.36173	11.3075	0.000771949	0.0130392	gene48371:106587137
-2.26511	-0.0454215	11.2969	0.000776361	0.0131014	gene12732:106606078
1.77497	4.54898	11.2967	0.00077645	0.0131014	gene43418:106582260
1.58192	-0.519676	11.289	0.000779688	0.0131424	gene40149:106579021
0.695521	5.34554	11.2889	0.000779711	0.0131424	gene32353:106571198
-2.40433	0.470914	11.2879	0.000780122	0.0131424	gene45120:106583878
1.69881	3.84377	11.2856	0.000781094	0.0131459	gene76380:106594124
-1.00298	2.45494	11.2836	0.000781939	0.0131459	gene31510:106570393
1.04793	4.46466	11.2833	0.000782076	0.0131459	gene8430:106602067
1.67652	2.27218	11.2818	0.000782698	0.0131459	gene24673:100286557
1.06902	7.66876	11.2817	0.000782743	0.0131459	gene17077:106610172
1.83032	1.34338	11.2812	0.000782958	0.0131459	gene11914:106605276
-2.22736	0.312962	11.2806	0.000783218	0.0131459	gene6984:106600670
-1.27113	0.768406	11.2746	0.000785763	0.0131756	gene4341:106583607
1.57929	2.87139	11.2744	0.000785814	0.0131756	gene35154:106574035
0.936065	3.07915	11.2733	0.000786315	0.0131771	gene12089:106605429
-1.03858	2.17879	11.2707	0.000787395	0.0131882	gene33638:106572484
1.34414	3.58369	11.267	0.000788955	0.0132074	gene10382:106603835
-1.37122	0.356804	11.26	0.000791946	0.0132505	gene17837:106610851
-1.54767	1.53237	11.2584	0.00079265	0.0132553	gene37926:106576770
-2.72303	-1.10271	11.2566	0.000793401	0.0132609	gene9916:106603240
2.10861	0.805584	11.2541	0.00079449	0.0132722	gene1255:106605630
3.86907	-0.119767	11.2513	0.000795658	0.0132797	gene42239:106581086
-1.01923	1.46286	11.2511	0.000795771	0.0132797	gene47107:106585860
1.00957	6.05423	11.2477	0.000797226	0.0132798	gene40083:106578980
-2.19841	2.66412	11.2473	0.000797409	0.0132798	gene2252:106563444
1.04422	4.86147	11.2472	0.000797424	0.0132798	gene4545:106585894
0.594146	4.68077	11.2472	0.000797445	0.0132798	gene40194:106579311
1.02051	5.28375	11.2459	0.000798006	0.0132822	gene9597:106603062
1.08219	3.55782	11.2428	0.000799308	0.0132969	gene38905:106577803
-2.60161	0.824208	11.2382	0.000801296	0.013323	gene41328:100195195
0.77567	4.3459	11.2369	0.000801869	0.0133248	gene1647:106611092
1.43956	4.65401	11.236	0.00080224	0.0133248	gene32684:106571482
1.04197	2.68428	11.2283	0.000805598	0.0133736	gene3745:106578091
0.708938	4.35636	11.2251	0.000806992	0.0133898	gene28194:106567076
6.10095	2.60458	11.2212	0.000808664	0.0134105	gene35588:100195131
-0.969022	3.68033	11.2196	0.000809382	0.0134154	gene33338:106572126
-0.8624	4.72599	11.218	0.000810093	0.0134202	gene34589:106573457
-1.88971	0.129948	11.215	0.000811377	0.013429	gene13684:100286447
0.970055	3.47709	11.2148	0.000811463	0.013429	gene48995:106587763
-1.67524	0.389608	11.2131	0.000812234	0.0134348	gene41159:106580038
-2.25025	-0.691974	11.211	0.000813144	0.0134428	gene17227:106610335
0.811764	3.14009	11.206	0.000815313	0.0134717	gene44350:106583213
-0.816939	2.95649	11.2037	0.000816322	0.0134814	gene51711:106590161
-0.720118	3.35897	11.2013	0.000817407	0.0134923	gene22182:106561274
2.23069	11.0731	11.196	0.000819753	0.013524	gene30983:106570118
1.27645	0.816886	11.1938	0.000820714	0.0135325	gene45470:106584204
-1.74792	3.18438	11.1929	0.000821116	0.0135325	gene37527:106576375
1.2128	1.51872	11.1919	0.000821574	0.0135327	gene15187:106608368
-3.04799	2.94338	11.1909	0.00082198	0.0135327	gene46371:106585096
1.67526	-0.315283	11.188	0.000823265	0.0135469	gene45908:106584634
1.57468	1.4026	11.1845	0.000824847	0.0135659	gene34117:106572971
1.51908	2.67077	11.1784	0.000827569	0.0135991	gene41516:106580403
1.0791	7.02504	11.178	0.000827721	0.0135991	gene12190:106605532
-0.860473	2.11095	11.1758	0.000828704	0.0136083	gene48676:100195400
0.796035	3.84319	11.1654	0.000833368	0.0136778	gene2997:106571245
-1.13753	5.99855	11.1617	0.000835026	0.013698	gene20767:106613740
-0.900757	4.71988	11.159	0.000836257	0.0137111	gene14320:106607421
1.31178	2.33163	11.1499	0.000840374	0.0137688	gene40683:106579561
1.59578	0.888651	11.1485	0.000840978	0.0137688	gene55283:106591469
-1.17466	1.50146	11.1475	0.000841448	0.0137688	gene39720:106578636
-0.607899	4.69373	11.1474	0.000841507	0.0137688	gene30343:106569176
-1.05153	4.98827	11.137	0.000846229	0.013839	gene2791:106568895
-1.97061	2.83586	11.1312	0.000848855	0.0138748	gene19827:106612876
2.6021	-0.0338121	11.1301	0.000849378	0.0138762	gene11279:106604644
-1.02762	4.80632	11.1255	0.00085149	0.0139036	gene2117:106561946
-0.919238	2.08221	11.1151	0.000856288	0.0139748	gene23171:106562323
1.10148	6.11888	11.1107	0.000858304	0.0140005	gene17365:106610433
-1.38748	0.442784	11.1075	0.000859784	0.0140175	gene36609:106575524
-1.50173	3.09655	11.1026	0.000862072	0.0140476	gene35827:106574743
1.83171	0.757237	11.0958	0.000865237	0.0140898	gene46626:106585566
-5.40545	-0.497414	11.0951	0.000865547	0.0140898	gene23534:106562681
1.51063	5.41278	11.0827	0.000871348	0.014177	gene50311:100846955
-1.07897	3.24843	11.0784	0.000873396	0.0142031	gene46203:106585229
1.98868	4.39414	11.0724	0.00087621	0.0142415	gene13638:106606878
-1.35411	0.0353508	11.0704	0.000877175	0.0142464	gene41907:106580758
1.08847	3.28497	11.0692	0.000877717	0.0142464	gene42703:100380592
-0.809674	4.19119	11.0686	0.000878017	0.0142464	gene36928:106575835
-1.61786	0.101939	11.068	0.000878298	0.0142464	gene25403:106564552
-1.49155	1.66929	11.0617	0.000881282	0.0142811	gene40490:106579069
-0.58116	4.34507	11.0616	0.000881334	0.0142811	gene6912:106600557
-1.07856	6.46364	11.0575	0.00088327	0.0143052	gene10473:100196411
1.40882	-0.0810777	11.0545	0.000884743	0.0143218	gene12580:106605933
1.20745	6.85864	11.0519	0.000885985	0.0143346	gene41378:100195237
-1.03594	2.91395	11.0472	0.000888231	0.0143636	gene30321:106569196
-1.11334	2.64082	11.0374	0.000892934	0.0144324	gene26200:106565341
1.1781	1.88058	11.0339	0.000894607	0.0144521	gene68367:106594063
-0.626088	4.57225	11.0309	0.000896036	0.0144606	gene25545:106564652
-0.630566	4.36255	11.0309	0.000896041	0.0144606	gene41376:106579846
2.30087	0.0352559	11.0294	0.000896769	0.014465	gene48623:106587414
-0.890759	4.41976	11.0176	0.000902497	0.01455	gene22934:106562143
1.22226	4.78762	11.0124	0.000905022	0.0145726	gene45307:106584062
-0.754681	2.16955	11.0124	0.000905054	0.0145726	gene41414:100196369
0.734802	3.06115	11.0119	0.00090527	0.0145726	gene14969:106608184
-0.826727	4.23311	11.008	0.000907187	0.0145961	gene42831:106581673
1.06456	5.17545	11.0061	0.000908148	0.0146042	gene9608:106603071
0.718976	5.91725	11.0043	0.000909002	0.0146105	gene10412:106603860
-0.918519	5.13979	10.9989	0.000911647	0.0146457	gene22884:106562051
1.52354	1.67235	10.9928	0.000914682	0.014687	gene17220:106610343
-0.684084	3.58952	10.9908	0.000915671	0.0146955	gene35633:106574508
-0.864068	5.05717	10.9887	0.000916681	0.0147043	gene37663:106576574
-0.789464	3.73964	10.986	0.000918037	0.0147186	gene23657:106562814
-0.69517	3.57915	10.9791	0.000921456	0.0147587	gene19083:106612069
1.34633	2.35509	10.9791	0.000921463	0.0147587	gene23683:106562837
0.813879	3.62268	10.9769	0.000922544	0.0147686	gene19026:106612008
1.15048	1.9624	10.9754	0.0009233	0.0147733	gene46974:106585666
-1.10139	1.9821	10.9737	0.000924116	0.0147789	gene40744:106579641
3.48499	-2.0099	10.972	0.000924977	0.0147852	gene2203:106562776
-1.70109	0.639157	10.9698	0.000926095	0.0147957	gene32910:106571749
-1.05207	3.99351	10.9681	0.000926942	0.0147988	gene31533:100196019
1.77852	1.37622	10.9675	0.000927217	0.0147988	gene40883:106579772
0.928352	2.28622	10.9645	0.000928749	0.0148158	gene14596:106607787
0.93382	3.06167	10.961	0.000930497	0.0148363	gene6627:106600415
-0.732941	4.04376	10.9578	0.000932101	0.0148541	gene22794:106561949
[truncated: 29,858 more rows]

## Sheet: Stomach 10g vs 0.16g
logFC	logCPM	LR	PValue	FDR	gene_id
-4.86173	3.90988	189.44	4.21303e-43	1.34215e-38	gene7147:106600939
-11.3391	2.79579	158.374	2.56424e-36	4.08444e-32	gene14299:106607439
7.28267	10.8569	142.875	6.25851e-33	6.64591e-29	gene37696:106576606
-9.21869	1.90987	141.372	1.33397e-32	1.06241e-28	gene25062:106564198
-3.6257	2.44505	121.919	2.4047e-28	1.53213e-24	gene12117:106605405
-2.33788	5.77906	118.519	1.33467e-27	7.08641e-24	gene7291:106600828
-7.48066	1.4777	110.511	7.57091e-26	3.44552e-22	gene40782:100136486
-4.19493	2.49517	109.791	1.08902e-25	4.33663e-22	gene3943:106579786
-5.92044	3.62517	101.895	5.85516e-24	2.07253e-20	gene24624:106563774
8.26686	7.43917	100.725	1.05698e-23	3.36722e-20	gene22570:106561732
6.19377	2.84742	97.9127	4.37251e-23	1.26632e-19	gene37695:106576607
-3.09007	1.9748	95.4453	1.52035e-22	4.03614e-19	gene14962:106608189
5.00651	3.79799	94.9808	1.92242e-22	4.71095e-19	gene27862:106566684
4.44969	1.39913	92.2806	7.52162e-22	1.71154e-18	gene47803:106586588
-7.68539	-0.0505344	90.0928	2.27247e-21	4.82627e-18	gene44084:106582915
5.7119	11.1472	89.1609	3.6398e-21	7.24706e-18	gene51469:106589915
4.05746	7.07989	88.5272	5.01415e-21	9.39622e-18	gene19311:106612297
-11.8306	5.39402	81.6893	1.59257e-19	2.81858e-16	gene19692:106612591
-8.24086	1.30268	80.5247	2.87098e-19	4.81372e-16	gene13649:106606887
-8.94242	2.43628	76.4835	2.22064e-18	3.53714e-15	gene51543:106589988
-4.91181	1.1653	74.6856	5.51964e-18	8.3733e-15	gene30683:106569570
-7.67098	2.35779	73.7209	8.99795e-18	1.30294e-14	gene39575:100380776
-4.10831	1.36203	73.1473	1.20327e-17	1.66663e-14	gene1373:106608097
-8.16989	0.751431	72.2077	1.93696e-17	2.57107e-14	gene13643:106606881
-4.44763	0.892093	71.4566	2.83428e-17	3.61166e-14	gene41327:100196328
7.09064	8.00094	70.9723	3.62284e-17	4.43895e-14	gene22609:106561775
2.01672	4.78877	69.2041	8.87817e-17	1.04753e-13	gene35452:106574267
3.75309	6.49482	68.0028	1.63266e-16	1.85756e-13	gene31970:106570829
-5.78815	1.15547	67.7564	1.84996e-16	2.03221e-13	gene59606:106591118
-5.0211	0.949417	67.2968	2.33562e-16	2.4802e-13	gene4767:106587098
5.51429	4.1623	66.6674	3.21403e-16	3.30288e-13	gene48952:106587713
-6.3039	-0.581385	66.3029	3.86696e-16	3.75885e-13	gene16095:100194520
-4.62635	0.480843	66.2893	3.89372e-16	3.75885e-13	gene2551:106566689
4.002	5.56	66.0276	4.4466e-16	4.16633e-13	gene37496:106576438
-2.73465	1.99211	65.4941	5.82892e-16	5.30549e-13	gene29172:106568079
-7.69055	2.11376	63.9546	1.27317e-15	1.12665e-12	gene5385:106593482
-3.20311	2.2741	63.5155	1.59108e-15	1.36992e-12	gene19976:106613022
-4.53952	-0.259056	63.4561	1.63983e-15	1.37474e-12	gene11805:106605154
-5.60744	2.00952	62.6611	2.45523e-15	1.97239e-12	gene31990:106570843
-12.2609	5.09729	62.644	2.47655e-15	1.97239e-12	gene7090:106600734
-1.99829	1.81087	62.2603	3.00938e-15	2.30308e-12	gene17415:106610472
-6.41655	-0.25173	62.2427	3.03636e-15	2.30308e-12	gene5962:106597451
3.59281	3.17666	61.9877	3.45616e-15	2.56054e-12	gene50843:106589347
-7.83425	-0.379327	61.5054	4.41531e-15	3.19678e-12	gene45168:106583902
-3.73714	2.44494	61.3394	4.80377e-15	3.40075e-12	gene43063:106581919
-1.45343	5.5682	61.2606	4.99989e-15	3.46264e-12	gene14215:106607494
-8.29861	-0.195005	60.0938	9.04444e-15	6.1304e-12	gene7115:106600756
-7.54139	-0.376935	58.4112	2.12676e-14	1.4115e-11	gene12633:106605985
3.92343	4.12769	58.2186	2.34556e-14	1.52495e-11	gene3869:106579093
-3.6647	1.8602	57.5531	3.28975e-14	2.09603e-11	gene298:106567073
-10.7992	4.99669	57.3109	3.72091e-14	2.32426e-11	gene30938:106569812
-8.11735	1.31511	57.22	3.89697e-14	2.38742e-11	gene21193:106560377
2.23051	5.74618	56.841	4.72523e-14	2.84022e-11	gene11748:106605105
-7.41836	0.505973	56.6067	5.32312e-14	3.09661e-11	gene31363:106570233
-2.75615	0.92094	56.5982	5.34619e-14	3.09661e-11	gene10321:106603781
-10.6499	2.63248	56.3892	5.9456e-14	3.38231e-11	gene81170:106593078
-4.49339	1.10707	56.0935	6.91041e-14	3.86219e-11	gene49911:106588343
-4.0604	1.4099	55.7816	8.09851e-14	4.44817e-11	gene44883:106583687
-1.2709	4.52424	55.6296	8.74982e-14	4.72446e-11	gene42022:100194993
-3.03822	0.560482	55.5261	9.22284e-14	4.89687e-11	gene48490:106587237
3.40229	6.33499	55.2396	1.06695e-13	5.5721e-11	gene23946:106563019
-2.47984	3.09551	55.0917	1.15034e-13	5.91073e-11	gene20822:106613471
4.6073	0.698358	55.0557	1.17162e-13	5.92449e-11	gene40383:106579152
-1.71134	6.07948	54.7498	1.3689e-13	6.8139e-11	gene42771:106581623
-6.56293	-0.367332	54.6408	1.44702e-13	7.09196e-11	gene32735:106571696
2.60457	4.71511	54.1711	1.83769e-13	8.87018e-11	gene6028:106598333
-2.43339	1.55431	53.7567	2.26913e-13	1.07892e-10	gene14556:106607760
2.84539	4.32838	53.6345	2.41477e-13	1.13128e-10	gene36278:106575196
-5.62648	1.5473	53.4452	2.65911e-13	1.2277e-10	gene74952:106595068
1.66897	5.53378	52.8357	3.62644e-13	1.65039e-10	gene2922:106570511
-8.79305	3.65762	52.211	4.98459e-13	2.22168e-10	gene30930:100380563
-2.64516	1.58219	52.1966	5.02123e-13	2.22168e-10	gene20663:106613647
-7.94857	-0.194555	51.6854	6.51449e-13	2.84291e-10	gene51542:106589987
6.95129	4.60742	51.1472	8.56947e-13	3.68916e-10	gene45993:106584698
-10.6606	6.1881	50.9842	9.31116e-13	3.95501e-10	gene51129:100137050
-4.14813	2.6745	50.7512	1.04849e-12	4.39497e-10	gene26007:106565228
-1.75474	4.41343	50.4929	1.19594e-12	4.89477e-10	gene44993:106583744
-1.33406	3.28145	50.4888	1.19846e-12	4.89477e-10	gene23948:106563017
-2.51767	1.04333	50.2338	1.36475e-12	5.50338e-10	gene14959:106608146
-5.26523	4.45459	49.957	1.57154e-12	6.25805e-10	gene3722:106577506
-6.16966	1.36575	49.8128	1.69137e-12	6.65211e-10	gene224:106613035
-9.08231	1.08747	49.1964	2.31572e-12	8.93329e-10	gene21718:106561014
-4.61667	0.798922	49.1865	2.32747e-12	8.93329e-10	gene47941:100194560
-4.94253	0.362985	48.9548	2.61934e-12	9.93386e-10	gene28821:106567679
-7.49308	-0.365507	48.9117	2.67752e-12	1.0035e-09	gene47429:106586198
-3.18372	1.86193	48.7241	2.94627e-12	1.09139e-09	gene37301:106576197
-6.46751	3.00779	48.5705	3.1862e-12	1.1667e-09	gene47026:106585764
-4.0332	0.113031	48.5406	3.23516e-12	1.17117e-09	gene13332:106606684
-7.06232	-0.968745	48.4819	3.33357e-12	1.19323e-09	gene32734:106571697
-5.48187	-0.844389	47.698	4.97194e-12	1.7599e-09	gene39402:106578306
-9.07909	3.44771	47.6456	5.1068e-12	1.78777e-09	gene39422:100194623
-10.5952	1.63193	47.545	5.37562e-12	1.86142e-09	gene5352:106593163
2.57846	5.6596	47.4775	5.564e-12	1.90594e-09	gene10824:100380594
-2.44192	1.58163	47.4293	5.70253e-12	1.93261e-09	gene45773:106584495
-3.49144	1.56454	47.3222	6.0225e-12	2.01957e-09	gene11334:106604690
-8.27414	0.0529016	47.0495	6.9218e-12	2.28621e-09	gene47351:106586124
-4.64295	-0.489427	47.0383	6.96119e-12	2.28621e-09	gene52045:106590507
2.49585	1.78063	46.9102	7.43159e-12	2.40346e-09	gene43623:106582459
-2.48868	2.08164	46.9003	7.46908e-12	2.40346e-09	gene4739:106587348
-3.20206	4.90102	46.3636	9.82252e-12	3.12731e-09	gene12338:106605689
-3.41782	1.69232	46.3452	9.91489e-12	3.12731e-09	gene2709:106567986
-6.36262	2.16444	46.2785	1.02582e-11	3.20388e-09	gene21503:100194556
-4.18275	-0.140347	46.0928	1.12785e-11	3.48834e-09	gene71421:106595037
3.02862	4.34079	46.057	1.14865e-11	3.5185e-09	gene31433:106570295
1.65385	4.93914	45.8172	1.2982e-11	3.93875e-09	gene28427:106567280
-1.47179	4.57658	45.7513	1.34257e-11	4.03494e-09	gene31344:106570183
-4.60317	0.223569	45.6038	1.44757e-11	4.26531e-09	gene28609:106567508
3.26525	3.642	45.5962	1.45323e-11	4.26531e-09	gene37423:106576311
3.50789	1.58196	45.5879	1.45939e-11	4.26531e-09	gene49794:106588452
-1.89255	8.75557	45.3166	1.67623e-11	4.85451e-09	gene4684:106587813
3.91367	1.70047	44.8496	2.1276e-11	6.10621e-09	gene44279:106583063
-4.25428	2.33147	44.8142	2.16649e-11	6.16232e-09	gene12251:106605585
-8.11703	0.291071	44.4179	2.65249e-11	7.47792e-09	gene33122:101448040
-3.03612	0.0586159	44.2804	2.84552e-11	7.95173e-09	gene20307:106613301
-6.2979	0.489255	44.2437	2.89936e-11	8.03173e-09	gene2172:106562538
-6.01204	4.38433	44.1615	3.02373e-11	8.30405e-09	gene18396:106611445
-6.77941	-0.232566	43.9354	3.39401e-11	9.24128e-09	gene7050:106600696
-9.07525	0.947046	43.7276	3.77411e-11	1.01891e-08	gene42812:106581652
-9.6097	2.79346	43.6106	4.00654e-11	1.07257e-08	gene18297:100194689
-6.93178	2.43763	43.4201	4.41638e-11	1.17244e-08	gene9752:106603209
-10.9325	2.76409	43.3595	4.55511e-11	1.19927e-08	gene21346:106560537
-10.7366	1.46441	43.103	5.19331e-11	1.35609e-08	gene5140:106591443
-5.14592	4.47236	42.7265	6.29526e-11	1.63047e-08	gene836:106602243
-2.34679	4.57823	42.6444	6.56526e-11	1.68669e-08	gene12845:106606188
-2.08092	1.11542	42.5447	6.90855e-11	1.76069e-08	gene46568:106585621
-4.93527	0.559073	42.4915	7.09892e-11	1.79484e-08	gene39024:106577904
-7.03999	2.43888	42.4072	7.41168e-11	1.85496e-08	gene21723:100194658
1.49283	3.99401	42.3963	7.45316e-11	1.85496e-08	gene4365:106583947
1.91447	3.92274	42.276	7.92594e-11	1.95734e-08	gene52219:106590683
-1.63762	3.91906	41.9237	9.49043e-11	2.32567e-08	gene42852:106581688
-3.13227	4.05703	41.8659	9.77546e-11	2.37723e-08	gene21176:106560387
-7.05713	0.335331	41.748	1.03826e-10	2.50574e-08	gene30437:100136504
2.1045	4.45478	41.727	1.04947e-10	2.51376e-08	gene15967:106609055
3.61901	1.3446	41.5118	1.1716e-10	2.78534e-08	gene11835:106605169
3.16982	6.01532	41.184	1.38549e-10	3.26945e-08	gene49871:106588374
-8.31824	1.54066	41.1204	1.43138e-10	3.3529e-08	gene11600:106604954
-4.78986	6.81791	40.9952	1.52607e-10	3.52515e-08	gene33905:106572750
-5.65567	-0.266459	40.9939	1.52704e-10	3.52515e-08	gene17984:100194542
2.40456	2.05032	40.8427	1.64989e-10	3.78134e-08	gene12091:100380613
-2.6882	0.790355	40.7416	1.73748e-10	3.95364e-08	gene40601:106579453
-4.2289	0.811794	40.5967	1.87121e-10	4.22773e-08	gene33376:106572090
-4.591	-0.327044	40.5622	1.9046e-10	4.27287e-08	gene45776:106584498
-7.16716	0.426058	40.5468	1.91967e-10	4.27657e-08	gene51844:106590268
2.63554	1.31559	40.4938	1.97246e-10	4.36365e-08	gene49149:106587927
4.08943	2.23018	40.3523	2.12054e-10	4.64226e-08	gene34706:106573757
-9.78212	4.33099	40.3459	2.12754e-10	4.64226e-08	gene6676:106600326
-3.27372	-0.0417037	40.3107	2.16616e-10	4.64891e-08	gene12739:106606081
1.97935	3.52224	40.3086	2.16848e-10	4.64891e-08	gene27798:106566739
2.10621	6.44203	40.2926	2.18636e-10	4.64891e-08	gene22759:106561914
-8.5312	0.486604	40.2903	2.18896e-10	4.64891e-08	gene42873:106581734
-2.96839	0.362925	40.2481	2.23671e-10	4.71886e-08	gene39410:106578300
3.82398	2.80913	40.2346	2.25222e-10	4.72034e-08	gene38902:106577800
-8.22082	0.309368	40.141	2.36278e-10	4.91969e-08	gene35866:101448050
-11.817	4.14588	40.0028	2.53601e-10	5.24608e-08	gene29728:106568643
2.26481	6.41391	39.8553	2.73489e-10	5.62099e-08	gene4977:106589946
-9.23315	0.410503	39.8228	2.78085e-10	5.67882e-08	gene80357:106591112
1.95399	4.16212	39.6855	2.98328e-10	6.0534e-08	gene37903:106576789
1.49464	2.49669	39.5755	3.15615e-10	6.32138e-08	gene7199:106600891
1.74677	4.83517	39.5644	3.17412e-10	6.32138e-08	gene20539:106613537
-2.96319	1.95572	39.5628	3.17674e-10	6.32138e-08	gene37358:106576259
-6.7821	-0.0609246	39.5518	3.19472e-10	6.32138e-08	gene38019:106576911
6.26948	4.55223	39.5079	3.26735e-10	6.42519e-08	gene80690:106591569
-4.18933	0.556249	39.3921	3.46704e-10	6.77604e-08	gene19272:106612258
-9.10884	2.42036	39.3089	3.61788e-10	7.02774e-08	gene35034:100194656
-10.8857	2.88786	39.1784	3.8679e-10	7.46785e-08	gene1185:106606220
1.59926	3.68448	39.1542	3.91629e-10	7.51575e-08	gene18943:106611938
-4.61149	0.610414	39.0838	4.06008e-10	7.6818e-08	gene2122:106561975
-4.57642	0.463674	39.0793	4.06926e-10	7.6818e-08	gene24517:106563699
-10.5174	2.43912	39.0765	4.07516e-10	7.6818e-08	gene9543:100194673
-1.97595	2.55478	38.8705	4.52871e-10	8.48654e-08	gene7349:106600985
1.57739	4.94249	38.8433	4.59217e-10	8.55512e-08	gene34789:106573684
-1.95719	4.31233	38.8082	4.67571e-10	8.66012e-08	gene21025:106613965
-2.78341	3.15171	38.7841	4.73376e-10	8.71695e-08	gene22074:106561238
-7.45205	3.37397	38.7675	4.77418e-10	8.74087e-08	gene5008:106590279
-3.29322	3.29691	38.6273	5.12976e-10	9.33822e-08	gene30085:106568872
-10.0758	2.06868	38.3317	5.96855e-10	1.08034e-07	gene26397:106565580
-9.55419	1.54706	38.1395	6.58641e-10	1.18544e-07	gene43011:106581751
-2.88792	0.509054	37.9805	7.1457e-10	1.27888e-07	gene50212:106588643
1.66668	3.40847	37.9581	7.22816e-10	1.28641e-07	gene38050:106576939
-5.58406	0.534866	37.9256	7.34932e-10	1.29772e-07	gene2121:106561968
-9.74911	2.94797	37.9193	7.37316e-10	1.29772e-07	gene39081:106577953
3.27839	2.81927	37.8652	7.58066e-10	1.32691e-07	gene21616:106560744
-4.01173	2.89221	37.7956	7.85585e-10	1.36756e-07	gene25574:106564727
-9.37227	1.23284	37.7309	8.12059e-10	1.4042e-07	gene5359:106593100
-9.34039	3.9382	37.7228	8.15448e-10	1.4042e-07	gene41029:106580142
-6.83581	1.97192	37.6215	8.58915e-10	1.4711e-07	gene23198:106562361
-4.61681	1.22113	37.5525	8.89867e-10	1.51596e-07	gene76370:106591073
3.69764	3.96377	37.2442	1.04227e-09	1.76614e-07	gene39934:106578829
1.79098	2.68185	37.1257	1.10752e-09	1.86679e-07	gene24198:106563184
-1.28782	3.55566	37.1152	1.11351e-09	1.86701e-07	gene22507:106561667
-2.43374	2.18909	37.0141	1.17277e-09	1.95607e-07	gene6434:106599334
-2.05608	1.194	36.8915	1.24889e-09	2.07219e-07	gene51790:106590235
-7.5402	3.45409	36.8711	1.26205e-09	2.08317e-07	gene1529:106609875
-5.38627	0.497069	36.8257	1.29174e-09	2.12118e-07	gene3995:106580182
-11.8746	4.36922	36.61	1.44288e-09	2.35115e-07	gene51919:106590360
1.65544	3.38247	36.5934	1.45521e-09	2.35115e-07	gene1090:100306798
-1.83868	2.86512	36.5896	1.45807e-09	2.35115e-07	gene33553:106572402
-8.33512	-0.0213839	36.5853	1.4613e-09	2.35115e-07	gene14513:100286460
-8.63165	0.715599	36.5441	1.49253e-09	2.38685e-07	gene7041:106600689
2.02347	3.78101	36.5363	1.49847e-09	2.38685e-07	gene13445:106606771
-2.99662	1.03095	36.4642	1.55499e-09	2.46398e-07	gene28989:106567901
-7.75371	1.64472	36.4549	1.56237e-09	2.46398e-07	gene45809:106584521
-1.4214	4.94569	36.4205	1.5902e-09	2.49551e-07	gene19683:106612598
-10.6656	2.48593	36.4066	1.60157e-09	2.5007e-07	gene51845:106590239
3.5039	2.6363	36.3974	1.6092e-09	2.5007e-07	gene51752:106590200
1.83712	4.67687	36.3295	1.66619e-09	2.5767e-07	gene36602:106575511
-2.27687	2.84514	36.2684	1.71925e-09	2.6459e-07	gene51183:106589627
-3.42929	3.84681	36.244	1.74092e-09	2.66637e-07	gene47743:106586507
-8.80649	2.97465	36.229	1.75445e-09	2.67423e-07	gene11294:106604657
4.26711	2.13285	36.2133	1.76862e-09	2.683e-07	gene14614:100499254
2.64598	1.3831	36.1691	1.80913e-09	2.73144e-07	gene50257:106588680
2.44947	3.00276	36.1413	1.83515e-09	2.75766e-07	gene6172:106598970
-4.73284	1.48417	36.0474	1.92571e-09	2.88016e-07	gene34585:106573452
3.06641	8.39913	36.0197	1.95335e-09	2.90103e-07	gene6672:106600349
-2.91741	1.0987	36.0152	1.95788e-09	2.90103e-07	gene42580:106581433
2.36957	6.49899	35.6876	2.31628e-09	3.41619e-07	gene12288:100194524
1.79874	1.38607	35.6756	2.3307e-09	3.42161e-07	gene51225:106589663
-3.29769	0.0882221	35.5808	2.44685e-09	3.56987e-07	gene32501:106571350
-2.20797	2.09938	35.5751	2.4541e-09	3.56987e-07	gene14796:106607987
-8.61748	0.694983	35.5479	2.48851e-09	3.60348e-07	gene44558:106583562
5.45748	10.5989	35.5031	2.54642e-09	3.67064e-07	gene26398:106565579
-10.9718	3.19813	35.4801	2.57673e-09	3.69761e-07	gene44229:100136471
-2.03124	3.90287	35.4629	2.59955e-09	3.7112e-07	gene31272:100196669
-6.31333	3.88657	35.4555	2.6095e-09	3.7112e-07	gene40351:106579178
-6.95699	-0.585085	35.3793	2.71358e-09	3.84207e-07	gene40035:106578926
-10.9791	3.09192	35.352	2.75193e-09	3.87912e-07	gene26202:106565342
-6.41064	2.79383	35.2689	2.8718e-09	4.03027e-07	gene26970:106566023
-3.53825	0.476168	35.2546	2.893e-09	4.0422e-07	gene4180:106582291
-5.97752	1.72056	35.1894	2.99152e-09	4.16161e-07	gene26967:106566026
-2.82173	0.674079	35.1334	3.07869e-09	4.26425e-07	gene11870:100195869
-10.4933	3.10198	34.9896	3.31469e-09	4.56528e-07	gene30931:106569809
-4.91279	-0.878908	34.9837	3.32469e-09	4.56528e-07	gene28667:106567556
-2.09138	3.65988	34.9442	3.39285e-09	4.63888e-07	gene51912:106590366
-3.23123	1.27399	34.8765	3.51296e-09	4.76803e-07	gene2729:106568324
-1.64228	3.81993	34.8741	3.51724e-09	4.76803e-07	gene23988:106563116
3.36229	2.48942	34.7635	3.72284e-09	5.02536e-07	gene61022:106590825
-9.19325	1.29933	34.5252	4.20759e-09	5.65575e-07	gene38709:106577596
-2.12009	2.84558	34.378	4.53832e-09	6.07467e-07	gene44163:106583007
-7.29774	-0.0123184	34.3673	4.56331e-09	6.08257e-07	gene27706:106566665
-3.75385	-0.313457	34.3026	4.71745e-09	6.26183e-07	gene41203:106580011
-8.14143	-0.439803	34.2521	4.84145e-09	6.39976e-07	gene37371:106576268
-2.28875	1.53543	34.1947	4.98648e-09	6.56423e-07	gene10826:100380804
2.5217	3.79528	34.1735	5.04109e-09	6.60881e-07	gene11726:106605088
-2.87204	0.5111	34.0785	5.29335e-09	6.91108e-07	gene35585:106574543
-3.57165	1.31015	33.8831	5.85245e-09	7.58198e-07	gene21708:106561022
-1.61198	4.25283	33.8823	5.85481e-09	7.58198e-07	gene47372:106586143
-8.32027	0.00896331	33.8627	5.91405e-09	7.62769e-07	gene14007:100195895
-6.479	1.45188	33.83	6.01449e-09	7.69481e-07	gene22121:106561320
-2.58597	4.08019	33.8298	6.01492e-09	7.69481e-07	gene25676:106564908
1.41325	5.39891	33.8222	6.03856e-09	7.69481e-07	gene31420:100136934
-3.4805	0.357783	33.808	6.08282e-09	7.72033e-07	gene10047:106603424
3.58654	1.93104	33.7271	6.34123e-09	8.01638e-07	gene45800:106584529
2.30052	5.71497	33.5466	6.95751e-09	8.76069e-07	gene46309:100195200
-2.21573	3.1614	33.5351	6.99894e-09	8.77816e-07	gene21270:106560452
-7.89755	1.93011	33.5246	7.03676e-09	8.79098e-07	gene22546:106561700
-12.3022	4.89757	33.48	7.19999e-09	8.95977e-07	gene37435:106576322
-1.80682	7.40262	33.4498	7.31284e-09	9.06479e-07	gene75887:106594462
-4.1044	-0.214449	33.3925	7.53153e-09	9.29969e-07	gene46971:106585668
2.27503	4.09536	33.3545	7.6799e-09	9.44628e-07	gene12518:106605867
-5.87331	0.632313	33.3004	7.89652e-09	9.67537e-07	gene33247:106572200
-2.28947	2.19429	33.2541	8.08694e-09	9.87071e-07	gene17756:106610809
2.90454	2.48392	33.1489	8.53667e-09	1.03799e-06	gene44058:106582889
-2.72311	3.69728	33.1367	8.59022e-09	1.04032e-06	gene47013:100500787
-2.84519	1.07065	33.1297	8.62115e-09	1.04032e-06	gene10600:100286563
-4.51384	0.149848	33.0885	8.80565e-09	1.05857e-06	gene42770:106581624
-2.63642	-0.192392	32.9902	9.26223e-09	1.10927e-06	gene32024:106570880
-2.00259	2.61015	32.8378	1.00175e-08	1.19524e-06	gene11556:106604914
-11.449	4.21606	32.7486	1.04883e-08	1.24673e-06	gene14920:106608137
2.70593	2.65237	32.7307	1.05849e-08	1.25302e-06	gene8432:106602062
-9.87864	2.03294	32.7244	1.06198e-08	1.25302e-06	gene49157:106587934
1.47883	6.07073	32.7086	1.07061e-08	1.25854e-06	gene40375:106579158
-3.59937	2.00665	32.6988	1.07606e-08	1.26029e-06	gene41910:106580760
2.03892	6.8769	32.5935	1.13593e-08	1.3207e-06	gene20719:106613699
-2.62472	0.423444	32.5865	1.14005e-08	1.3207e-06	gene16550:106609636
3.57936	3.59626	32.5864	1.14008e-08	1.3207e-06	gene27880:106566906
-3.5595	3.46657	32.5582	1.15678e-08	1.3352e-06	gene42147:106581008
-6.87547	6.748	32.5461	1.16397e-08	1.33865e-06	gene31977:106570884
-10.3481	6.30493	32.4905	1.19779e-08	1.37259e-06	gene26252:100196342
-3.70286	2.87736	32.3828	1.26602e-08	1.44558e-06	gene19396:100194513
1.48849	2.7022	32.3754	1.27087e-08	1.44593e-06	gene46764:106585447
-7.59054	1.98159	32.18	1.40529e-08	1.59318e-06	gene14570:100195662
-1.48538	5.39778	32.1527	1.42518e-08	1.60815e-06	gene34876:106573600
-1.82759	3.08761	32.1481	1.42859e-08	1.60815e-06	gene18763:106611740
-2.86754	0.0384701	32.1128	1.45474e-08	1.62264e-06	gene4172:106582211
-5.73616	-0.80317	32.1105	1.45647e-08	1.62264e-06	gene3272:106573533
-4.7773	0.73477	32.109	1.45762e-08	1.62264e-06	gene40334:106579194
-4.57803	0.513912	32.1018	1.46301e-08	1.62264e-06	gene35249:106574136
-3.92247	0.691803	32.0966	1.46693e-08	1.62264e-06	gene15634:106608750
-3.89886	1.40283	32.072	1.4856e-08	1.63761e-06	gene18541:106611547
2.48745	0.86446	32.0025	1.53974e-08	1.68565e-06	gene32046:100195506
3.49005	1.41797	32.0025	1.53977e-08	1.68565e-06	gene7778:106601411
-5.00291	-0.163226	31.9601	1.57375e-08	1.71695e-06	gene4799:106586738
1.98499	1.5947	31.8869	1.63416e-08	1.77173e-06	gene10607:106604041
2.13857	5.43797	31.8858	1.63509e-08	1.77173e-06	gene7563:100136434
1.16066	4.95778	31.8669	1.65103e-08	1.78295e-06	gene11271:106604638
-10.0066	2.51152	31.8049	1.70461e-08	1.83459e-06	gene28423:106567274
2.64961	1.3633	31.7963	1.71219e-08	1.83654e-06	gene30144:106568821
-2.08369	1.56172	31.7574	1.7468e-08	1.86631e-06	gene26838:106565999
1.67824	4.82099	31.752	1.75166e-08	1.86631e-06	gene19774:106612903
-6.4601	0.260325	31.7039	1.79562e-08	1.90676e-06	gene7193:100380479
-7.32836	-0.338264	31.6605	1.83616e-08	1.94334e-06	gene28350:106567212
2.02198	5.07482	31.6536	1.84275e-08	1.94386e-06	gene31312:106570209
-1.76648	3.37964	31.5801	1.91385e-08	2.00982e-06	gene48325:106587093
-1.32215	4.0787	31.576	1.9179e-08	2.00982e-06	gene28079:106566975
2.28018	8.44694	31.5614	1.9323e-08	2.01827e-06	gene37954:106576749
-5.50329	1.37228	31.536	1.95774e-08	2.03816e-06	gene7771:106601393
2.02412	4.97807	31.4952	1.99929e-08	2.07464e-06	gene49988:106588568
1.94403	3.00359	31.4613	2.0346e-08	2.10442e-06	gene33276:100195894
-1.93642	1.53509	31.3005	2.21027e-08	2.27872e-06	gene34858:106573615
-11.5774	3.76368	31.2535	2.26437e-08	2.32697e-06	gene30419:106569344
4.50203	10.6614	31.2201	2.30365e-08	2.35972e-06	gene40010:106578890
-5.19409	5.47894	31.1892	2.34063e-08	2.38992e-06	gene1823:106611944
-5.21462	-0.442238	31.155	2.38219e-08	2.42459e-06	gene28965:106567923
-10.379	2.44358	31.1372	2.40417e-08	2.43916e-06	gene39395:106578313
-4.7472	-0.0707222	31.0886	2.46518e-08	2.48801e-06	gene25244:106564393
-4.43888	1.56197	31.0864	2.46793e-08	2.48801e-06	gene14691:106607866
1.44614	4.01228	31.0762	2.48089e-08	2.49318e-06	gene15286:100195278
1.59073	5.78605	31.0452	2.52088e-08	2.5254e-06	gene38296:106577208
2.41035	5.5464	30.9615	2.63192e-08	2.62837e-06	gene4320:100136446
-6.10267	0.982804	30.9391	2.66247e-08	2.65058e-06	gene80867:106597007
-1.75844	0.703304	30.8618	2.77072e-08	2.74975e-06	gene19967:106613030
-8.39801	0.677602	30.8258	2.8226e-08	2.79254e-06	gene27514:106566416
-12.5119	4.87447	30.8019	2.85759e-08	2.81839e-06	gene71296:106596437
4.92064	2.82254	30.745	2.94267e-08	2.89336e-06	gene12202:106605546
-7.04876	0.727861	30.7186	2.98295e-08	2.92393e-06	gene47244:100194619
-7.62509	-0.0312547	30.6915	3.02491e-08	2.95597e-06	gene47247:100194619
-8.90374	1.28109	30.6342	3.11561e-08	3.03529e-06	gene41170:106580028
-2.29387	3.78592	30.5979	3.17444e-08	3.08317e-06	gene32029:106570892
-2.96396	1.04552	30.5237	3.29811e-08	3.18468e-06	gene22930:106562147
-8.76465	4.13175	30.5232	3.29894e-08	3.18468e-06	gene20526:106613525
-4.19872	0.32023	30.4545	3.41792e-08	3.28957e-06	gene21954:106560804
2.48624	3.9419	30.3723	3.56586e-08	3.42162e-06	gene9590:106603177
1.30735	3.62626	30.3588	3.59075e-08	3.43515e-06	gene29459:106568412
-3.3943	3.82107	30.3341	3.63683e-08	3.46882e-06	gene13464:106606820
1.85474	2.03553	30.3263	3.65136e-08	3.47228e-06	gene27936:106566858
-8.71324	2.16074	30.2011	3.89495e-08	3.68682e-06	gene51190:106589634
1.75857	4.31185	30.1985	3.90011e-08	3.68682e-06	gene24464:106563611
1.8018	5.53576	30.185	3.92736e-08	3.7016e-06	gene37943:106576759
-5.4527	-0.150402	30.1366	4.02669e-08	3.78402e-06	gene44891:106583694
-11.0053	5.07139	30.0834	4.13855e-08	3.8694e-06	gene7058:106600715
-3.32622	2.65215	30.0819	4.14184e-08	3.8694e-06	gene21146:106560322
-7.00133	1.68626	30.056	4.1974e-08	3.90984e-06	gene25815:100196291
-4.74228	-0.0938172	30.0387	4.23499e-08	3.93335e-06	gene538:106592979
-7.08025	-0.603614	30.0032	4.31329e-08	3.99444e-06	gene50487:106588912
-10.3862	2.506	29.9348	4.46812e-08	4.12583e-06	gene67493:106592288
-2.99145	-0.729298	29.9155	4.5129e-08	4.15163e-06	gene35109:106573986
-9.34476	1.46452	29.9115	4.52213e-08	4.15163e-06	gene21717:106561015
-2.26552	1.41215	29.8748	4.60863e-08	4.21888e-06	gene46352:106585113
-13.2514	1.23528	29.8341	4.70649e-08	4.29612e-06	gene19168:106612166
-4.31045	0.995539	29.7169	4.99977e-08	4.54655e-06	gene21999:106561166
-5.17014	2.87516	29.7132	5.00938e-08	4.54655e-06	gene7413:106601042
-5.86881	1.99996	29.7055	5.02926e-08	4.55162e-06	gene44890:106583693
-2.29618	2.85424	29.6917	5.06516e-08	4.57113e-06	gene14228:106607486
-5.56667	3.97905	29.6783	5.10036e-08	4.58989e-06	gene54733:106598796
2.43026	3.97366	29.6157	5.26763e-08	4.7178e-06	gene42887:106581851
2.17131	4.61182	29.6141	5.27211e-08	4.7178e-06	gene45905:106584632
-1.11758	3.49545	29.5674	5.40059e-08	4.81923e-06	gene34368:106573209
-2.02572	3.36402	29.5203	5.53327e-08	4.92384e-06	gene7156:106600932
-2.10138	2.12226	29.4648	5.69402e-08	5.05277e-06	gene16597:100196144
1.89619	2.09337	29.4479	5.74389e-08	5.08287e-06	gene51003:106589482
-2.29446	1.44881	29.4406	5.76582e-08	5.08813e-06	gene50908:106589397
-3.9715	3.05605	29.2356	6.40898e-08	5.64008e-06	gene23870:106563077
-1.8938	1.89495	29.1565	6.67621e-08	5.85906e-06	gene34251:100306852
-1.43785	4.42027	29.0082	7.20722e-08	6.3077e-06	gene48016:106586754
-3.88802	-0.302694	28.9622	7.38045e-08	6.44162e-06	gene28526:106567417
-5.61718	1.52611	28.9002	7.62055e-08	6.633e-06	gene10444:106603895
1.96153	0.97391	28.8552	7.79977e-08	6.7705e-06	gene16796:106609885
1.44995	5.67324	28.8045	8.00637e-08	6.93095e-06	gene10053:106603519
-2.89631	0.0721825	28.7377	8.28735e-08	7.15475e-06	gene19595:106612670
-9.27313	1.5476	28.7073	8.41863e-08	7.24844e-06	gene49156:106587933
-1.91993	4.35155	28.6611	8.62192e-08	7.40347e-06	gene26609:106565889
-3.5299	0.742438	28.65	8.67154e-08	7.42605e-06	gene44909:106583712
-4.36041	-1.37623	28.5182	9.28236e-08	7.92783e-06	gene9472:106602916
-11.7716	4.23451	28.4811	9.46181e-08	8.05949e-06	gene43682:106582512
-5.85075	2.31569	28.4627	9.55194e-08	8.11457e-06	gene31362:106570216
-2.74199	0.188048	28.4427	9.65136e-08	8.17722e-06	gene48442:106587277
-6.98028	1.50093	28.427	9.73006e-08	8.22203e-06	gene15879:106608976
-9.56745	3.02681	28.373	1.00053e-07	8.43228e-06	gene44641:100196299
-7.40605	-0.5044	28.3675	1.00334e-07	8.43361e-06	gene12085:106605430
1.16009	4.76336	28.2931	1.04265e-07	8.74096e-06	gene19417:100306807
-2.79498	0.425376	28.2488	1.06681e-07	8.92007e-06	gene16328:106609443
-3.04752	0.832361	28.1891	1.10024e-07	9.17551e-06	gene11252:100196138
-2.7981	2.4547	28.1661	1.11338e-07	9.26083e-06	gene17664:106610720
-1.69006	2.79251	28.0471	1.18397e-07	9.82232e-06	gene11976:106605335
-2.35027	2.13856	28.0185	1.2016e-07	9.94271e-06	gene20186:106613194
-9.37904	1.68095	28.0011	1.21244e-07	1.00064e-05	gene44592:106583537
-2.50064	1.97337	27.9628	1.23671e-07	1.01803e-05	gene50949:106589438
-1.87023	1.96781	27.944	1.24879e-07	1.02533e-05	gene22888:106562055
-6.46284	0.329712	27.9389	1.25205e-07	1.02536e-05	gene25592:106564740
-1.46611	1.30498	27.9311	1.2571e-07	1.02686e-05	gene228:106612499
-8.20081	3.32242	27.8521	1.30952e-07	1.06289e-05	gene49771:106588474
-1.49134	5.13717	27.852	1.30961e-07	1.06289e-05	gene29472:106568399
-1.10087	4.01165	27.8496	1.31122e-07	1.06289e-05	gene2914:106570602
-4.15463	0.376651	27.823	1.32938e-07	1.07488e-05	gene38839:106577692
4.31616	2.34507	27.7803	1.35902e-07	1.09606e-05	gene11258:106604796
-1.85254	2.95345	27.735	1.39121e-07	1.11919e-05	gene28171:106567065
-9.15791	1.30278	27.7172	1.4041e-07	1.12549e-05	gene42839:106581679
-1.98706	0.80034	27.7144	1.40612e-07	1.12549e-05	gene45916:106584673
1.87142	2.84458	27.6361	1.46424e-07	1.16908e-05	gene14661:106607840
-2.35997	2.27699	27.6012	1.49085e-07	1.18735e-05	gene43908:106582740
1.47473	5.41457	27.5574	1.52504e-07	1.21155e-05	gene40207:106579307
3.87311	2.27022	27.5521	1.52923e-07	1.21186e-05	gene8495:106602131
-2.55037	1.28448	27.5468	1.53341e-07	1.21216e-05	gene45688:106584414
2.1485	2.71927	27.5279	1.54844e-07	1.22101e-05	gene48523:106587204
-2.85654	1.48035	27.5146	1.55912e-07	1.2264e-05	gene28751:106567652
2.08871	2.42085	27.5072	1.5651e-07	1.22807e-05	gene39523:106578453
1.01209	5.05551	27.5005	1.57054e-07	1.2293e-05	gene11338:106604693
-2.37359	1.87622	27.4748	1.59151e-07	1.24267e-05	gene17473:106610525
-7.9344	0.211802	27.4492	1.61274e-07	1.25409e-05	gene45812:106584520
2.99929	4.74214	27.4477	1.61401e-07	1.25409e-05	gene38297:106577205
6.47328	6.05708	27.4172	1.63968e-07	1.26786e-05	gene58383:106590794
3.31613	4.99061	27.4172	1.63969e-07	1.26786e-05	gene42150:106581002
-10.0703	2.4135	27.4123	1.64383e-07	1.26798e-05	gene11528:106604841
-10.7163	3.10104	27.3869	1.66558e-07	1.28165e-05	gene40706:106579590
2.05418	8.88519	27.3763	1.67469e-07	1.28556e-05	gene21114:106560296
-5.07669	0.861035	27.3244	1.72026e-07	1.31736e-05	gene7073:106600702
-6.61501	0.9421	27.3139	1.7296e-07	1.32134e-05	gene12247:106605667
-8.63815	0.89952	27.2829	1.75758e-07	1.3395e-05	gene3681:106577106
3.02647	-0.20045	27.2767	1.76323e-07	1.3406e-05	gene43074:106581884
-9.67482	1.89881	27.2259	1.81014e-07	1.37299e-05	gene39397:106578312
-2.12403	1.84752	27.1928	1.84142e-07	1.3934e-05	gene21663:106561069
-2.51286	0.363291	27.155	1.87783e-07	1.41283e-05	gene4988:106590062
-6.3395	0.986161	27.1537	1.87902e-07	1.41283e-05	gene34330:106573244
-3.33121	-0.442119	27.1523	1.8804e-07	1.41283e-05	gene48534:106587197
-3.38222	1.53471	27.1082	1.9238e-07	1.44203e-05	gene12998:106606349
1.87304	6.96709	27.068	1.96428e-07	1.46892e-05	gene30022:106568918
-1.73492	5.42379	27.0345	1.99855e-07	1.49105e-05	gene2660:106567754
-3.10863	1.62825	27.0135	2.02038e-07	1.50382e-05	gene48696:106587459
2.43704	3.13349	26.9671	2.06947e-07	1.53676e-05	gene9064:106602549
1.91282	4.21063	26.9571	2.08026e-07	1.54074e-05	gene12543:100195349
-5.54857	1.72305	26.9531	2.08449e-07	1.54074e-05	gene30281:106569229
-9.53189	3.56227	26.9295	2.11012e-07	1.55607e-05	gene21722:106561012
-6.7746	0.553309	26.9173	2.12346e-07	1.56229e-05	gene9695:106603141
-1.77925	2.41897	26.8927	2.15067e-07	1.57866e-05	gene51138:106589589
3.44947	0.21351	26.8847	2.15966e-07	1.58162e-05	gene11260:106604629
2.30007	5.50326	26.8681	2.17826e-07	1.59158e-05	gene3028:106571543
1.98108	1.76609	26.8621	2.18501e-07	1.59286e-05	gene20523:106613524
3.0906	2.2948	26.8568	2.19103e-07	1.5936e-05	gene26835:106566000
2.45507	0.815757	26.8326	2.21863e-07	1.61e-05	gene45440:106584089
-9.89954	2.35563	26.8234	2.2292e-07	1.61399e-05	gene50837:106589344
-8.13432	0.531046	26.8123	2.242e-07	1.61958e-05	gene40892:106579780
-1.57354	3.23113	26.7427	2.32424e-07	1.67519e-05	gene28453:106567456
-2.50216	2.15654	26.731	2.33837e-07	1.68157e-05	gene32030:106570894
-2.71067	0.029399	26.7036	2.37185e-07	1.70033e-05	gene47213:100136466
-7.75989	1.95079	26.7009	2.37514e-07	1.70033e-05	gene32465:106571324
-2.08946	2.97254	26.6937	2.384e-07	1.70285e-05	gene1829:106611907
-3.47302	2.23157	26.6624	2.42295e-07	1.7268e-05	gene32347:100306869
-8.75597	5.43949	26.6514	2.43677e-07	1.73277e-05	gene28725:106567627
-3.38974	-0.132799	26.5619	2.55228e-07	1.81087e-05	gene21220:106560405
-1.6447	2.68208	26.5259	2.60022e-07	1.84078e-05	gene39583:106578489
-3.73424	-0.116291	26.4843	2.65684e-07	1.8767e-05	gene19516:106612489
-1.21789	5.85907	26.4339	2.72718e-07	1.92212e-05	gene46065:106584800
-9.18899	1.55508	26.4133	2.75639e-07	1.93841e-05	gene43812:106582659
-1.96595	6.95937	26.3966	2.78035e-07	1.95096e-05	gene7313:100194591
-2.63888	0.0172164	26.3909	2.78851e-07	1.95238e-05	gene48069:106586814
-1.7607	4.53181	26.3746	2.8121e-07	1.96459e-05	gene38597:106577496
-2.14996	1.81134	26.359	2.83495e-07	1.9757e-05	gene28435:106567286
1.41826	4.37966	26.3553	2.84041e-07	1.9757e-05	gene14355:106607565
3.61081	6.38094	26.3483	2.85067e-07	1.97852e-05	gene19011:100195160
-4.97999	-1.75411	26.3153	2.89977e-07	2.00773e-05	gene30044:106568901
-4.13256	0.987118	26.3116	2.90537e-07	2.00773e-05	gene39092:106577963
-8.47875	0.906148	26.3058	2.91405e-07	2.00937e-05	gene26977:106566016
-10.6194	3.14015	26.2613	2.98199e-07	2.05178e-05	gene30784:106569667
-9.72811	2.10276	26.2259	3.03716e-07	2.08524e-05	gene7254:106600960
2.11012	1.40505	26.2138	3.05626e-07	2.09383e-05	gene36378:106575295
-8.70485	1.18512	26.1746	3.11896e-07	2.1322e-05	gene40162:106579339
-4.50949	2.56701	26.1684	3.12908e-07	2.13454e-05	gene37998:106576710
1.9688	2.54054	26.1417	3.17263e-07	2.15962e-05	gene38775:106577651
-2.81507	0.415293	26.1251	3.1999e-07	2.16911e-05	gene6041:106598404
3.48107	0.88919	26.125	3.20018e-07	2.16911e-05	gene68842:106593942
-7.90693	0.278005	26.1186	3.2108e-07	2.17169e-05	gene26238:106565366
-6.30863	0.87811	26.1085	3.22764e-07	2.17685e-05	gene32811:106571639
1.41646	4.16851	26.1058	3.2321e-07	2.17685e-05	gene2392:106564861
-2.10665	2.51221	26.0801	3.27544e-07	2.20139e-05	gene14174:106607247
2.91822	-0.222492	26.0748	3.28437e-07	2.20274e-05	gene17381:106610439
1.50751	3.74182	26.0578	3.31346e-07	2.21395e-05	gene11850:106605228
-6.91048	-1.2894	26.0569	3.31498e-07	2.21395e-05	gene14010:106607381
2.19854	4.63687	26.014	3.38949e-07	2.25898e-05	gene40420:106579126
-2.47651	1.98801	25.9766	3.45588e-07	2.29841e-05	gene30272:106569238
1.82306	3.36091	25.9545	3.49562e-07	2.32e-05	gene42437:106581290
-1.68862	1.95479	25.9459	3.51126e-07	2.32554e-05	gene23323:106562473
1.72041	1.69821	25.9139	3.5699e-07	2.35947e-05	gene47731:106586494
-4.26949	-0.5917	25.908	3.58086e-07	2.36176e-05	gene1692:106613069
-2.12445	2.396	25.904	3.5882e-07	2.36176e-05	gene39744:106578654
-1.93299	3.76949	25.8537	3.68303e-07	2.41918e-05	gene46526:106585259
-1.70063	1.68637	25.8306	3.72738e-07	2.44327e-05	gene8532:106602234
-3.7508	-0.541991	25.7916	3.80343e-07	2.48801e-05	gene21937:106560819
-3.20429	-0.562285	25.7768	3.83264e-07	2.50198e-05	gene39137:106578014
1.90685	3.16316	25.7545	3.87722e-07	2.5259e-05	gene29467:106568404
-3.83968	-1.11699	25.7337	3.91916e-07	2.54801e-05	gene2427:106565196
1.77957	3.38197	25.7044	3.97927e-07	2.58182e-05	gene45945:106584644
-1.62648	2.34248	25.6764	4.03739e-07	2.61421e-05	gene46643:106585552
-5.58366	-0.837933	25.6711	4.04842e-07	2.61603e-05	gene30355:101448066
-2.67724	0.0871944	25.6585	4.07502e-07	2.62789e-05	gene24613:106563766
1.65662	4.41574	25.6119	4.17462e-07	2.68669e-05	gene18306:106611361
10.5772	5.91594	25.576	4.25292e-07	2.73156e-05	gene8042:106601678
-3.09646	0.657075	25.497	4.43073e-07	2.84004e-05	gene32062:106570922
1.7381	2.12004	25.4856	4.45697e-07	2.85112e-05	gene31183:106569959
-1.12524	3.35137	25.4389	4.5661e-07	2.91508e-05	gene14176:106607244
1.77969	8.14776	25.4131	4.62769e-07	2.94849e-05	gene40698:106579596
-4.14516	0.0727757	25.3723	4.72652e-07	3.00544e-05	gene8773:106602335
1.21354	4.91407	25.302	4.90198e-07	3.11081e-05	gene32673:106571474
-4.11964	0.66433	25.2796	4.95915e-07	3.13899e-05	gene9470:106602914
1.66761	5.91782	25.2733	4.97548e-07	3.13899e-05	gene21638:106561081
-7.41586	-0.134666	25.2731	4.97595e-07	3.13899e-05	gene22095:101448020
-1.30582	5.26812	25.2278	5.0943e-07	3.20729e-05	gene22069:106561241
-10.0405	3.505	25.1887	5.19846e-07	3.26641e-05	gene21700:106561026
-4.66247	-0.99748	25.1771	5.22983e-07	3.27966e-05	gene28778:106567720
-1.94446	2.02144	25.1585	5.28056e-07	3.30496e-05	gene22968:106562117
1.83954	8.73303	25.1507	5.30207e-07	3.30801e-05	gene29447:106568366
-2.08733	2.30823	25.1492	5.30619e-07	3.30801e-05	gene43199:100196806
3.62413	7.01866	25.1259	5.37057e-07	3.3416e-05	gene14187:106607515
-5.61046	0.29758	25.1073	5.42262e-07	3.36741e-05	gene30373:106569150
2.44604	0.774592	25.1003	5.44237e-07	3.37311e-05	gene34670:106573529
-1.69683	1.25257	25.0662	5.53951e-07	3.41985e-05	gene51918:106590361
-1.28387	3.07397	25.0657	5.54099e-07	3.41985e-05	gene34407:106573171
2.34205	1.10806	25.0626	5.55e-07	3.41985e-05	gene27953:106566843
4.92554	0.566882	25.0553	5.57088e-07	3.42609e-05	gene31064:106570053
-1.4437	2.46017	25.0248	5.65985e-07	3.46815e-05	gene40872:106579759
-1.33346	1.19039	25.0211	5.67059e-07	3.46815e-05	gene38745:106577624
-8.12288	7.23132	25.0207	5.67193e-07	3.46815e-05	gene1604:106610721
-1.4953	3.43328	25.014	5.69164e-07	3.47354e-05	gene51416:106589861
-4.92952	-1.35796	24.987	5.77176e-07	3.51569e-05	gene25059:106564211
-2.18949	0.523352	24.9357	5.92745e-07	3.60364e-05	gene14102:106607308
1.96173	3.62831	24.928	5.95123e-07	3.61121e-05	gene5410:106593759
-7.77949	0.459001	24.9192	5.97827e-07	3.62072e-05	gene26203:100196537
-2.93115	0.289117	24.8695	6.13442e-07	3.70824e-05	gene7964:106601592
-8.12823	1.72429	24.8573	6.17337e-07	3.72472e-05	gene4087:106580852
-6.77248	3.24533	24.8299	6.26185e-07	3.77096e-05	gene51356:106589810
-3.24413	-0.282146	24.8239	6.28124e-07	3.7755e-05	gene17224:106610338
-5.74641	1.9716	24.8151	6.31013e-07	3.78572e-05	gene9210:106602726
-5.98104	2.94338	24.7807	6.42377e-07	3.84666e-05	gene46371:106585096
-1.47462	4.04826	24.7678	6.46683e-07	3.86518e-05	gene44799:100136371
-6.21529	-1.34601	24.7629	6.48327e-07	3.86774e-05	gene48428:106587290
-1.0196	4.25959	24.7559	6.50707e-07	3.87469e-05	gene21821:106560923
-7.54284	1.30501	24.7036	6.68605e-07	3.97384e-05	gene20104:106613067
-4.35869	-0.96434	24.6955	6.71406e-07	3.98305e-05	gene22984:106562108
2.49889	8.26552	24.6687	6.80797e-07	4.02382e-05	gene12980:100196468
-8.19798	0.669403	24.6687	6.80804e-07	4.02382e-05	gene23347:100136534
1.38914	3.58779	24.6288	6.95068e-07	4.10051e-05	gene28280:106567154
-9.53789	2.27326	24.5526	7.23083e-07	4.2579e-05	gene49145:106587920
-2.31404	0.556016	24.5485	7.24622e-07	4.25909e-05	gene2096:106561807
-4.14688	-1.3787	24.5379	7.2863e-07	4.27476e-05	gene8143:106601777
1.47214	5.66293	24.5121	7.38435e-07	4.31992e-05	gene43419:106582261
2.51316	2.3625	24.5094	7.39477e-07	4.31992e-05	gene49558:106588098
-2.41218	-0.548975	24.5062	7.40716e-07	4.31992e-05	gene2360:106564666
2.59233	5.91884	24.5035	7.41752e-07	4.31992e-05	gene536:106592678
1.76566	2.35685	24.484	7.49304e-07	4.35594e-05	gene18591:106611597
-6.76262	-1.08172	24.4601	7.58636e-07	4.39467e-05	gene5778:106597301
1.55108	4.99705	24.4599	7.58724e-07	4.39467e-05	gene32099:106570960
-7.0561	0.72685	24.4462	7.64121e-07	4.4179e-05	gene25998:106565235
-8.43952	4.30477	24.4294	7.70853e-07	4.44875e-05	gene38007:100194528
-1.06899	3.63054	24.3432	8.06116e-07	4.64271e-05	gene46300:106585155
-3.64961	2.86542	24.3402	8.07378e-07	4.64271e-05	gene51015:106589493
-1.98549	0.700196	24.3327	8.1053e-07	4.64815e-05	gene8494:106602129
1.07983	6.15816	24.331	8.11241e-07	4.64815e-05	gene24151:100196650
1.22139	5.68676	24.2539	8.44341e-07	4.82911e-05	gene29971:106568963
-5.44598	1.61497	24.2472	8.47308e-07	4.8374e-05	gene16076:106609244
-5.16168	-0.818838	24.1712	8.81383e-07	5.02294e-05	gene9592:106603059
-8.17912	1.59939	24.1617	8.85767e-07	5.03891e-05	gene40571:106579477
-3.94293	2.67552	24.1473	8.92406e-07	5.06763e-05	gene18220:106611276
3.20955	3.45644	24.1361	8.97632e-07	5.08823e-05	gene31975:106570881
1.95023	3.26725	24.109	9.10361e-07	5.15122e-05	gene31248:106569899
1.7357	5.24558	24.0578	9.34867e-07	5.28051e-05	gene28162:106567056
-1.44564	1.66518	24.047	9.40124e-07	5.3008e-05	gene35427:106574287
2.35745	4.86818	24.0433	9.41955e-07	5.30174e-05	gene15775:106608877
-2.73816	1.46748	24.0194	9.53691e-07	5.35833e-05	gene45234:106584005
-1.02161	4.45041	23.9434	9.92111e-07	5.55899e-05	gene40060:106578953
-6.17918	-0.189347	23.9419	9.92895e-07	5.55899e-05	gene12066:106605448
1.24935	5.44604	23.9305	9.98762e-07	5.58203e-05	gene28765:100195087
-1.44116	3.91931	23.924	1.00215e-06	5.59118e-05	gene37431:106576320
-6.34257	1.57413	23.9024	1.01343e-06	5.64421e-05	gene21719:100136569
-2.81485	1.93114	23.8735	1.02878e-06	5.71969e-05	gene38088:106576976
-4.93282	2.27395	23.8654	1.03312e-06	5.73383e-05	gene28669:106567558
-5.67687	6.11296	23.8569	1.03772e-06	5.74932e-05	gene7303:106600816
-4.04843	2.56351	23.8383	1.04776e-06	5.7949e-05	gene952:106603250
-8.30801	0.111496	23.833	1.05064e-06	5.80075e-05	gene32653:106571458
-1.8435	0.484675	23.8191	1.0583e-06	5.8329e-05	gene3366:106574196
-0.971559	5.12456	23.7955	1.0713e-06	5.89436e-05	gene24365:106563429
-3.10606	3.31378	23.7589	1.09187e-06	5.99717e-05	gene16428:106609536
-1.23757	3.501	23.7485	1.09781e-06	6.01945e-05	gene7198:106600892
-6.60362	4.63911	23.7396	1.10292e-06	6.03709e-05	gene36911:106575818
-1.95894	2.82965	23.7164	1.11629e-06	6.09978e-05	gene19382:106612366
1.14307	3.96258	23.7061	1.12226e-06	6.12189e-05	gene28986:106567903
1.78046	0.816886	23.685	1.13464e-06	6.17885e-05	gene45470:106584204
1.32349	2.71582	23.6713	1.14273e-06	6.21229e-05	gene37902:106576790
-9.12792	1.88252	23.6489	1.15613e-06	6.27442e-05	gene54068:106594505
-7.48898	-0.241302	23.6321	1.16623e-06	6.31847e-05	gene9880:106603342
-2.69505	0.0443911	23.6216	1.17263e-06	6.34237e-05	gene1850:106611732
-9.99119	3.05456	23.618	1.17484e-06	6.34352e-05	gene52252:106590713
-3.76785	2.56391	23.6135	1.1776e-06	6.34766e-05	gene24218:100306741
2.31073	6.61817	23.6023	1.18443e-06	6.36948e-05	gene6671:106600370
1.03343	5.18317	23.5975	1.18742e-06	6.36948e-05	gene33254:106572195
1.99347	2.41711	23.5971	1.18764e-06	6.36948e-05	gene31491:106570392
3.3332	1.79884	23.5771	1.2001e-06	6.42547e-05	gene476:106587081
1.7348	3.79816	23.5477	1.21854e-06	6.51328e-05	gene5369:106593341
-1.57693	2.46222	23.5293	1.23024e-06	6.56478e-05	gene50795:106589308
-1.74605	0.661561	23.4938	1.2532e-06	6.67611e-05	gene20966:106613915
-8.85452	2.52849	23.4747	1.26566e-06	6.73123e-05	gene33943:106572792
3.29375	4.98973	23.4662	1.2713e-06	6.73977e-05	gene48784:100136916
-0.899185	3.92333	23.4659	1.2715e-06	6.73977e-05	gene6950:106600628
-1.0769	4.45786	23.437	1.29069e-06	6.82889e-05	gene33151:106572278
-2.39739	-0.276987	23.4342	1.2926e-06	6.82889e-05	gene51874:106590328
-2.51951	0.108757	23.3789	1.3303e-06	7.01644e-05	gene33321:106572139
2.11593	2.42261	23.3681	1.33778e-06	7.04422e-05	gene16215:100380757
-5.28843	0.665646	23.3474	1.35223e-06	7.1086e-05	gene40248:100195799
0.978891	6.54662	23.3319	1.36321e-06	7.15447e-05	gene33700:106572550
-3.43617	1.26062	23.2679	1.40933e-06	7.3732e-05	gene4564:106585752
-6.68362	1.27519	23.2676	1.40951e-06	7.3732e-05	gene33342:106572124
1.88166	1.1332	23.256	1.41805e-06	7.4057e-05	gene19858:106612846
3.72529	1.6528	23.2491	1.42318e-06	7.42031e-05	gene26157:106565101
-6.84343	0.747325	23.2139	1.44946e-06	7.54503e-05	gene28529:106567419
-6.68458	1.55714	23.1543	1.49508e-06	7.7698e-05	gene1757:106612511
-1.11044	3.82599	23.1071	1.53225e-06	7.95e-05	gene45561:106584319
-8.10395	0.765599	23.0728	1.55983e-06	8.07991e-05	gene18919:100286618
-3.96694	0.238259	23.0147	1.6077e-06	8.31437e-05	gene27217:106566180
-2.45914	0.443072	23.0043	1.61641e-06	8.34587e-05	gene43263:106582100
-5.96568	1.24821	22.9972	1.62237e-06	8.3631e-05	gene25228:106564377
1.24392	5.72613	22.9767	1.63976e-06	8.43905e-05	gene42421:106581278
2.40477	1.28597	22.9585	1.65541e-06	8.50585e-05	gene30431:106569333
0.947507	3.60595	22.9506	1.66217e-06	8.52685e-05	gene29399:106568331
-7.61331	1.08456	22.9101	1.69755e-06	8.69435e-05	gene55344:106593012
1.96115	2.51588	22.8891	1.71623e-06	8.7759e-05	gene6432:106599594
-1.60847	1.19318	22.86	1.7424e-06	8.88133e-05	gene18938:106611943
2.2424	2.34318	22.86	1.74242e-06	8.88133e-05	gene11663:100196243
-5.48225	-0.184117	22.8267	1.77287e-06	9.02209e-05	gene21178:106560363
-4.89896	-0.00888662	22.8064	1.79166e-06	9.10319e-05	gene24690:106563837
1.70611	1.21683	22.7968	1.8007e-06	9.13452e-05	gene6267:106599203
-8.00804	0.638551	22.78	1.81651e-06	9.20008e-05	gene15678:106608722
-9.76985	7.75629	22.7668	1.82898e-06	9.23772e-05	gene5750:106596905
-6.88271	0.547076	22.766	1.82974e-06	9.23772e-05	gene29565:106568481
6.03218	-0.901386	22.7345	1.85998e-06	9.37554e-05	gene40307:106579377
-5.08053	0.424413	22.7165	1.87753e-06	9.44903e-05	gene27643:106566565
-2.77743	2.83586	22.7106	1.88329e-06	9.46309e-05	gene19827:106612876
-1.83262	2.64461	22.7018	1.8919e-06	9.49139e-05	gene11875:106605207
-2.89649	-0.104234	22.6969	1.89676e-06	9.50082e-05	gene31358:106570220
-4.49414	1.97224	22.6287	1.96529e-06	9.8286e-05	gene48271:106586978
-3.60941	0.500334	22.5497	2.04781e-06	0.00010221	gene46311:100380751
-2.57128	1.29282	22.5474	2.05017e-06	0.00010221	gene9447:106602895
-1.72028	4.61334	22.4828	2.12034e-06	0.000105386	gene21953:106560805
2.23277	3.71688	22.4827	2.12049e-06	0.000105386	gene54125:106593833
2.68428	0.495257	22.425	2.1851e-06	0.000108428	gene4299:106583279
-2.95066	2.49241	22.405	2.20802e-06	0.000109395	gene48019:106586751
-1.85042	0.30428	22.3985	2.21542e-06	0.000109591	gene40551:106579435
-1.04037	6.46299	22.3617	2.25832e-06	0.00011154	gene38625:100137054
1.31416	4.12427	22.3332	2.29213e-06	0.000113035	gene32397:100194800
2.12271	3.22117	22.3285	2.29766e-06	0.000113132	gene6193:106599011
-7.95032	0.493444	22.3197	2.30827e-06	0.000113479	gene40247:100195805
-8.09585	1.51079	22.2958	2.33712e-06	0.00011472	gene61719:106592537
-4.54315	-1.3411	22.2866	2.34838e-06	0.000115096	gene28245:106567325
1.34674	4.49208	22.2629	2.37758e-06	0.000116348	gene19771:106612907
-8.86745	6.14612	22.256	2.38611e-06	0.000116586	gene42032:100194630
-2.01952	0.389045	22.1821	2.47979e-06	0.000120978	gene1092:106604920
1.51288	4.65994	22.1436	2.53e-06	0.000123239	gene35300:106574198
-5.20686	-0.214987	22.1235	2.55656e-06	0.000124342	gene51419:106589863
1.31609	5.11929	22.1081	2.57716e-06	0.000125153	gene6013:106598235
1.51835	3.98247	22.1002	2.58777e-06	0.000125478	gene26018:106565216
-1.6194	1.70617	22.084	2.60979e-06	0.000126353	gene43935:106582764
-3.01297	1.39433	22.0459	2.66202e-06	0.000128686	gene17221:106610340
-2.45882	2.06353	22.0414	2.6683e-06	0.000128794	gene26622:106565877
-0.956402	3.52485	22.0304	2.68359e-06	0.000129336	gene38897:106577796
-1.27834	4.66564	21.9805	2.75429e-06	0.000132543	gene3954:106579857
2.024	7.28581	21.9667	2.77416e-06	0.000133298	gene33110:106571947
-1.89904	1.97211	21.8934	2.88222e-06	0.000138282	gene29876:106568766
2.12393	3.1315	21.8788	2.90426e-06	0.000139129	gene2904:106570023
-2.25558	0.672227	21.8691	2.91894e-06	0.000139623	gene43550:100196347
-5.28619	-1.33186	21.8593	2.9339e-06	0.000140014	gene16874:106609958
1.07806	5.98251	21.858	2.93591e-06	0.000140014	gene39625:106578535
-9.07655	0.0628184	21.8203	2.99423e-06	0.000142582	gene15228:106608410
-1.81006	0.716361	21.8044	3.01907e-06	0.00014355	gene6862:106600601
-1.63953	1.84216	21.7504	3.1053e-06	0.00014743	gene13771:106606987
2.55465	3.44717	21.6943	3.19743e-06	0.000151578	gene47131:106585878
-6.81988	-1.36614	21.6717	3.23529e-06	0.000152945	gene14009:106607378
-9.2651	4.57358	21.6714	3.23587e-06	0.000152945	gene8252:106601888
-1.28833	2.44193	21.66	3.25509e-06	0.000153626	gene44249:106583120
-9.1488	3.20542	21.6477	3.27597e-06	0.000154383	gene44388:106583183
-4.96067	1.18293	21.6289	3.30823e-06	0.000155672	gene47312:100194537
2.09565	3.41099	21.6012	3.35635e-06	0.000157704	gene41183:100195345
1.51705	4.62165	21.5881	3.37934e-06	0.00015855	gene27931:106566861
-3.81127	0.619087	21.577	3.39899e-06	0.000159238	gene68471:106590746
1.90453	0.550108	21.5641	3.4219e-06	0.000160076	gene46359:106585106
1.84352	7.22093	21.547	3.45255e-06	0.000161272	gene688:106600509
1.40208	2.9305	21.5411	3.46325e-06	0.000161536	gene44281:106583098
3.0062	4.19258	21.4737	3.58714e-06	0.000167056	gene21787:106561117
-4.38616	-0.462406	21.4711	3.5921e-06	0.000167056	gene4190:106582343
-4.52476	-0.777568	21.4665	3.60064e-06	0.000167209	gene3776:106577854
-2.67542	0.843027	21.4284	3.67296e-06	0.00017032	gene35599:106574533
-5.40531	3.05882	21.4253	3.67889e-06	0.000170347	gene28773:100194713
-6.71309	-0.697285	21.3797	3.76731e-06	0.000174187	gene25045:106564185
-6.90576	0.626807	21.3723	3.78191e-06	0.000174609	gene36822:106575736
-8.64951	1.61661	21.3381	3.85006e-06	0.000177498	gene45804:100136405
10.0843	1.34179	21.3118	3.90317e-06	0.000179687	gene8089:106601706
-1.99252	0.00556352	21.2628	4.00436e-06	0.000184079	gene47562:106586307
-2.79443	0.293794	21.2533	4.02427e-06	0.000184728	gene16658:100196144
-5.73478	1.17567	21.2462	4.03901e-06	0.000185138	gene9467:106602913
-1.83639	2.4333	21.2385	4.05531e-06	0.000185618	gene28080:106566976
1.71313	4.07012	21.2289	4.07563e-06	0.00018628	gene22885:106562054
-1.39844	2.79693	21.209	4.11817e-06	0.000187955	gene12990:106606337
-5.09146	0.882574	21.1832	4.17408e-06	0.000190234	gene45677:106584405
4.14376	2.4193	21.1188	4.31671e-06	0.000196453	gene19012:106612002
-6.27509	3.97468	21.1052	4.34747e-06	0.000197571	gene48702:106587462
-6.10401	0.671536	21.0931	4.37498e-06	0.000198538	gene31477:106570346
-1.16336	2.88203	21.0833	4.39754e-06	0.000199278	gene48692:106587457
1.02333	3.77063	21.0677	4.4335e-06	0.000200622	gene16057:100195091
-1.88626	4.11741	21.0136	4.56044e-06	0.000206074	gene38225:106577126
-1.53672	2.53825	21.0054	4.5799e-06	0.00020666	gene33534:106572422
-1.21444	3.76942	20.9972	4.59948e-06	0.00020725	gene36706:106575631
-6.33726	0.837858	20.9566	4.69816e-06	0.000211397	gene35170:106574013
5.66934	4.98541	20.9497	4.71493e-06	0.000211782	gene37153:106576105
1.24404	4.6745	20.9477	4.72001e-06	0.000211782	gene12582:106605935
1.25549	4.13014	20.9398	4.73948e-06	0.000212357	gene25754:106564840
3.41202	0.152988	20.935	4.75146e-06	0.000212594	gene70747:106591872
6.39259	0.159131	20.9273	4.77045e-06	0.000213145	gene58384:106590796
-1.48691	6.05994	20.9244	4.77781e-06	0.000213175	gene39165:100195470
3.80883	5.73181	20.9114	4.81025e-06	0.000214322	gene7505:106601077
-2.19475	1.30817	20.9006	4.83749e-06	0.000215234	gene28146:106567043
-6.76937	0.848199	20.8265	5.02819e-06	0.000223407	gene42684:106581535
1.67907	6.10232	20.8194	5.047e-06	0.000223849	gene45564:106584323
-2.41975	0.913115	20.8174	5.05219e-06	0.000223849	gene38096:106576982
3.32685	13.9228	20.801	5.09569e-06	0.000225463	gene49600:106588158
-8.41915	4.59678	20.7839	5.14128e-06	0.000227165	gene13143:106606491
3.90783	1.44428	20.7555	5.21811e-06	0.00023024	gene13298:106606647
1.51378	7.07908	20.7468	5.24204e-06	0.000230976	gene43751:106582581
-3.98945	-0.664173	20.7349	5.2747e-06	0.000232094	gene26363:106565465
5.52503	4.70741	20.7296	5.28916e-06	0.000232409	gene26127:106565122
-6.17449	3.87361	20.7218	5.31075e-06	0.00023277	gene45805:100136357
-1.48338	1.43335	20.7214	5.31197e-06	0.00023277	gene28047:106566946
-2.04697	1.53237	20.7138	5.33295e-06	0.000233333	gene37926:106576770
-5.59162	-0.303023	20.7115	5.33947e-06	0.000233333	gene30653:106569539
1.48298	6.13088	20.7033	5.36238e-06	0.000234013	gene43202:106582148
-4.4417	1.35752	20.7006	5.36991e-06	0.000234021	gene10672:106604101
1.11188	4.32076	20.6968	5.38052e-06	0.000234163	gene451:106582172
1.9992	4.04468	20.6158	5.61321e-06	0.000243956	gene13112:106606454
-7.53863	2.21932	20.6089	5.63335e-06	0.000244498	gene19884:106612824
2.31728	3.28164	20.6061	5.6415e-06	0.000244519	gene48346:106587114
-1.16484	3.24045	20.5757	5.73181e-06	0.000248096	gene23772:106562926
2.78911	-0.114126	20.5526	5.80144e-06	0.000250769	gene4092:106580834
-1.66964	1.68037	20.5433	5.82986e-06	0.000251656	gene40161:106579340
2.14693	5.39014	20.5357	5.85287e-06	0.000252062	gene22579:106561742
7.9241	0.0236552	20.535	5.8551e-06	0.000252062	gene8083:106601723
1.23748	4.06492	20.524	5.88895e-06	0.000253177	gene9204:106602728
-2.54841	2.59718	20.5146	5.9177e-06	0.00025407	gene11971:100194509
1.71966	1.7589	20.4922	5.98746e-06	0.000256719	gene49851:106588398
-5.24828	0.400436	20.4518	6.11517e-06	0.000261843	gene9128:106602699
-6.2381	2.54753	20.412	6.24354e-06	0.000266981	gene36102:106575033
-9.73538	4.47474	20.4006	6.2811e-06	0.000267888	gene30311:106569202
1.67883	3.87806	20.4004	6.28157e-06	0.000267888	gene12573:106605924
-3.42915	0.226979	20.3899	6.31608e-06	0.000268999	gene22973:106562104
-1.62867	3.05121	20.3538	6.43643e-06	0.000273759	gene4863:106588978
-2.71793	0.808978	20.3216	6.54563e-06	0.000278032	gene7316:106600806
1.65084	2.8889	20.301	6.6167e-06	0.000280677	gene28006:106566798
-3.62203	1.04218	20.2954	6.63588e-06	0.000281116	gene22031:106561202
-1.67772	1.96782	20.2909	6.65153e-06	0.000281405	gene51788:106590232
-2.51425	0.182409	20.2862	6.66798e-06	0.000281727	gene47572:106586303
-5.99098	2.94706	20.2666	6.73668e-06	0.000284252	gene30692:106569580
5.43639	-1.75792	20.2558	6.77467e-06	0.000285477	gene11961:106605324
-0.971381	5.21658	20.2497	6.79651e-06	0.000286019	gene19667:106612615
-6.13416	1.20492	20.2414	6.82588e-06	0.000286876	gene51566:106590009
-3.51941	3.12555	20.2111	6.93499e-06	0.000291078	gene45807:106584523
1.15594	4.85095	20.2038	6.9614e-06	0.000291802	gene3751:106578046
2.20516	3.12631	20.2007	6.97275e-06	0.000291894	gene13595:106606848
-3.81522	1.92702	20.174	7.07091e-06	0.000295614	gene43379:106582229
2.31688	3.52025	20.1626	7.11311e-06	0.000296989	gene1731:106612807
-5.66155	-0.769559	20.159	7.12653e-06	0.00029716	gene58616:106594791
-2.17092	-0.0499924	20.1553	7.14011e-06	0.000297337	gene2144:106562158
-3.85958	-1.10988	20.1504	7.15871e-06	0.000297722	gene32739:106571735
-3.69731	3.57933	20.1412	7.19321e-06	0.000298767	gene22738:106561896
-5.54914	1.06531	20.1323	7.22649e-06	0.000299629	gene34733:106573732
-5.30328	0.661709	20.1301	7.23498e-06	0.000299629	gene41104:106580078
-7.27554	2.42497	20.1282	7.24219e-06	0.000299629	gene19541:106612719
-1.24356	4.01835	20.1244	7.25651e-06	0.000299832	gene20877:106613840
-1.71916	1.04792	20.1203	7.27211e-06	0.000300088	gene26446:106565540
-7.14485	0.710834	20.1123	7.3025e-06	0.000300952	gene598:106598867
-2.36065	3.45428	20.1096	7.31299e-06	0.000300995	gene32251:106571102
-1.14246	4.58019	20.106	7.32657e-06	0.000301165	gene17796:106610887
2.19243	1.65426	20.0903	7.38685e-06	0.000303251	gene20157:106613150
1.73947	2.53218	20.0844	7.41003e-06	0.000303811	gene27519:106566443
1.93073	1.25583	20.0507	7.54164e-06	0.00030881	gene75812:106594198
-3.18027	-0.355506	20.0438	7.56905e-06	0.000309534	gene32953:106571810
-1.18373	2.6721	20.0354	7.60209e-06	0.000310487	gene20237:106613226
-1.02945	3.6551	20.0311	7.61923e-06	0.000310788	gene47033:106585757
-1.6985	0.894602	20.0038	7.72899e-06	0.000314862	gene19545:106612716
-3.87509	0.127116	19.9909	7.78117e-06	0.000316583	gene50410:106588834
3.49903	3.93596	19.985	7.80502e-06	0.000317149	gene12827:106606171
-1.5682	2.90844	19.9226	8.06401e-06	0.000327255	gene30327:106569190
1.01168	2.98689	19.9176	8.08527e-06	0.0003277	gene11265:106604635
1.81299	0.671392	19.8979	8.16917e-06	0.00033068	gene9509:106602948
-2.62248	3.75947	19.8945	8.18347e-06	0.000330839	gene47671:106586441
-0.965869	3.11053	19.8857	8.22112e-06	0.000331939	gene51763:106590210
1.15097	2.55764	19.8414	8.41419e-06	0.000339305	gene26071:106565171
-1.74528	0.664965	19.8121	8.54409e-06	0.000343745	gene1141:106605787
1.06904	6.24803	19.8117	8.54588e-06	0.000343745	gene46944:100195483
1.654	1.4099	19.7521	8.81645e-06	0.000354181	gene75594:106598227
-3.19884	-0.317159	19.7122	9.00249e-06	0.000361131	gene1738:106612663
0.932645	4.26513	19.7102	9.01213e-06	0.000361131	gene46812:106585407
-3.84384	3.73932	19.7073	9.02556e-06	0.000361215	gene31552:106570420
1.08354	3.65116	19.6958	9.0802e-06	0.000362946	gene46276:106585173
2.13054	2.39159	19.6677	9.21463e-06	0.000367495	gene10893:106604248
-1.65561	2.08446	19.6672	9.21708e-06	0.000367495	gene13188:106606537
1.26781	4.98932	19.635	9.37339e-06	0.00037326	gene19557:106612703
-9.0265	6.82759	19.6312	9.39213e-06	0.00037354	gene40496:106579065
-0.943238	4.20594	19.5983	9.55557e-06	0.000379566	gene38103:106576989
2.49878	7.23569	19.5917	9.58857e-06	0.000380402	gene63141:106591805
-8.32256	1.7911	19.5869	9.61273e-06	0.000380886	gene18949:106611931
-2.65126	0.56311	19.5797	9.64904e-06	0.00038185	gene31238:106569908
1.38245	4.782	19.5659	9.71891e-06	0.000383886	gene31205:106569939
-1.32579	3.68033	19.5648	9.72459e-06	0.000383886	gene33338:106572126
3.71133	5.17859	19.5611	9.74314e-06	0.000384143	gene7507:106601074
-2.1237	1.8893	19.54	9.85157e-06	0.000387938	gene37148:106576046
-8.04953	1.99175	19.5097	1.0009e-05	0.000393652	gene21724:100136475
-7.13957	0.494667	19.4878	1.01246e-05	0.000397707	gene16353:106609410
-4.64701	0.85061	19.474	1.01978e-05	0.000400089	gene31639:106570512
-1.39279	2.69242	19.4676	1.02318e-05	0.000400929	gene50206:106588638
-6.68732	0.278879	19.458	1.02834e-05	0.000402455	gene51455:106589878
-1.79631	3.04965	19.4509	1.03219e-05	0.000403464	gene41037:106580134
-2.21885	-0.301102	19.4451	1.03534e-05	0.000404201	gene21163:106560342
-4.58269	0.445381	19.3939	1.06347e-05	0.000414673	gene36688:106575610
1.386	3.55782	19.3888	1.0663e-05	0.00041527	gene38905:106577803
3.57779	1.32239	19.3735	1.07488e-05	0.0004181	gene16409:100286544
-6.23216	3.0326	19.3678	1.0781e-05	0.000418841	gene27947:106566847
-3.65399	0.548258	19.355	1.08533e-05	0.000421137	gene4870:106589049
-0.990825	5.42533	19.3501	1.08811e-05	0.000421702	gene50465:106588891
1.64387	2.67452	19.3311	1.09904e-05	0.000425421	gene11123:100194909
-5.6998	0.779071	19.3287	1.10041e-05	0.000425435	gene8261:106601897
-2.09444	-0.771247	19.3187	1.10617e-05	0.000427142	gene4520:106586163
-6.0198	0.327523	19.2924	1.12155e-05	0.000432556	gene9741:106603202
-1.66856	10.3498	19.2285	1.15966e-05	0.000446716	gene69423:106592723
-5.79494	2.03736	19.2104	1.17075e-05	0.000450442	gene30725:106569611
-2.29551	0.18408	19.2033	1.17509e-05	0.000451565	gene47527:106586277
-3.54085	5.67036	19.1826	1.1879e-05	0.000455937	gene17454:106610497
-2.70893	3.42786	19.1709	1.19522e-05	0.000456722	gene41890:106580742
-1.86197	1.99964	19.1708	1.19525e-05	0.000456722	gene51985:106590443
-2.7375	1.43447	19.1707	1.19536e-05	0.000456722	gene28120:106567014
2.66008	0.546227	19.168	1.19704e-05	0.000456722	gene14644:106607625
1.44175	4.67139	19.1679	1.19711e-05	0.000456722	gene39622:106578532
-4.06904	1.57611	19.1478	1.20976e-05	0.000460998	gene8553:106602224
-6.42399	0.152852	19.1446	1.21178e-05	0.000461215	gene3310:106573777
5.96778	-1.45717	19.1398	1.21488e-05	0.000461843	gene36921:106575829
-2.90401	-0.254372	19.1336	1.21881e-05	0.0004627	gene51530:106589975
-2.15654	0.91207	19.1317	1.22004e-05	0.0004627	gene43943:106582771
-5.9903	0.378314	19.1266	1.22331e-05	0.000463389	gene46817:106585403
-4.31458	-1.04409	19.0897	1.24716e-05	0.000471862	gene2817:106569472
-2.77655	-0.295801	19.0666	1.26234e-05	0.000477039	gene33748:106572619
2.0518	3.35379	19.0495	1.27374e-05	0.000480777	gene6337:106599515
-2.25525	1.08603	19.0171	1.29553e-05	0.000488422	gene19878:106612828
1.73273	2.90933	18.9844	1.31789e-05	0.000496265	gene19811:106612891
-2.54526	0.0243314	18.976	1.32373e-05	0.000497874	gene41369:106579852
1.79733	1.83233	18.9689	1.32866e-05	0.00049914	gene64501:106594528
-6.25223	0.0338576	18.961	1.3342e-05	0.00050063	gene32313:106571165
-0.89645	4.04014	18.9535	1.33943e-05	0.000502001	gene4074:106581037
-2.00953	3.67945	18.9475	1.34368e-05	0.000502782	gene42081:106580931
-1.17192	3.86702	18.9461	1.34467e-05	0.000502782	gene2559:106566620
-2.23236	1.56199	18.9403	1.34872e-05	0.000503708	gene36734:106575651
2.24333	2.24767	18.9267	1.3584e-05	0.000506729	gene6843:100286404
-8.41207	0.487673	18.9133	1.36795e-05	0.000509692	gene25236:106564386
-3.83431	-0.147495	18.9038	1.37477e-05	0.000511636	gene19983:106613016
0.86486	5.75866	18.8995	1.37789e-05	0.000512198	gene5991:100194759
2.39552	1.44582	18.8936	1.38216e-05	0.000513187	gene29058:106568039
-2.43919	3.25295	18.8869	1.387e-05	0.000514384	gene1420:106608619
-3.47344	0.856724	18.8528	1.41204e-05	0.000523064	gene6482:106599266
1.52414	1.48732	18.8348	1.4254e-05	0.000527399	gene20451:106613438
-1.72041	3.73196	18.8318	1.42763e-05	0.000527612	gene37492:106576408
-1.62147	2.64129	18.805	1.44784e-05	0.00053446	gene13200:106606549
0.994801	3.839	18.7956	1.45501e-05	0.000536486	gene30769:106569654
-1.79964	-0.318885	18.789	1.46009e-05	0.000537737	gene40340:106579188
-0.934156	2.93416	18.7823	1.46523e-05	0.000539005	gene43089:106581933
-3.41477	2.47054	18.7709	1.47401e-05	0.000541611	gene48683:106587441
-5.19643	0.186092	18.7649	1.47866e-05	0.000542691	gene39326:106578225
1.04718	3.49324	18.7581	1.48392e-05	0.000543995	gene18189:106611249
-3.15769	0.750107	18.75	1.49021e-05	0.000545672	gene3656:106576877
-1.30043	4.57875	18.7459	1.49346e-05	0.000545749	gene16406:106609518
3.21406	0.574767	18.7454	1.49384e-05	0.000545749	gene25364:106564514
2.65516	4.39414	18.7425	1.49612e-05	0.000545957	gene13638:106606878
-1.42112	4.03254	18.7298	1.50614e-05	0.000548982	gene1239:106606915
-4.46634	3.30987	18.7075	1.52379e-05	0.000554782	gene18566:106611581
-6.1223	0.255561	18.6823	1.54406e-05	0.000561519	gene39780:106578686
-3.96117	1.10414	18.6665	1.55698e-05	0.000565572	gene25080:106564218
-0.964457	3.4571	18.6296	1.58737e-05	0.000575955	gene51635:106590091
6.21775	4.44937	18.6127	1.60151e-05	0.000580424	gene13415:106606767
-8.17585	2.77018	18.6084	1.60508e-05	0.000581058	gene43874:100194559
-2.31886	2.45907	18.6005	1.61174e-05	0.000582807	gene21341:106560533
-4.7566	4.4585	18.5811	1.62825e-05	0.000588108	gene4688:106587764
-5.41492	-1.37875	18.565	1.64207e-05	0.000592429	gene27570:106566487
-11.2776	7.99946	18.5299	1.67262e-05	0.000602768	gene67494:106592287
2.23708	4.23961	18.512	1.68839e-05	0.000607764	gene46010:100136441
1.96726	2.90078	18.5029	1.69644e-05	0.000609564	gene34474:106573339
-2.60971	1.38808	18.4999	1.69912e-05	0.000609564	gene10831:106604189
-4.46727	0.683918	18.4999	1.69913e-05	0.000609564	gene36903:106575809
1.06003	2.7138	18.4944	1.70409e-05	0.000610653	gene30593:106569463
-0.830263	4.80878	18.489	1.7089e-05	0.000611691	gene46477:106585008
8.93859	0.825045	18.4337	1.75916e-05	0.000628974	gene58410:106594923
-4.41138	1.27325	18.4282	1.76427e-05	0.000629883	gene42838:106581677
-0.857991	3.65159	18.4262	1.76612e-05	0.000629883	gene50589:106589017
1.10978	6.32999	18.4246	1.76764e-05	0.000629883	gene2609:106566303
-1.20712	2.02395	18.4165	1.77511e-05	0.000631839	gene4722:106587445
3.66438	-1.08416	18.4089	1.78224e-05	0.000633668	gene523:106591288
-1.63203	0.111962	18.4057	1.78523e-05	0.000634025	gene31788:106570650
3.45079	6.31011	18.379	1.81044e-05	0.000642262	gene44785:106583595
-1.5804	1.44445	18.3373	1.85047e-05	0.000655204	gene17944:106611011
1.59428	2.61792	18.3367	1.85103e-05	0.000655204	gene33478:106572002
4.35221	0.998347	18.3303	1.85727e-05	0.000656683	gene35552:106574398
2.21733	1.21289	18.3108	1.87639e-05	0.000662707	gene48708:106587468
0.98799	4.04539	18.2973	1.88977e-05	0.000666693	gene40274:106579244
1.28428	5.55179	18.2876	1.8994e-05	0.000669351	gene24555:106563671
-2.89401	-0.157565	18.2769	1.91007e-05	0.000672365	gene34584:106573451
-4.45325	0.083012	18.2737	1.91332e-05	0.000672767	gene51969:106590397
4.64911	3.86859	18.2674	1.91966e-05	0.000673458	gene44669:106583478
-7.03594	-0.241653	18.2673	1.91978e-05	0.000673458	gene75688:106592039
-1.6068	1.50013	18.2654	1.92163e-05	0.000673458	gene45662:106584391
-1.08728	3.2762	18.2584	1.92876e-05	0.000675216	gene3261:106573456
0.944682	3.00569	18.2494	1.93786e-05	0.000677655	gene8536:106602233
-0.944653	4.53801	18.2429	1.94446e-05	0.000679219	gene2399:106564912
-6.34555	-1.10195	18.2401	1.9474e-05	0.0006795	gene4206:106582531
-3.04693	0.336612	18.2346	1.95302e-05	0.000680714	gene29860:106568756
-2.48846	2.61291	18.2285	1.95929e-05	0.000682154	gene14467:106607691
-3.65214	1.86332	18.2222	1.96572e-05	0.000683605	gene8782:106602345
2.61844	0.745009	18.2203	1.96775e-05	0.000683605	gene18487:106611530
1.47424	3.16192	18.2068	1.98167e-05	0.000687691	gene2554:106566653
-1.8909	2.05538	18.1766	2.01336e-05	0.000697768	gene18660:106611665
-1.52645	1.8267	18.175	2.01509e-05	0.000697768	gene18182:106611242
-1.89342	3.30769	18.1514	2.04017e-05	0.000705688	gene4628:106588289
1.55101	4.49197	18.1166	2.07778e-05	0.000717917	gene2662:106567755
-1.96811	2.35741	18.1044	2.09122e-05	0.000721384	gene39757:106578705
-4.10757	-1.13982	18.1033	2.09235e-05	0.000721384	gene1496:106609615
1.68051	1.96175	18.0889	2.10829e-05	0.000726095	gene19962:100196142
1.22413	5.81041	18.0753	2.12335e-05	0.000730492	gene2461:106565553
-2.3905	2.60743	18.0693	2.13012e-05	0.000732032	gene41911:106580895
1.93087	4.27985	18.0597	2.14083e-05	0.000734918	gene39707:106578605
3.0922	-0.607236	18.0535	2.14787e-05	0.00073654	gene30023:106569019
1.25356	2.36371	18.0445	2.15797e-05	0.000739208	gene29822:106568727
1.29553	6.94302	18.0121	2.195e-05	0.000751085	gene44806:106583642
2.21779	2.21752	18.0003	2.20874e-05	0.000754976	gene46272:106585174
-8.61501	3.05659	17.9927	2.21755e-05	0.000756561	gene33397:106572072
-2.10284	-0.337398	17.9922	2.21813e-05	0.000756561	gene57152:106592469
-1.91231	0.913649	17.9882	2.2228e-05	0.000757344	gene1246:106607058
-5.48851	1.71578	17.9767	2.2362e-05	0.000760686	gene35185:106574001
2.0132	4.75917	17.9757	2.23738e-05	0.000760686	gene31687:106570548
-6.78892	-0.251047	17.9725	2.24114e-05	0.00076115	gene50805:106589313
-2.0796	-0.163923	17.9586	2.25761e-05	0.0007652	gene42377:106581224
-2.22811	2.01395	17.9584	2.25786e-05	0.0007652	gene14237:106607479
-8.91578	0.249555	17.9346	2.28621e-05	0.000773984	gene9194:106602737
2.08371	0.829788	17.9305	2.29114e-05	0.000774829	gene27379:106566327
-1.28635	1.33355	17.9235	2.29959e-05	0.000776863	gene18547:106611554
-5.55869	2.05187	17.9194	2.30459e-05	0.000777725	gene38741:106577621
1.31264	6.19615	17.9148	2.31018e-05	0.000778542	gene24189:100195194
-1.90068	0.821956	17.9134	2.3119e-05	0.000778542	gene4592:106585480
1.88668	1.0677	17.9032	2.32435e-05	0.000781911	gene25206:106564358
-2.10786	2.31241	17.8929	2.33691e-05	0.000785304	gene1812:106612072
-3.0639	0.823919	17.8715	2.36328e-05	0.000793329	gene17755:106610808
-1.54133	2.02823	17.8665	2.36954e-05	0.000794593	gene6402:106599379
6.80204	-0.897569	17.8643	2.37233e-05	0.000794693	gene16436:106609551
-1.3444	5.90614	17.8288	2.41703e-05	0.000808816	gene9238:106602821
-0.97258	2.22345	17.8008	2.45276e-05	0.00081991	gene51270:106589717
-2.38096	2.67948	17.7858	2.4722e-05	0.000825543	gene15773:100380360
-1.28235	2.31193	17.7821	2.47709e-05	0.000826311	gene2767:106568667
-5.93201	2.52244	17.7553	2.51222e-05	0.000836146	gene44593:100196833
-1.31939	3.26883	17.7543	2.51346e-05	0.000836146	gene46748:106585456
2.59123	0.547036	17.7536	2.51445e-05	0.000836146	gene44152:106583017
-4.81273	0.247087	17.7279	2.54865e-05	0.000846408	gene4096:106580750
-1.39058	0.205071	17.7264	2.55062e-05	0.000846408	gene43475:106582309
-0.86465	3.68923	17.7219	2.55672e-05	0.000847549	gene51907:106590375
-3.04735	-0.848012	17.6995	2.587e-05	0.00085584	gene9474:106602918
-3.25889	0.908948	17.6994	2.58711e-05	0.00085584	gene9222:106602714
-8.42535	2.55525	17.6923	2.59673e-05	0.000858132	gene22737:106561895
-2.90996	-0.166462	17.6673	2.63105e-05	0.000868574	gene26199:106565340
1.67295	3.29815	17.638	2.67198e-05	0.000881173	gene48923:106587688
-1.96506	3.85814	17.6322	2.68013e-05	0.000882945	gene47645:106586418
5.56304	-1.29937	17.622	2.69457e-05	0.000886271	gene49701:106588239
-4.08141	-1.09604	17.6211	2.69579e-05	0.000886271	gene2340:106564371
-1.55593	1.24158	17.6068	2.71619e-05	0.000892057	gene23723:106562884
-1.43281	2.11457	17.5982	2.72845e-05	0.000895162	gene50996:106589478
-3.19438	-1.57178	17.5952	2.73277e-05	0.000895657	gene52044:106590508
-1.57762	1.89175	17.5864	2.7455e-05	0.000898904	gene26079:106565163
-1.33977	2.59043	17.5833	2.74989e-05	0.000899418	gene10354:106603804
1.06277	1.8378	17.5629	2.77965e-05	0.000908217	gene12654:106606003
2.65762	-0.304796	17.544	2.80741e-05	0.000916064	gene4301:106583290
-2.76176	0.298785	17.5426	2.80941e-05	0.000916064	gene45995:106584731
1.15981	3.07915	17.5318	2.82543e-05	0.000920344	gene12089:106605429
-1.78512	-0.071695	17.507	2.86251e-05	0.000931472	gene9925:106603383
-1.02045	3.38338	17.4961	2.87898e-05	0.000935268	gene3563:106576092
-5.43808	0.89863	17.4954	2.88005e-05	0.000935268	gene1205:100136797
2.08797	2.34608	17.483	2.8989e-05	0.000940432	gene48954:106587720
-1.84304	-0.112527	17.4774	2.90737e-05	0.000942218	gene2287:106563770
2.24175	4.00681	17.4699	2.91894e-05	0.000945008	gene40861:106579749
-1.60625	1.73228	17.4431	2.96041e-05	0.000957461	gene40642:106579529
-1.31661	3.52317	17.4369	2.96999e-05	0.000959584	gene19922:106612796
-5.36619	1.14056	17.4034	3.02287e-05	0.000975679	gene20042:106612968
-1.72623	3.26033	17.3835	3.05463e-05	0.000984934	gene33319:106572142
-3.59867	1.71801	17.3777	3.06405e-05	0.000986972	gene45501:106584271
1.58202	1.96613	17.375	3.06828e-05	0.000987335	gene38676:106577572
-4.42538	1.31098	17.3616	3.09009e-05	0.00099335	gene55342:106591175
-2.31205	0.115719	17.3468	3.11418e-05	0.00100009	gene10836:106604188
1.97964	1.04734	17.3436	3.11942e-05	0.00100076	gene14077:106607331
-2.11253	1.47002	17.3416	3.12269e-05	0.0010008	gene51369:106589818
-6.46149	2.46223	17.3171	3.16322e-05	0.00101277	gene21720:106561017
6.00584	0.277804	17.2997	3.19232e-05	0.00102081	gene13419:106606762
1.75482	6.38366	17.2983	3.19474e-05	0.00102081	gene34108:100380727
2.82403	0.012405	17.2508	3.27564e-05	0.00104561	gene70325:106593181
3.00162	3.41341	17.2343	3.30421e-05	0.00105368	gene17940:100194861
2.05199	3.57165	17.2299	3.31189e-05	0.00105507	gene31586:106570457
-2.13511	-0.513065	17.216	3.33622e-05	0.0010617	gene22932:106562145
1.00686	6.46527	17.2142	3.33938e-05	0.0010617	gene25164:106564313
-4.13636	6.87013	17.2052	3.35524e-05	0.00106523	gene51215:106589658
-2.66766	3.62188	17.2041	3.35715e-05	0.00106523	gene40030:106578920
-3.40682	-0.333087	17.1805	3.39901e-05	0.00107744	gene51096:106589557
-1.62858	2.59398	17.1675	3.42245e-05	0.00108379	gene48563:106587323
1.49582	7.06936	17.1586	3.43857e-05	0.00108781	gene43308:100136409
2.83768	3.35208	17.1354	3.48081e-05	0.00110008	gene52136:106590602
1.93614	2.70761	17.124	3.50178e-05	0.00110561	gene24804:106563945
11.5148	3.21062	17.1101	3.52751e-05	0.00111163	gene8085:106601720
-9.01811	3.41755	17.1099	3.52783e-05	0.00111163	gene49159:106587936
-8.17523	2.6356	17.093	3.5594e-05	0.00112047	gene51430:106589897
-1.51191	3.35762	17.0852	3.57398e-05	0.00112395	gene37709:106576619
-2.29919	1.10187	17.0784	3.58685e-05	0.00112632	gene35857:106574775
-1.08298	6.76243	17.0775	3.58857e-05	0.00112632	gene7569:106601205
1.63645	5.3602	17.065	3.61226e-05	0.00113263	gene14739:106607946
-2.23038	0.937893	17.0578	3.62597e-05	0.00113503	gene68462:106591571
-7.07916	-0.140909	17.0572	3.62701e-05	0.00113503	gene32625:106571441
1.36919	6.20018	17.0546	3.63196e-05	0.00113546	gene44541:106583572
-1.73473	0.160323	17.0499	3.64111e-05	0.00113638	gene25484:106564707
3.39807	-1.43777	17.0494	3.64204e-05	0.00113638	gene41038:106580239
-2.61629	2.97594	17.0436	3.65305e-05	0.00113812	gene13291:106606640
1.74784	4.70215	17.0428	3.65476e-05	0.00113812	gene14999:106608163
-2.8007	0.832515	17.0161	3.70642e-05	0.00115308	gene29270:106568196
-3.2373	1.43554	16.9971	3.74376e-05	0.00116356	gene6374:106599435
0.755483	4.33643	16.9865	3.76469e-05	0.00116892	gene31020:106570086
3.7571	-0.500117	16.9825	3.77252e-05	0.00117022	gene10821:106604175
-2.00725	1.62515	16.9718	3.79397e-05	0.00117573	gene9561:106603033
-1.36102	2.33518	16.9563	3.82502e-05	0.00118419	gene15532:106608656
-2.18776	5.1261	16.9476	3.84266e-05	0.00118755	gene28477:106567378
-2.29948	-0.492744	16.9472	3.84332e-05	0.00118755	gene13302:106606651
0.867906	4.91674	16.9418	3.85432e-05	0.0011898	gene44156:106583013
-2.21467	-0.0868365	16.9314	3.87545e-05	0.00119516	gene31807:106570673
-6.63513	0.93149	16.917	3.9051e-05	0.00120296	gene37066:106575978
1.26963	3.43659	16.9154	3.90828e-05	0.00120296	gene77668:106591920
-1.72965	0.303091	16.8982	3.94387e-05	0.0012122	gene12188:106605534
1.10352	2.83389	16.8972	3.94593e-05	0.0012122	gene7027:106600680
-2.06033	0.35011	16.8933	3.95411e-05	0.00121347	gene19866:106612839
1.48262	5.62463	16.8916	3.95767e-05	0.00121347	gene51653:106590108
1.19856	1.75256	16.8888	3.96349e-05	0.00121408	gene32696:106571492
-1.43182	7.09477	16.877	3.98811e-05	0.00122045	gene1121:100196431
-1.18645	4.16571	16.8738	3.99499e-05	0.00122139	gene43415:106582256
-1.62761	0.336955	16.8688	4.00554e-05	0.00122344	gene9736:106603196
1.40652	6.85339	16.8572	4.03005e-05	0.00122974	gene51429:106589898
1.23402	2.7383	16.8142	4.12228e-05	0.00125668	gene8309:106601944
2.11254	1.02894	16.8062	4.13969e-05	0.00126079	gene9154:106602765
-7.68864	2.44046	16.8018	4.14946e-05	0.00126255	gene52240:106590700
2.39813	2.04847	16.7971	4.15959e-05	0.00126443	gene49559:106588099
1.92776	4.8332	16.7885	4.17848e-05	0.00126896	gene39636:106578545
1.96833	6.12236	16.7836	4.1893e-05	0.00127064	gene26179:106565326
-6.95832	2.1405	16.7824	4.192e-05	0.00127064	gene1528:106609864
-8.09677	0.276663	16.7637	4.23356e-05	0.00128202	gene9100:106602669
-1.52922	1.05935	16.7542	4.25482e-05	0.00128723	gene43888:106582722
1.30126	3.43963	16.7346	4.29905e-05	0.00129938	gene28005:106566800
-0.855885	4.12721	16.7257	4.31922e-05	0.00130424	gene38895:106577795
2.65	3.91026	16.7235	4.32416e-05	0.0013045	gene34920:100195836
-7.00781	-0.254456	16.7182	4.33627e-05	0.00130691	gene5381:106593382
-1.31711	5.63995	16.7125	4.34943e-05	0.00130964	gene9743:106603203
-5.41962	2.72888	16.696	4.3874e-05	0.00131982	gene39446:106578353
-4.724	-0.268928	16.6941	4.39165e-05	0.00131986	gene19266:106612254
-2.58462	-1.21934	16.6685	4.45148e-05	0.00133581	gene34268:106573107
-5.57612	0.611417	16.6678	4.45311e-05	0.00133581	gene47990:106586776
3.62388	2.81004	16.6639	4.46232e-05	0.00133731	gene13045:106606394
1.43091	2.70925	16.662	4.46675e-05	0.00133738	gene44115:106583046
-1.68859	0.434789	16.6493	4.4968e-05	0.00134511	gene1479:106609470
-3.25307	4.1003	16.6144	4.5802e-05	0.00136757	gene30801:106569692
-6.00326	2.40205	16.6143	4.58046e-05	0.00136757	gene78373:106591898
-1.2016	4.25221	16.5942	4.62919e-05	0.00138016	gene31265:106569881
2.56864	-0.724947	16.5934	4.63129e-05	0.00138016	gene34280:106573114
2.78133	4.49775	16.5837	4.65484e-05	0.00138588	gene34857:106573616
2.19696	10.8902	16.5763	4.67321e-05	0.00139005	gene44302:106583076
-1.2736	0.916204	16.5615	4.7097e-05	0.0013996	gene14154:106607263
-4.65717	0.163995	16.5581	4.7183e-05	0.00140085	gene29812:106568717
2.45971	0.745136	16.5461	4.74808e-05	0.00140838	gene15267:106608447
-6.46695	0.566126	16.5433	4.75526e-05	0.00140919	gene1568:106610249
1.52876	5.17165	16.5409	4.76125e-05	0.0014095	gene45575:106584335
-1.9898	0.498206	16.539	4.76603e-05	0.0014095	gene66695:106591216
-0.90232	3.87064	16.5376	4.76956e-05	0.0014095	gene4055:106581241
-1.01978	4.44151	16.5353	4.7752e-05	0.00140986	gene35478:106574238
1.46691	4.35995	16.5101	4.83924e-05	0.00142744	gene41463:106580317
-1.20586	9.24036	16.5061	4.84946e-05	0.00142913	gene44790:106583604
-0.724659	5.75344	16.5021	4.85974e-05	0.00142934	gene20586:106613576
-0.872626	3.76564	16.5006	4.86354e-05	0.00142934	gene19924:100380313
-6.56803	0.81512	16.5005	4.86363e-05	0.00142934	gene46256:100196449
1.66313	6.94347	16.4985	4.86881e-05	0.00142955	gene26443:100194496
-5.05973	-0.217656	16.4957	4.876e-05	0.00143034	gene52028:106590494
1.7418	3.27237	16.4881	4.89556e-05	0.00143476	gene13733:106606961
2.38767	0.133015	16.4633	4.96015e-05	0.00145235	gene13176:106606556
-5.2343	7.51808	16.4532	4.98665e-05	0.00145877	gene25577:106564730
-1.28894	2.74621	16.4475	5.00174e-05	0.00146184	gene27896:106566890
-1.31743	0.803466	16.4317	5.04359e-05	0.00147272	gene2113:106561913
1.10004	3.54486	16.4207	5.0728e-05	0.00147989	gene1700:106613026
1.59515	2.6396	16.4165	5.08405e-05	0.00148182	gene33363:106572103
-2.01768	1.01163	16.4047	5.11586e-05	0.00148973	gene62521:106591029
-6.22947	1.72071	16.4024	5.12214e-05	0.00149019	gene38053:106576941
-2.71132	0.745025	16.3697	5.21116e-05	0.00151417	gene41332:106579883
2.12526	2.78152	16.3686	5.21408e-05	0.00151417	gene16301:100195628
-2.31484	0.439867	16.3501	5.26526e-05	0.0015263	gene29432:106568350
-4.44018	-0.0707742	16.3501	5.2654e-05	0.0015263	gene16736:106609822
2.44017	2.39228	16.3398	5.29415e-05	0.00153276	gene19630:106612642
-1.12679	3.9104	16.337	5.30192e-05	0.00153276	gene45680:106584409
-3.09819	0.278129	16.3365	5.30338e-05	0.00153276	gene42645:100195711
-3.56158	2.3943	16.3352	5.30693e-05	0.00153276	gene38563:106577460
1.13706	5.29607	16.3235	5.33988e-05	0.00154087	gene33675:106572511
-1.17495	2.6218	16.3121	5.37209e-05	0.00154877	gene26426:106565557
-7.82756	6.85952	16.3043	5.39421e-05	0.00155374	gene40523:100194624
-2.74372	0.537796	16.2952	5.42019e-05	0.00155981	gene42976:106581781
-5.57733	3.44536	16.2931	5.42618e-05	0.00156013	gene44316:106583067
0.902844	6.59781	16.2905	5.43353e-05	0.00156083	gene44242:106583126
0.836229	4.11689	16.2696	5.49374e-05	0.00157632	gene42715:106581565
2.27275	0.757237	16.2684	5.49736e-05	0.00157632	gene46626:106585566
3.91681	-1.44383	16.2448	5.56611e-05	0.0015946	gene26657:106565846
3.48291	5.51576	16.2393	5.58237e-05	0.00159782	gene51113:106589248
2.14386	1.04906	16.2226	5.63171e-05	0.00160963	gene5036:106590483
-3.19931	-1.58413	16.222	5.63374e-05	0.00160963	gene12192:106605529
-1.97976	1.77398	16.2193	5.64149e-05	0.0016104	gene19365:100306788
-1.13402	6.80812	16.2162	5.65088e-05	0.00161164	gene13865:106607103
1.09824	4.08746	16.1856	5.74291e-05	0.00163642	gene15115:106608304
-3.36288	1.067	16.1837	5.74881e-05	0.00163664	gene39219:106578111
-8.09564	1.94453	16.1804	5.75883e-05	0.00163803	gene31046:106570063
-7.25028	-0.280213	16.1775	5.76754e-05	0.00163904	gene51462:106589904
-2.72086	1.23549	16.172	5.7844e-05	0.00164237	gene26973:106566020
-1.36781	5.3265	16.1372	5.8914e-05	0.00167062	gene11550:106604909
-5.70244	0.894345	16.1362	5.89451e-05	0.00167062	gene4683:106587847
-2.68455	3.35871	16.1346	5.89964e-05	0.00167062	gene32250:106571098
-1.94197	0.32617	16.1229	5.93616e-05	0.00167947	gene15057:106608242
-0.772256	4.00073	16.1205	5.94372e-05	0.00168012	gene29644:106568568
1.30107	1.72538	16.1021	6.00171e-05	0.001695	gene9382:106602841
-1.2867	0.459758	16.0859	6.05316e-05	0.00170802	gene12456:106605806
-2.97706	-1.21135	16.0664	6.1158e-05	0.00172333	gene6281:106599210
9.12707	2.88979	16.0657	6.11823e-05	0.00172333	gene17900:106611046
1.54595	1.10176	16.0556	6.15084e-05	0.00173098	gene5999:106598143
1.54267	0.256602	16.0465	6.18042e-05	0.00173777	gene25325:106564471
1.07413	7.17304	16.0357	6.2158e-05	0.00174618	gene25994:106565239
-1.65676	3.1871	16.028	6.24114e-05	0.00175175	gene44269:106583102
-8.75681	7.40764	16.0254	6.2498e-05	0.00175264	gene47690:106586456
1.21445	4.31026	16.0196	6.2689e-05	0.00175645	gene46210:106585224
-0.819941	3.49044	16.0156	6.28237e-05	0.00175868	gene29068:106567833
2.41871	1.78662	16.011	6.29744e-05	0.00176135	gene48525:100196222
-5.69235	-0.337282	16.0071	6.31051e-05	0.00176346	gene35971:106574896
-3.53906	-1.68935	16.0016	6.32873e-05	0.001767	gene5995:106598121
-1.55309	5.23857	15.999	6.33767e-05	0.00176794	gene52583:106593439
-1.04453	3.21527	15.9719	6.42892e-05	0.00179183	gene27347:106566300
-1.83293	2.16855	15.9562	6.48258e-05	0.00180521	gene4075:106580978
-3.69166	2.88986	15.9458	6.51829e-05	0.00181357	gene50076:106588562
2.15126	4.35706	15.9385	6.54331e-05	0.00181894	gene19626:106612646
-2.91767	-1.45953	15.9171	6.61793e-05	0.00183688	gene22042:106561214
-2.13488	1.75709	15.9167	6.61937e-05	0.00183688	gene19977:106613021
-2.36428	1.44222	15.9079	6.64989e-05	0.00184374	gene32714:106571714
0.914095	3.91503	15.9057	6.65766e-05	0.00184429	gene13587:106606828
-5.88321	-1.96504	15.9005	6.67599e-05	0.00184776	gene12183:106605538
1.30187	7.08042	15.889	6.71678e-05	0.00185744	gene36391:100195750
-4.82213	-0.647842	15.8701	6.78426e-05	0.00187447	gene14006:106607377
1.24163	5.68081	15.866	6.79892e-05	0.00187689	gene12095:106605424
-0.993893	2.20296	15.8542	6.84143e-05	0.00188699	gene36272:106575200
-3.57916	-0.791647	15.8465	6.86951e-05	0.0018931	gene18632:106611642
-2.27285	0.739746	15.8382	6.89959e-05	0.00189974	gene51197:106589639
-6.13538	0.209439	15.8346	6.91253e-05	0.00190166	gene7154:106600935
-5.74176	4.67684	15.807	7.01439e-05	0.00192802	gene43492:100194727
2.3617	4.08676	15.799	7.04397e-05	0.00193344	gene56645:100380615
-1.45845	3.91878	15.7984	7.04625e-05	0.00193344	gene21926:106560829
-1.93181	0.639157	15.7868	7.08963e-05	0.00194367	gene32910:106571749
-7.14479	4.05244	15.7685	7.15855e-05	0.00196088	gene38002:100194577
2.0083	4.14524	15.763	7.17927e-05	0.00196486	gene20049:106612963
0.917393	5.65013	15.7594	7.19298e-05	0.0019658	gene44160:106583009
-4.00636	1.19336	15.7583	7.19711e-05	0.0019658	gene9969:106603589
3.42944	-1.30806	15.7572	7.20119e-05	0.0019658	gene58429:106593199
1.14046	4.39994	15.7513	7.22391e-05	0.00197031	gene27633:106566541
2.12305	3.55835	15.7466	7.24177e-05	0.00197349	gene3487:106575589
-4.48692	0.65476	15.7273	7.31619e-05	0.00199207	gene3142:106572540
2.22151	1.08509	15.6982	7.4294e-05	0.00202117	gene39144:106578010
2.2642	6.02507	15.6752	7.52025e-05	0.00204414	gene18916:106611871
1.34691	4.53323	15.6669	7.5536e-05	0.00205145	gene52449:106593883
-4.51624	1.17591	15.6396	7.66342e-05	0.00207874	gene19145:106612124
-1.99352	2.19251	15.6387	7.66713e-05	0.00207874	gene50401:106588826
-7.35217	6.0158	15.6296	7.70409e-05	0.00208645	gene10240:100194631
-2.43961	-0.0194073	15.6284	7.70868e-05	0.00208645	gene26982:106566011
1.46347	2.31595	15.625	7.72257e-05	0.0020871	gene14646:100196581
1.97281	4.77721	15.6246	7.72417e-05	0.0020871	gene3766:106577983
-1.83777	2.86022	15.6202	7.74235e-05	0.00209024	gene74025:106594663
2.06449	-0.144534	15.6163	7.75843e-05	0.00209121	gene39582:106578488
1.75572	10.7497	15.6157	7.76065e-05	0.00209121	gene5022:106590372
2.07977	2.88219	15.6145	7.76566e-05	0.00209121	gene25655:106564928
-4.2229	-0.728607	15.601	7.82145e-05	0.00210446	gene29814:106568718
-6.1168	-0.0097869	15.5782	7.91622e-05	0.00212816	gene33325:106572134
-3.22837	2.50653	15.5628	7.98108e-05	0.00214237	gene32287:106571127
-1.08104	3.52885	15.5622	7.98334e-05	0.00214237	gene43544:106582380
1.51827	2.39163	15.5608	7.98925e-05	0.00214237	gene4070:106581064
-9.2978	7.59173	15.5592	7.99613e-05	0.00214241	gene7960:100137048
-1.42075	3.36609	15.5565	8.00751e-05	0.00214366	gene34773:106573699
-6.08201	0.315827	15.5466	8.04944e-05	0.00215307	gene10913:106604272
2.29901	0.109487	15.5337	8.10491e-05	0.00216609	gene41180:106580020
1.86069	1.4303	15.5237	8.14753e-05	0.00217566	gene4504:100196185
-1.29959	7.83964	15.5194	8.16644e-05	0.00217888	gene25620:106564957
7.00483	9.1641	15.5153	8.18405e-05	0.00218175	gene21696:106561030
-4.85156	3.52103	15.5026	8.23935e-05	0.00219466	gene19039:106612021
-7.27195	6.27554	15.4917	8.28705e-05	0.00220552	gene15876:100194596
4.28884	-1.40114	15.4896	8.29591e-05	0.00220603	gene67549:106595857
1.19714	6.05423	15.4829	8.3254e-05	0.00221203	gene40083:106578980
-1.15945	4.33011	15.4759	8.35618e-05	0.00221836	gene25057:106564197
6.41503	-1.30679	15.4258	8.58082e-05	0.0022761	gene1414:106608559
-3.32962	0.174961	15.4208	8.60354e-05	0.00227957	gene44093:106582920
-2.64763	0.0715682	15.4198	8.60824e-05	0.00227957	gene23872:106563074
-1.07564	2.82786	15.4175	8.61874e-05	0.00228011	gene17649:106610697
-5.22656	-2.13407	15.4162	8.62458e-05	0.00228011	gene25378:100196389
-5.70515	4.99651	15.4103	8.65164e-05	0.00228537	gene35928:100194643
-8.58362	4.42692	15.3701	8.83734e-05	0.00233249	gene27960:106566836
1.53705	4.00326	15.3484	8.93988e-05	0.0023576	gene48035:106586788
-3.78267	3.35289	15.3461	8.95048e-05	0.00235844	gene17461:106610508
-1.38934	1.49374	15.342	8.97012e-05	0.00236166	gene26920:106566067
1.16808	4.68653	15.3268	9.04262e-05	0.00237878	gene50767:100196890
-1.96747	2.77297	15.3104	9.12132e-05	0.00239751	gene39978:106578871
0.927392	4.5861	15.2916	9.2125e-05	0.00241948	gene36242:106575224
-7.86208	4.50644	15.2875	9.23236e-05	0.00242168	gene2586:100194645
0.951555	4.62701	15.2868	9.23608e-05	0.00242168	gene25899:106565048
-3.65136	4.17087	15.2751	9.29343e-05	0.00243471	gene729:106601553
-1.17149	2.6161	15.2625	9.35556e-05	0.00244897	gene20238:106613227
2.09753	1.18026	15.2594	9.37093e-05	0.00245098	gene5371:106593332
-4.56859	-2.2828	15.2521	9.40723e-05	0.00245846	gene26571:106565959
-1.42677	3.23655	15.2484	9.42582e-05	0.0024613	gene35675:106574471
1.40027	6.81535	15.2414	9.46058e-05	0.00246705	gene44380:106583190
2.50321	3.44034	15.2409	9.46332e-05	0.00246705	gene40856:106579746
1.18125	5.78892	15.2337	9.4993e-05	0.0024744	gene24232:106563388
1.33355	1.84184	15.2217	9.56008e-05	0.0024882	gene13396:106606748
1.39545	1.62327	15.1834	9.75577e-05	0.00253706	gene33851:106572711
-0.866732	4.06582	15.1704	9.8232e-05	0.00255251	gene25799:106564807
-3.09895	-1.52194	15.1665	9.84369e-05	0.00255424	gene19833:106612757
-2.99901	-0.119057	15.166	9.84589e-05	0.00255424	gene43227:106582125
-1.59145	3.05462	15.1635	9.85901e-05	0.00255556	gene34775:106573697
1.15219	3.20776	15.1315	0.000100274	0.0025971	gene9456:106602904
-1.42291	1.49584	15.1103	0.000101411	0.00262442	gene43922:106582755
-1.75257	2.09537	15.1076	0.000101553	0.00262596	gene38862:106577756
1.57078	4.28014	15.1011	0.000101902	0.00263284	gene28922:106567967
1.26294	4.97644	15.0685	0.00010368	0.00267453	gene11275:106604642
1.60808	1.9641	15.0684	0.000103683	0.00267453	gene29998:106568940
3.48169	0.927266	15.0661	0.000103814	0.00267481	gene2900:106570145
-1.85575	0.101939	15.0652	0.000103862	0.00267481	gene25403:106564552
-2.81231	0.110627	15.0629	0.00010399	0.00267593	gene38971:106577860
-0.738006	5.74063	15.0503	0.000104684	0.00269162	gene20798:106613772
1.78491	4.8418	15.0298	0.000105829	0.00271887	gene27757:106566621
1.51104	0.352508	15.0169	0.000106555	0.00273532	gene5103:106591148
1.78399	1.33772	15.0007	0.000107474	0.00275535	gene15968:106609056
-5.82155	2.30893	15	0.000107509	0.00275535	gene14264:106607464
-1.34612	3.41611	14.9732	0.000109048	0.00279255	gene33365:106572101
1.18745	3.40649	14.9617	0.000109715	0.00280739	gene32512:106571355
-1.07772	5.32476	14.9602	0.000109806	0.00280744	gene10153:106603442
-0.909529	4.87894	14.954	0.000110167	0.00281443	gene28073:100380686
-7.48781	5.5342	14.9524	0.00011026	0.00281455	gene1178:106606142
1.65446	0.245741	14.9431	0.000110802	0.00282414	gene47526:106586099
-1.08036	2.85912	14.9429	0.000110813	0.00282414	gene2358:106564592
-1.83256	2.83755	14.9105	0.000112737	0.00287086	gene48709:106587469
1.53191	0.324332	14.9032	0.000113172	0.00287966	gene9573:106603044
-0.774251	4.7146	14.8938	0.000113738	0.00289175	gene22124:100196603
1.17214	1.44728	14.891	0.000113905	0.00289244	gene10216:106603659
-3.34389	4.42007	14.8903	0.000113947	0.00289244	gene41441:106580341
3.12279	2.24574	14.8664	0.000115399	0.00292697	gene39393:106578314
-1.23989	1.75786	14.8534	0.000116199	0.0029438	gene2793:106568911
-2.08114	1.22054	14.8526	0.000116248	0.0029438	gene9644:106603096
-1.41118	2.60705	14.8458	0.000116667	0.00295208	gene25745:106564847
4.42231	0.788678	14.8406	0.000116992	0.00295794	gene45843:106584566
-4.40128	-1.54947	14.8357	0.000117296	0.00296328	gene21356:106560546
1.65106	5.61826	14.8013	0.000119452	0.00301536	gene47510:100195528
2.14844	3.49639	14.7959	0.000119795	0.00301985	gene18163:106611226
2.46475	2.2434	14.7955	0.00011982	0.00301985	gene4424:106584975
-1.50442	1.42773	14.7736	0.000121222	0.00305279	gene18045:100195723
1.09089	4.13528	14.772	0.000121324	0.00305295	gene520:106591002
-0.920061	4.07178	14.7624	0.000121944	0.00306611	gene45791:106584539
-1.49115	0.466699	14.7581	0.000122224	0.00307074	gene33482:106571998
-1.58708	2.88608	14.7215	0.000124616	0.00312837	gene38033:100380336
-4.23621	-0.197137	14.6917	0.000126602	0.00317573	gene32320:106571170
-2.96047	0.417509	14.684	0.000127121	0.00318623	gene15789:106608890
-1.18378	3.27235	14.679	0.000127458	0.0031903	gene15880:106608978
-3.89687	-0.970534	14.6786	0.000127484	0.0031903	gene34931:106573543
-0.827182	3.85403	14.6729	0.000127873	0.00319754	gene30232:106569084
1.15673	3.15967	14.6429	0.000129925	0.00324367	gene28619:106567515
-1.57199	4.31796	14.6428	0.000129931	0.00324367	gene23939:106563025
-6.38799	1.93366	14.6393	0.000130175	0.00324367	gene48466:106587258
-6.96193	-0.560434	14.6382	0.000130247	0.00324367	gene74280:106597657
-4.56526	3.55094	14.6378	0.000130273	0.00324367	gene39894:106578802
-4.85756	-0.0686313	14.637	0.000130329	0.00324367	gene21322:106560523
-2.19385	0.296462	14.6057	0.000132512	0.00329543	gene5028:106590431
-1.09088	5.84035	14.5919	0.000133489	0.00331712	gene5006:106590181
-2.38029	5.19673	14.5766	0.000134577	0.00334157	gene22700:106561864
2.29585	1.29226	14.5532	0.000136259	0.00338069	gene18908:106611879
1.20633	3.10546	14.5464	0.000136747	0.00339014	gene51110:106589567
-1.10828	2.23839	14.5339	0.000137661	0.00341017	gene11242:106604600
-3.30035	1.41042	14.5186	0.000138781	0.00343523	gene41603:106580488
0.960928	5.04856	14.5133	0.000139173	0.00344173	gene27641:106566567
-4.82191	-0.0140792	14.5121	0.00013926	0.00344173	gene18337:106611381
-2.04633	1.71154	14.5009	0.000140095	0.00345969	gene23490:106562635
-1.18452	5.51443	14.4971	0.000140375	0.00346392	gene46716:106585486
-1.44236	1.033	14.4872	0.000141112	0.00347694	gene42614:106581476
-1.87443	2.52799	14.4871	0.000141121	0.00347694	gene17460:106610506
-1.59587	2.26442	14.4756	0.000141988	0.00349443	gene45046:106583804
-0.916192	3.1966	14.4748	0.00014205	0.00349443	gene3871:106579099
-2.10825	1.19247	14.4561	0.000143465	0.00352652	gene26361:106565462
-6.47405	-1.53908	14.4489	0.000144016	0.00353733	gene29806:106568798
1.42043	5.35139	14.4474	0.000144128	0.00353735	gene23386:106562528
2.25681	1.89281	14.4407	0.000144643	0.00354727	gene27264:106566214
2.14406	4.78034	14.4382	0.000144834	0.00354921	gene39805:106578717
1.22178	4.01107	14.4351	0.00014507	0.00355228	gene77089:106594605
-1.55445	1.78549	14.4321	0.000145303	0.00355524	gene52090:106590556
1.99829	1.95911	14.4123	0.000146842	0.00359013	gene33785:106572584
-3.52521	-0.285174	14.399	0.000147881	0.00361277	gene17894:106611051
-1.62572	0.552303	14.393	0.00014835	0.00362145	gene7157:106600933
1.03885	3.6897	14.3879	0.000148753	0.00362851	gene46345:106585117
-1.62119	2.94524	14.3863	0.00014888	0.00362882	gene17562:106610618
0.873562	4.29676	14.3808	0.000149316	0.00363412	gene20541:100380753
-6.18685	2.79631	14.3807	0.000149325	0.00363412	gene23227:106562377
1.64445	6.47933	14.3759	0.000149704	0.00364054	gene51724:100194683
0.666928	4.68077	14.3731	0.00014993	0.00364326	gene40194:106579311
1.4683	0.757608	14.363	0.000150735	0.00366004	gene33690:106572547
-1.14838	4.26128	14.3536	0.000151491	0.00367442	gene32275:106571141
0.81815	4.04076	14.3528	0.000151558	0.00367442	gene24180:100196120
-6.94033	-0.537359	14.3466	0.000152051	0.00368358	gene61670:106595486
0.961712	5.90803	14.3423	0.000152398	0.00368917	gene38186:106577060
1.01364	2.89208	14.3325	0.000153194	0.00370561	gene28312:106567182
-1.48134	2.72338	14.3289	0.000153488	0.00370991	gene18597:106611616
2.19852	0.459427	14.3166	0.000154494	0.0037314	gene3795:106578249
-1.48852	0.82244	14.2897	0.000156723	0.00378236	gene45775:106584497
-1.26059	2.6931	14.2819	0.000157372	0.00379515	gene1197:106606324
5.57308	0.16144	14.267	0.000158624	0.00382245	gene38651:106577553
1.14902	4.28865	14.237	0.000161167	0.00388079	gene15069:106608257
1.44783	2.6187	14.2251	0.000162193	0.00390255	gene38353:106577239
1.04029	2.70422	14.2197	0.00016266	0.00391083	gene26141:106565115
-0.825156	3.30397	14.2175	0.000162852	0.00391124	gene33783:106572588
3.99869	5.0009	14.2166	0.000162926	0.00391124	gene14754:106607936
0.811341	4.10613	14.2152	0.000163045	0.00391124	gene29720:106568636
1.42278	8.82735	14.2049	0.000163944	0.00392986	gene16269:106609459
2.75406	5.70296	14.1915	0.000165117	0.003955	gene38909:106577817
-1.57431	2.11672	14.1736	0.000166696	0.00398982	gene10356:106603807
-0.915311	5.99172	14.1692	0.000167087	0.00399616	gene21513:106560707
-1.51643	0.763723	14.1551	0.00016834	0.00402311	gene560:106595507
-7.86355	4.93796	14.1437	0.000169365	0.00404457	gene4687:106587793
-0.893691	3.98186	14.1381	0.000169868	0.00405065	gene25272:106564422
2.38212	-0.48659	14.138	0.000169874	0.00405065	gene31923:106570785
-1.01552	1.9398	14.1292	0.000170672	0.00406663	gene49653:106588203
-1.87684	1.70942	14.1164	0.000171835	0.00409129	gene11989:106605348
1.50788	4.2187	14.1104	0.000172392	0.00410148	gene31184:100137045
-1.79209	2.74929	14.0985	0.000173478	0.00412424	gene1953:106560462
3.0904	0.213072	14.0893	0.00017433	0.00414141	gene39427:100195746
-1.78805	0.792555	14.0869	0.000174552	0.00414149	gene26454:106565532
-2.1904	1.24565	14.0865	0.000174594	0.00414149	gene27506:106566424
1.92951	1.54534	14.082	0.000175007	0.00414821	gene15113:106608306
-1.13928	0.531756	14.0697	0.000176156	0.00417234	gene26240:106565486
-2.10841	0.535512	14.0671	0.000176399	0.00417498	gene39375:106578277
1.21783	3.06442	14.0638	0.000176714	0.00417935	gene27621:106566531
-1.58628	1.79647	14.0614	0.000176934	0.00418144	gene9425:106602858
-2.40548	1.5289	14.0589	0.000177173	0.00418398	gene21711:106561019
1.91774	0.933072	14.0522	0.000177803	0.00419574	gene9062:106602551
-3.94589	0.273851	14.0448	0.000178505	0.00420921	gene40158:106579033
-3.26562	0.0959082	14.0431	0.000178669	0.00420996	gene7976:106601604
-2.40566	-0.0454215	14.0409	0.000178878	0.00421176	gene12732:106606078
3.59824	3.41517	14.0388	0.00017908	0.0042134	gene35059:106573921
-5.11841	-0.406609	14.0222	0.000180669	0.00424765	gene2246:106563403
-1.46164	1.60735	14.0148	0.000181378	0.00426117	gene32448:106571295
1.12762	6.78544	14.0084	0.000181993	0.00426693	gene22005:106561173
1.74213	1.07802	14.0082	0.000182014	0.00426693	gene15610:106608770
-1.1109	2.06492	14.0081	0.000182025	0.00426693	gene42422:106581279
-9.05793	8.28304	13.9954	0.000183256	0.00429264	gene13665:106606900
-3.36036	-0.6727	13.9903	0.000183757	0.0043012	gene36808:106575710
-4.93463	1.77655	13.9777	0.000184989	0.00432688	gene4712:106587535
0.931549	3.29326	13.9711	0.000185642	0.00433896	gene28185:106567066
1.25973	2.62862	13.9665	0.000186096	0.00434638	gene34152:106573007
0.968472	4.94012	13.9577	0.00018697	0.00436359	gene31521:106570380
-1.36866	1.9359	13.9469	0.000188052	0.00438563	gene20125:100195088
1.56425	0.698432	13.9431	0.000188428	0.00439119	gene7900:106601518
1.93293	1.81323	13.9385	0.000188885	0.00439861	gene47082:100196042
-6.23926	2.11263	13.925	0.000190255	0.00442464	gene47316:106586064
1.76517	3.75782	13.9247	0.00019028	0.00442464	gene23835:106562980
1.75599	5.59281	13.8672	0.000196193	0.0045588	gene236:106561476
1.0184	5.8735	13.848	0.000198205	0.00460029	gene31777:106570640
-0.839047	3.90855	13.8474	0.000198267	0.00460029	gene44524:106583321
3.61142	0.15232	13.8457	0.00019845	0.00460119	gene41173:106580260
-0.871278	3.71441	13.836	0.000199473	0.00462027	gene48307:106587075
-4.11326	2.4403	13.8343	0.000199659	0.00462027	gene3957:106579923
-1.58732	0.443846	13.8338	0.000199709	0.00462027	gene36065:106574995
-1.21515	0.996383	13.8268	0.000200454	0.00463416	gene52074:106590531
-6.60474	0.190033	13.8251	0.000200633	0.00463493	gene9593:106603057
1.19855	2.59852	13.8067	0.000202609	0.00467481	gene3560:100196088
1.82325	4.17191	13.8063	0.000202653	0.00467481	gene26415:106565565
3.76594	0.312358	13.8014	0.000203184	0.00468368	gene30362:106569161
-1.83906	0.136004	13.7986	0.000203486	0.00468723	gene2073:106562803
1.02206	5.97919	13.794	0.00020399	0.00469545	gene30076:106568878
-0.648146	3.75543	13.7921	0.000204195	0.00469677	gene50860:100195246
-4.28494	-0.0206654	13.7898	0.000204446	0.00469917	gene35311:106574206
-1.55325	0.337786	13.7859	0.000204863	0.00470535	gene1739:106612647
3.963	0.794336	13.7795	0.000205563	0.00471802	gene32657:106571464
-3.2685	1.67426	13.7714	0.00020646	0.00473519	gene34653:106573489
1.28404	3.81947	13.7589	0.00020783	0.0047632	gene49872:106588382
-2.65842	0.577216	13.7505	0.000208764	0.00478116	gene44614:100286414
1.10411	5.02681	13.7405	0.000209875	0.00479975	gene19336:100196465
-5.61004	1.87545	13.7405	0.000209877	0.00479975	gene44117:106583044
1.2735	3.05599	13.736	0.000210388	0.00480799	gene51517:106589963
0.850925	3.78304	13.7318	0.000210859	0.0048153	gene45473:106584217
2.63759	1.47868	13.73	0.000211052	0.00481546	gene24122:106563240
-2.09613	3.13283	13.729	0.000211169	0.00481546	gene37505:106576398
0.957716	4.55704	13.7153	0.000212713	0.0048472	gene12414:106605765
0.796113	5.27041	13.6993	0.000214529	0.0048851	gene39591:106578501
-4.05137	1.33866	13.6979	0.000214698	0.00488544	gene35730:106574644
-1.52621	0.292518	13.6951	0.00021501	0.00488905	gene43324:106582164
1.10774	3.62656	13.687	0.000215947	0.00490687	gene10946:106604293
-5.69923	1.3206	13.6762	0.000217188	0.00493154	gene11111:106604469
-4.49191	3.08119	13.6698	0.00021793	0.00494488	gene41527:106580409
1.45621	5.93138	13.6565	0.000219475	0.00497637	gene50966:106589452
-4.46773	2.69762	13.6524	0.00021996	0.00498285	gene14763:106607928
1.8564	4.36388	13.6514	0.000220073	0.00498285	gene38608:106577510
0.846273	4.8717	13.6483	0.000220436	0.00498752	gene1399:106608436
-2.49107	2.83201	13.6416	0.000221227	0.00500187	gene17666:106610718
-3.70982	-0.406443	13.6373	0.000221741	0.00500993	gene50429:106588851
-6.68046	2.95641	13.6272	0.000222932	0.00503328	gene35574:106574549
-0.800729	4.47874	13.6188	0.000223927	0.00505216	gene328:106571499
-3.13283	0.0440401	13.5991	0.000226293	0.00510192	gene36914:106575821
-1.69764	0.303165	13.5977	0.000226463	0.00510215	gene52029:106590492
1.61435	5.29996	13.5894	0.000227462	0.00511625	gene20394:106613382
-0.810578	3.1255	13.5894	0.000227468	0.00511625	gene31738:106570599
-1.42135	1.9137	13.5885	0.000227571	0.00511625	gene17840:106610854
-2.01813	-0.0442133	13.5858	0.0002279	0.00512004	gene31076:100306779
4.69043	1.63381	13.5761	0.000229085	0.00514302	gene59886:106594475
1.64141	1.6477	13.5739	0.000229358	0.00514553	gene2135:106562078
-2.19888	4.10088	13.5691	0.000229934	0.00515483	gene14552:106607758
-1.95962	0.60471	13.56	0.000231063	0.00517649	gene18161:106611224
-6.34304	1.86081	13.5576	0.000231357	0.00517876	gene23979:106563124
4.79005	1.08786	13.5565	0.000231489	0.00517876	gene16337:106609426
1.14585	3.92331	13.5292	0.000234886	0.00524729	gene11369:106604720
-0.82283	4.02107	13.528	0.000235027	0.00524729	gene15537:106608653
1.05421	3.45955	13.5267	0.000235197	0.00524729	gene24976:106564114
-2.84747	0.881691	13.526	0.000235277	0.00524729	gene13787:106607014
-5.84052	1.54032	13.5241	0.000235523	0.00524729	gene37821:106576905
-1.1387	3.2159	13.5239	0.000235541	0.00524729	gene26752:106565754
1.37259	3.90581	13.5185	0.000236219	0.00525873	gene19555:106612705
-2.58964	-1.22785	13.5149	0.000236677	0.00526524	gene10288:106603756
6.05077	1.19545	13.5116	0.000237096	0.00527087	gene16437:106609552
-0.861019	4.3997	13.5067	0.000237715	0.00528095	gene38182:106577058
-1.58059	1.13716	13.5032	0.000238156	0.00528707	gene24316:106563474
0.98002	2.8732	13.4966	0.000238997	0.00530203	gene28387:106567242
1.5887	3.20921	13.4912	0.000239682	0.00531354	gene15952:106609044
1.76862	0.691977	13.4893	0.000239929	0.00531531	gene1456:106608935
1.26017	1.28461	13.4862	0.000240325	0.00532038	gene81373:106593451
-0.950782	4.0485	13.4793	0.000241211	0.00533533	gene42946:106581710
-7.49336	3.85595	13.4783	0.000241335	0.00533533	gene7141:106600945
1.68531	4.80125	13.4722	0.000242123	0.00534903	gene23649:106562806
1.00966	3.45741	13.4692	0.00024251	0.00535388	gene30345:106569174
1.13959	4.20068	13.4625	0.000243386	0.00536852	gene22955:100195542
-1.15695	1.90047	13.4615	0.00024351	0.00536852	gene25773:106564824
-0.818483	4.84467	13.4576	0.000244013	0.00537589	gene34501:106573361
1.64717	0.476823	13.4519	0.00024476	0.00538862	gene12163:106605512
-4.75756	1.51021	13.4479	0.000245283	0.0053964	gene152:106606833
-0.759465	4.22813	13.4257	0.000248201	0.00545684	gene32636:106571447
-3.29539	0.18432	13.4178	0.000249246	0.00547603	gene21673:106561047
-1.09915	4.07952	13.4158	0.000249519	0.00547701	gene50162:106588581
3.27362	2.07275	13.4149	0.000249635	0.00547701	gene16286:106609473
1.12798	3.84336	13.3967	0.00025207	0.00552663	gene15886:106608982
1.75039	0.370134	13.3948	0.000252324	0.00552839	gene40370:106579163
1.20742	2.90015	13.3861	0.000253493	0.00554683	gene34993:106573857
1.14863	1.69315	13.386	0.000253514	0.00554683	gene48808:106587573
1.0277	4.36953	13.3799	0.000254335	0.00556097	gene44415:106583158
-1.77385	1.23347	13.3771	0.000254721	0.00556561	gene48519:106587208
-1.08534	6.025	13.359	0.000257191	0.00561571	gene37939:106576762
-2.4753	1.30242	13.3522	0.000258124	0.00563223	gene23942:106563021
-2.22578	-1.01149	13.3433	0.000259344	0.00565498	gene26598:106565897
1.33705	3.29693	13.3414	0.000259612	0.00565696	gene26702:106565802
1.57692	1.54692	13.3253	0.000261843	0.00570165	gene14767:106607974
0.964776	2.74756	13.3216	0.000262373	0.0057093	gene1717:100196717
5.43319	5.31049	13.3121	0.000263695	0.00573415	gene28941:106567948
-10.2765	6.23975	13.3006	0.000265325	0.00576518	gene22736:106561894
1.04837	3.84094	13.2995	0.000265484	0.00576518	gene11419:106604762
-1.28582	3.09892	13.2859	0.000267414	0.00580314	gene41601:106580487
2.08687	0.0457924	13.2821	0.000267955	0.00581093	gene18921:106611910
1.40775	4.94479	13.2769	0.000268693	0.00582296	gene17213:106610305
-1.47902	3.11302	13.2749	0.000268977	0.00582516	gene28720:106567623
-3.5819	-1.69615	13.2651	0.000270387	0.00585172	gene11077:106604498
1.74318	7.04463	13.2599	0.000271137	0.00586396	gene32745:106571689
-1.22543	0.586599	13.2497	0.000272621	0.00589205	gene22290:106561466
-1.88633	-0.0955389	13.246	0.000273164	0.00589979	gene44403:106583169
0.957481	3.01908	13.2313	0.000275319	0.00594023	gene76349:106591933
1.14567	3.06302	13.2306	0.000275409	0.00594023	gene29326:100195010
-4.10606	0.773372	13.2178	0.00027731	0.00597008	gene51838:106590266
0.744464	3.59394	13.2173	0.000277375	0.00597008	gene38753:100195271
-1.56858	2.52171	13.2173	0.000277381	0.00597008	gene20142:106613130
-6.49695	0.667704	13.2162	0.000277543	0.00597008	gene39115:106577994
-0.879473	4.44288	13.208	0.000278764	0.0059923	gene31169:106569973
-1.14499	2.43414	13.2038	0.000279376	0.0060014	gene19341:106612323
2.87285	1.01369	13.2024	0.00027959	0.00600195	gene29678:106568603
1.41832	2.29519	13.1998	0.000279985	0.00600639	gene28425:106567278
-1.07074	2.46247	13.1969	0.000280411	0.00601147	gene40022:106578914
2.32914	0.549253	13.1929	0.00028101	0.00602028	gene48378:106587142
-2.89799	0.610825	13.189	0.000281595	0.00602873	gene20809:106614011
1.15535	3.75358	13.1846	0.000282257	0.00603885	gene9141:106602775
-1.58642	3.03362	13.18	0.000282953	0.00604968	gene31973:106570833
-7.14949	2.55381	13.1626	0.000285589	0.00610195	gene31273:106569874
-0.992613	2.2818	13.1523	0.000287173	0.00613168	gene9235:106602818
-1.99729	3.78608	13.1418	0.000288783	0.00616192	gene300:106567335
-1.46641	1.81474	13.138	0.000289362	0.00617014	gene14498:106607718
-1.67542	0.961429	13.1276	0.00029098	0.00620051	gene33564:106572391
-3.15199	1.15574	13.1155	0.000292869	0.00623657	gene40664:106579549
4.55237	-2.49221	13.1139	0.000293115	0.00623765	gene12184:106605541
-3.0967	2.10792	13.1107	0.000293618	0.00624419	gene4080:106580917
1.15295	4.48987	13.1073	0.000294153	0.0062514	gene24782:106563923
-2.15978	1.94007	13.1052	0.000294471	0.00625397	gene460:100194621
1.15882	2.71267	13.1022	0.000294949	0.00625967	gene25970:106565264
-1.25273	3.61282	13.101	0.000295132	0.00625967	gene21381:106560576
-6.21371	2.50975	13.0971	0.000295755	0.00626872	gene1179:106606152
-1.04576	3.33187	13.0942	0.000296218	0.00627434	gene15832:106608940
-2.53829	2.18012	13.0817	0.000298195	0.00631165	gene45891:106584620
4.61436	-2.3255	13.0806	0.000298375	0.00631165	gene31656:100194468
-2.71738	0.0923193	13.076	0.000299109	0.00631997	gene31137:106570000
-3.79265	1.26112	13.0756	0.000299165	0.00631997	gene18983:106611982
1.15885	5.47716	13.0736	0.00029948	0.00632242	gene183:106608927
-1.53186	0.388138	13.072	0.000299736	0.00632364	gene36686:106575602
-0.694728	3.45114	13.0686	0.000300285	0.00633103	gene33356:106572109
1.15665	7.71069	13.0623	0.000301292	0.00634806	gene37162:106576054
-1.67308	1.7504	13.0601	0.000301649	0.00635138	gene2625:106567292
-4.22982	-0.0242327	13.0446	0.000304165	0.00640013	gene4458:106585057
-0.843738	5.36173	13.0331	0.00030603	0.00643512	gene48371:106587137
0.9706	3.69691	13.0313	0.000306335	0.00643729	gene42244:106581193
1.57847	2.16663	13.0282	0.000306832	0.00644347	gene41952:106580796
2.07913	3.66569	13.0214	0.000307946	0.0064626	gene37338:106576235
-9.96654	5.61113	13.008	0.000310163	0.00650484	gene49158:106587935
3.74724	0.383608	13.0066	0.0003104	0.00650554	gene3816:106578513
-7.58214	0.169543	12.9881	0.00031347	0.00656555	gene68179:106595311
1.05847	4.87632	12.9849	0.000314016	0.00657268	gene48554:106587180
-1.06538	2.77297	12.9823	0.000314457	0.00657759	gene44845:106583657
1.27995	3.68218	12.9777	0.000315221	0.00658924	gene42396:106581250
2.04506	1.6575	12.9738	0.000315874	0.00659856	gene29259:106568204
-1.26986	1.06543	12.9631	0.000317691	0.00663216	gene6163:106598941
4.46059	-1.62822	12.9574	0.000318666	0.00664817	gene44889:106583692
2.44551	4.84329	12.956	0.000318896	0.0066486	gene28481:106567381
1.34461	3.27385	12.953	0.000319404	0.00665396	gene45193:100380288
2.15946	2.24459	12.9509	0.000319768	0.00665396	gene43056:106581914
2.13627	1.36696	12.9508	0.000319779	0.00665396	gene73910:106590752
1.12774	5.01271	12.9478	0.0003203	0.00666043	gene32331:100196785
4.83628	0.0298313	12.9446	0.000320852	0.00666757	gene28137:106567034
3.32417	5.06829	12.9419	0.000321317	0.00666956	gene473:106586810
-0.832849	3.26902	12.9405	0.000321542	0.00666956	gene7337:106600788
-0.988571	2.65693	12.9403	0.000321576	0.00666956	gene46386:106585083
-1.62134	0.0664953	12.9219	0.000324752	0.00673105	gene30799:106569690
-3.61164	1.88026	12.9182	0.000325394	0.00673998	gene47417:106586189
0.953682	3.09633	12.9147	0.000326012	0.00674838	gene497:106589077
1.22222	5.30764	12.8976	0.000329008	0.0068035	gene51380:100196053
1.75985	2.70592	12.8963	0.000329231	0.0068035	gene37874:106576817
2.65305	3.06859	12.8953	0.000329413	0.0068035	gene27178:106566125
3.62908	-0.577814	12.8946	0.000329529	0.0068035	gene15986:106609069
1.98481	2.58573	12.8814	0.000331863	0.00684725	gene22578:106561740
-1.84461	1.10445	12.8726	0.000333428	0.00687509	gene20584:106613575
-1.43591	3.23785	12.8694	0.000334007	0.00688258	gene14636:106607819
-1.35697	2.71444	12.8656	0.000334673	0.00689181	gene4899:106589271
0.904997	3.61922	12.8644	0.000334888	0.00689181	gene14437:106607663
-1.25835	3.81047	12.8599	0.000335691	0.00690388	gene8562:106602211
-1.39781	0.919464	12.8488	0.000337693	0.00694056	gene12079:106605436
-1.9462	1.31999	12.8389	0.000339479	0.00697278	gene18895:106611889
2.206	2.54406	12.836	0.000340019	0.00697938	gene30099:106568858
-0.923407	4.48508	12.8332	0.000340529	0.00698533	gene13950:106607162
-1.13531	2.13852	12.8303	0.000341053	0.00699158	gene32593:106571415
-2.54617	-0.116457	12.8279	0.00034149	0.00699605	gene45418:106584143
0.75931	4.35636	12.8163	0.000343618	0.00703511	gene28194:106567076
-0.839726	2.78963	12.8089	0.000344973	0.00705831	gene29355:106568268
-0.820922	2.72452	12.7929	0.000347942	0.0071145	gene48647:106587393
2.02373	3.70146	12.7916	0.000348176	0.00711472	gene4239:106582709
-1.87786	0.87963	12.7849	0.000349436	0.00713588	gene45696:106584423
-1.62945	-0.059146	12.7779	0.000350747	0.00715807	gene3715:106577440
2.435	0.586191	12.7721	0.000351832	0.00717561	gene13585:106606845
1.78218	0.764376	12.7645	0.000353258	0.00720009	gene5148:106591477
-1.50599	0.555174	12.7516	0.000355704	0.0072453	gene24482:106563628
1.30862	3.90115	12.749	0.000356195	0.00725066	gene28660:106567550
-1.44489	3.25377	12.7425	0.000357433	0.00727123	gene49913:106588342
3.61353	1.32312	12.7411	0.000357708	0.00727218	gene14967:106608185
3.045	1.86262	12.7269	0.000360437	0.00732185	gene8394:106602034
-1.12267	1.64047	12.726	0.000360611	0.00732185	gene40502:106579060
-2.70465	0.28058	12.7119	0.00036333	0.00737235	gene16934:100194655
-1.51432	2.51359	12.7055	0.000364586	0.00739314	gene44113:106582933
-0.684686	4.87649	12.7042	0.000364829	0.00739335	gene969:106603101
-4.72139	1.03494	12.702	0.000365274	0.00739766	gene35888:106574808
-1.43805	1.83576	12.6962	0.000366409	0.00741594	gene21820:106560924
-1.43547	2.05371	12.6947	0.00036669	0.00741691	gene38152:106577029
1.93847	1.72498	12.6892	0.000367778	0.00743419	gene8544:106602229
-0.895907	4.99067	12.6865	0.000368299	0.00743744	gene703:106600595
-5.62849	3.59126	12.6844	0.000368714	0.00743744	gene47995:106586772
-1.64024	-0.174344	12.6836	0.00036887	0.00743744	gene18708:106611773
2.50891	1.13535	12.6836	0.000368872	0.00743744	gene29318:106568258
1.32811	3.10879	12.6655	0.000372455	0.00750494	gene27756:106566622
-2.01007	0.647886	12.6633	0.000372902	0.00750919	gene47401:106586169
2.32674	-1.0328	12.6532	0.00037492	0.00754506	gene30403:106569124
-2.23785	0.665975	12.6514	0.00037528	0.00754753	gene11820:106605160
1.69631	4.50056	12.6498	0.000375607	0.00754934	gene36393:106575307
-1.4147	1.07885	12.6462	0.000376333	0.00755916	gene41800:100380515
1.53663	3.3745	12.6441	0.000376759	0.00756295	gene8036:100380774
-1.57105	9.53022	12.6359	0.000378413	0.00759137	gene20342:106613332
-1.94618	1.56287	12.6309	0.000379426	0.00760692	gene19594:106612671
0.99839	4.18222	12.6284	0.000379929	0.0076122	gene43055:106581913
1.78577	1.95523	12.6262	0.000380377	0.00761639	gene56608:106591792
-1.13161	6.69935	12.6241	0.000380796	0.00761999	gene18183:100195804
1.62234	3.37504	12.6227	0.00038109	0.00762108	gene31210:106569936
2.65567	0.426343	12.6208	0.000381481	0.00762412	gene4770:106587088
-7.63497	3.57647	12.612	0.00038327	0.00765507	gene32588:100194672
1.04537	2.39024	12.6035	0.000385021	0.00768523	gene42340:106581112
1.67556	5.34381	12.584	0.000389068	0.00776114	gene31079:106570042
1.24438	1.9624	12.5803	0.000389826	0.0077688	gene46974:106585666
-1.60062	3.8308	12.5786	0.000390183	0.0077688	gene9656:106603110
1.18652	7.01478	12.5786	0.000390183	0.0077688	gene27912:100380731
1.73891	1.26382	12.572	0.000391579	0.00779085	gene51515:106589962
1.46322	3.7396	12.571	0.00039178	0.00779085	gene20865:106613828
-0.640967	4.79207	12.5607	0.000393952	0.00782916	gene4140:106581981
1.36691	2.61606	12.5568	0.000394766	0.00784044	gene11704:106605066
0.99548	5.45745	12.5542	0.000395325	0.00784664	gene38202:106577144
2.63873	0.441061	12.547	0.000396842	0.00787186	gene64500:106594529
-1.53187	1.74048	12.5452	0.00039723	0.00787465	gene45505:106584275
3.20348	-1.84819	12.5418	0.000397938	0.00788378	gene42973:106581784
-0.713386	4.30234	12.529	0.000400682	0.0079332	gene11915:100194585
-7.02866	3.2552	12.5238	0.000401794	0.00794652	gene14510:106607727
2.5261	0.341268	12.5236	0.000401853	0.00794652	gene7549:106601289
-1.13852	2.00317	12.519	0.000402844	0.007959	gene32217:106571067
-1.44819	0.493437	12.5181	0.000403021	0.007959	gene40902:106579787
0.740159	3.57918	12.5171	0.000403248	0.007959	gene3146:106572564
-1.73735	-0.721294	12.516	0.000403484	0.007959	gene22017:100196378
-0.76202	4.54449	12.5147	0.000403771	0.00795974	gene23748:106562906
1.25563	0.886794	12.5072	0.000405388	0.00798599	gene43096:100194856
-4.6092	3.67708	12.5062	0.000405604	0.00798599	gene43147:106581990
-1.21093	2.52434	12.5021	0.000406505	0.00799878	gene18616:106611628
-0.932081	3.05976	12.5005	0.000406833	0.00800031	gene45638:106584375
-1.95607	2.05219	12.4947	0.000408101	0.00802027	gene34545:106573415
-2.24456	-0.0258221	12.4933	0.000408412	0.00802144	gene36195:106575098
1.59568	0.840549	12.4886	0.000409441	0.00803671	gene46663:106585340
-4.14723	0.270302	12.4836	0.000410541	0.00805333	gene14256:106607530
-0.823192	2.98638	12.4797	0.000411388	0.00806497	gene44664:100136532
-2.5143	3.48529	12.4753	0.000412358	0.00807901	gene39604:106578569
-3.46067	-1.98923	12.4715	0.000413215	0.00809084	gene11193:106604522
3.93094	2.86405	12.4646	0.000414742	0.00811574	gene1308:106607512
-1.16981	3.99574	12.4576	0.000416305	0.00813671	gene50325:106588767
1.13126	2.03116	12.4575	0.000416324	0.00813671	gene46779:106585437
-0.833531	3.07106	12.4494	0.000418136	0.00816711	gene43977:106582819
-1.37196	0.678842	12.4481	0.000418424	0.00816773	gene51584:106590020
1.64431	3.05401	12.4438	0.000419383	0.00818144	gene50254:106588678
0.971155	2.13272	12.4396	0.000420319	0.00819467	gene35072:106573931
-1.28935	10.1138	12.4375	0.000420791	0.00819885	gene33907:100195186
-1.7603	0.569012	12.4296	0.000422572	0.00822853	gene20838:106613473
1.58327	3.28031	12.4257	0.000423455	0.00824068	gene33348:100194985
1.31442	4.70645	12.4163	0.000425601	0.00827738	gene24407:106563564
-1.21361	2.27281	12.4149	0.000425927	0.00827869	gene20623:106613612
-2.89577	1.4075	12.4136	0.000426228	0.00827948	gene4256:106582914
-5.89725	1.1668	12.412	0.000426582	0.0082795	gene29456:106568413
-1.46431	2.85707	12.4113	0.000426749	0.0082795	gene14167:106607229
-3.635	0.176582	12.41	0.000427052	0.00828034	gene42354:106581100
0.995742	2.50686	12.3939	0.000430748	0.00834693	gene71885:106598858
6.143	-0.0351988	12.3925	0.00043107	0.00834807	gene37521:106576383
-2.27822	0.127646	12.3909	0.000431437	0.00835012	gene51432:100196812
-0.814637	3.69226	12.3872	0.000432286	0.00836129	gene33182:106572254
-2.49474	0.82335	12.3861	0.000432539	0.00836129	gene15063:106608246
2.93482	4.11297	12.3836	0.00043311	0.00836724	gene47708:106586471
-2.26298	0.0310353	12.3807	0.000433785	0.0083752	gene38675:106577569
2.11242	11.9519	12.3773	0.000434579	0.00838545	gene8514:106602151
8.82566	0.905385	12.3749	0.000435138	0.00839116	gene16434:106609554
-2.21994	1.77169	12.3643	0.000437621	0.00843394	gene40627:106579515
-6.29716	-0.00143745	12.3613	0.000438327	0.00844243	gene21551:100136935
4.16531	0.618864	12.3578	0.000439157	0.00845331	gene39104:106577972
4.04172	2.48286	12.3546	0.000439899	0.00846247	gene26167:106565093
1.0934	4.53594	12.3483	0.000441378	0.0084858	gene34397:106573179
1.62256	0.764702	12.3354	0.000444446	0.00853504	gene2720:106568282
1.18348	3.20455	12.3351	0.00044453	0.00853504	gene14863:106608048
2.4113	7.91286	12.3342	0.000444743	0.00853504	gene63140:106591804
-3.33286	1.87762	12.3284	0.00044611	0.00855613	gene44907:106583711
-2.44764	-0.306077	12.3235	0.000447292	0.00857364	gene33961:106572811
-3.94389	0.457694	12.3156	0.000449197	0.00860498	gene17118:106610210
-1.27029	0.648548	12.3138	0.000449634	0.00860816	gene11932:106605293
-1.70017	-0.450218	12.312	0.000450046	0.00861087	gene49200:106587978
-1.20538	2.50141	12.3095	0.000450651	0.0086154	gene11619:106604972
-2.68362	5.50397	12.3087	0.000450847	0.0086154	gene46330:106585130
1.8041	4.72512	12.3077	0.000451094	0.0086154	gene46233:100194744
-3.5264	-2.11027	12.3033	0.000452155	0.0086305	gene44683:106583466
-3.04896	0.124787	12.2986	0.000453296	0.0086471	gene44197:106582974
-1.25772	1.61577	12.2947	0.000454254	0.00866019	gene45255:106584019
-0.913518	3.45712	12.2778	0.000458369	0.00873334	gene17334:106610398
1.41528	1.97014	12.2758	0.000458876	0.00873334	gene45474:106584223
-6.02087	3.39306	12.2756	0.00045892	0.00873334	gene24506:106563660
-1.60263	6.16448	12.2734	0.000459461	0.00873334	gene44787:100196701
2.17679	5.9118	12.2716	0.000459899	0.00873334	gene23702:106562859
1.03137	3.79828	12.2715	0.000459919	0.00873334	gene42380:106581222
-0.967655	3.55875	12.2712	0.00046001	0.00873334	gene14203:106607504
-1.0237	1.50853	12.2627	0.00046211	0.00876656	gene40699:106579593
-5.32455	2.30578	12.2619	0.00046231	0.00876656	gene27838:106566701
2.44803	1.33689	12.2513	0.000464944	0.00881125	gene40825:106579714
-1.21955	3.49926	12.242	0.00046725	0.00884632	gene29526:106568434
-1.74364	0.93917	12.2416	0.00046735	0.00884632	gene8241:106601876
-1.32586	2.29989	12.2398	0.000467814	0.00884984	gene2308:106564072
-1.97788	0.48243	12.238	0.00046825	0.00885284	gene7281:100194485
-1.79644	0.588812	12.2252	0.000471481	0.00890865	gene30278:106569231
1.99759	2.4169	12.2232	0.00047198	0.00890901	gene40278:106579241
-1.05048	2.74466	12.2229	0.00047206	0.00890901	gene5251:106592151
-1.04151	1.35228	12.2019	0.000477405	0.00900279	gene37826:106576863
-2.23169	1.01075	12.2012	0.000477594	0.00900279	gene37083:106575992
-0.894432	4.6068	12.1996	0.000477998	0.00900508	gene5689:106596367
-1.20245	1.9821	12.1981	0.000478388	0.00900709	gene40744:106579641
1.34335	4.4305	12.186	0.000481486	0.00906007	gene28213:106567095
1.31141	3.0608	12.1726	0.000484978	0.00912039	gene13047:100196250
1.32368	4.4489	12.1685	0.000486034	0.00913486	gene18278:106611318
4.57438	-0.00421769	12.1561	0.000489289	0.00919061	gene19881:106612825
2.77232	3.98878	12.1514	0.000490499	0.00920706	gene16928:106610011
-1.58264	1.50458	12.1501	0.000490849	0.00920706	gene7280:100196644
-0.936091	4.41976	12.1494	0.000491032	0.00920706	gene22934:106562143
2.70593	1.40058	12.1429	0.000492739	0.00923363	gene5449:106594163
1.12295	3.43493	12.1385	0.00049392	0.00925032	gene35139:106574049
-1.94035	0.753544	12.1366	0.000494429	0.00925442	gene27240:106566188
1.43872	2.71907	12.1251	0.000497487	0.00930253	gene34279:106573113
-0.907456	1.51041	12.1247	0.000497583	0.00930253	gene30406:106569122
-0.878251	5.19568	12.1233	0.000497954	0.009304	gene9213:100380286
-3.67951	2.73195	12.1187	0.000499199	0.00932179	gene4576:106585672
2.08057	-0.689897	12.1069	0.000502346	0.00937507	gene2643:106567849
-0.609204	5.54067	12.1052	0.00050282	0.00937842	gene33539:100306812
3.91651	1.20678	12.1016	0.000503799	0.00939118	gene51326:106589769
-0.806883	2.8237	12.0892	0.000507149	0.0094481	gene46582:106585610
1.24825	2.22747	12.0855	0.000508152	0.00946126	gene37951:106576753
1.25268	5.34645	12.0819	0.000509126	0.00947385	gene24438:106563588
1.62628	4.23023	12.0646	0.000513891	0.00955693	gene64570:106593618
-0.794792	2.36208	12.0591	0.00051541	0.00957727	gene44496:106583342
3.1607	3.39268	12.0584	0.000515586	0.00957727	gene30972:106570128
-5.8738	2.79999	12.0564	0.000516155	0.00958226	gene17836:106610855
1.12939	4.10253	12.0535	0.000516944	0.00959132	gene40228:106579283
3.07249	5.80549	12.0507	0.000517724	0.0096002	gene24018:100380290
-2.27778	3.32731	12.0485	0.000518332	0.00960588	gene51681:106590135
-1.05312	3.43489	12.0463	0.000518967	0.00960992	gene6174:106598968
1.64697	3.00596	12.0456	0.000519153	0.00960992	gene3180:106572830
0.948633	3.70802	12.0406	0.00052053	0.0096298	gene31954:106570814
-0.939064	1.18225	12.0332	0.00052261	0.00966268	gene34413:106573165
-4.4841	-1.07121	12.0274	0.000524253	0.00968743	gene47537:106586085
2.56964	0.707573	12.0144	0.000527908	0.00974932	gene31204:106569942
-1.64744	0.250682	12.0063	0.000530207	0.0097861	gene3363:106574162
0.860981	4.36738	12.0044	0.000530749	0.00979043	gene47128:106585879
1.09901	3.60492	12.002	0.000531425	0.00979722	gene9167:106602754
1.61637	2.12765	11.9959	0.000533165	0.00982062	gene13677:106606914
1.71846	4.3181	11.9954	0.00053331	0.00982062	gene49909:106588347
-5.01513	1.44106	11.9928	0.00053407	0.00982286	gene20812:106613780
-0.696979	4.86386	11.9912	0.000534514	0.00982286	gene33256:100196619
-2.33728	1.27925	11.9908	0.000534625	0.00982286	gene38908:106577822
5.38449	0.673721	11.9902	0.000534812	0.00982286	gene6071:106599176
-4.54735	0.314616	11.9896	0.000534974	0.00982286	gene34028:106572879
-2.44198	0.119583	11.9872	0.000535658	0.00982611	gene49632:106588185
2.07618	1.61974	11.9869	0.000535768	0.00982611	gene25499:106564691
2.0749	1.84589	11.9841	0.000536571	0.00983517	gene9063:106602550
1.86701	1.806	11.9774	0.000538506	0.00986497	gene37296:106576192
-2.80442	0.772996	11.9704	0.000540537	0.00989648	gene2983:106571167
-1.38408	2.75361	11.969	0.000540918	0.00989778	gene37158:106576095
0.873627	2.55961	11.9651	0.000542067	0.00991311	gene36405:106575314
0.727513	4.65035	11.963	0.00054266	0.00991826	gene30052:106568894
-0.966719	1.23111	11.958	0.000544147	0.00993973	gene43162:100194685
-1.07192	3.24843	11.9551	0.000544971	0.00994908	gene46203:106585229
-0.74301	3.49949	11.9532	0.000545547	0.0099539	gene29791:106568700
-1.42264	1.77431	11.9464	0.000547532	0.00998147	gene45455:106584109
-1.50401	1.51445	11.9459	0.000547685	0.00998147	gene23973:106563126
-0.970509	4.12608	11.9437	0.000548321	0.00998734	gene16790:106609880
1.71551	-0.315283	11.9368	0.000550373	0.010019	gene45908:106584634
-1.83296	0.370933	11.9318	0.000551845	0.0100383	gene76079:106590841
1.79214	1.67414	11.931	0.000552063	0.0100383	gene12306:106605601
2.53891	-0.060802	11.9198	0.000555415	0.0100935	gene20745:106614001
-2.24175	-0.0178124	11.9176	0.000556053	0.0100993	gene709:106600658
-1.01007	2.59997	11.8986	0.000561756	0.0101971	gene37866:106576823
1.52524	0.593445	11.8895	0.000564513	0.0102413	gene25214:106564364
-0.979612	2.88007	11.888	0.000564971	0.0102438	gene44595:106583535
-2.55654	-0.466328	11.8857	0.000565672	0.0102506	gene52203:106590666
1.38794	5.97276	11.8838	0.00056625	0.0102553	gene47698:106586464
2.77441	3.13351	11.8688	0.000570813	0.0103264	gene43189:106582005
1.02555	3.9479	11.8682	0.000571013	0.0103264	gene50887:106589383
-1.06115	2.02074	11.8677	0.000571152	0.0103264	gene22066:106561243
-1.53174	1.92033	11.8593	0.000573737	0.0103673	gene867:106602505
-1.51472	0.644255	11.8547	0.000575173	0.0103874	gene41214:106579987
-3.97729	-0.268487	11.8533	0.00057559	0.010389	gene36658:106575572
-1.38924	0.884466	11.8495	0.000576753	0.0104041	gene41400:106580381
3.03978	1.27478	11.845	0.00057816	0.0104203	gene47647:106586419
1.91989	1.29285	11.8445	0.000578306	0.0104203	gene41699:106580570
-3.42742	2.27366	11.8298	0.000582912	0.0104974	gene40352:106579177
1.99393	1.26401	11.8257	0.000584186	0.0105144	gene45933:106584658
3.9625	6.29202	11.8196	0.000586111	0.010543	gene231:106560797
-0.795234	2.70303	11.8123	0.000588417	0.0105784	gene29291:106568180
-1.54062	1.01866	11.8112	0.000588742	0.0105784	gene46428:106585048
3.96598	0.219126	11.8097	0.000589226	0.0105812	gene39710:106578604
-0.689247	5.58883	11.7973	0.000593163	0.0106458	gene4016:106580348
-1.10475	2.40659	11.7865	0.00059662	0.0107019	gene2630:106567252
-1.77764	0.520143	11.7823	0.00059798	0.0107202	gene30651:106569537
-0.864809	4.15819	11.7783	0.000599245	0.0107369	gene48663:100195263
-1.10029	1.67987	11.7724	0.000601139	0.0107648	gene36263:106575208
1.58035	5.41278	11.7659	0.000603269	0.0107968	gene50311:100846955
-1.86316	-0.281044	11.7567	0.000606251	0.0108441	gene35298:106574194
0.710766	5.65634	11.754	0.000607113	0.0108534	gene14234:106607483
-9.52054	3.91956	11.7522	0.000607721	0.0108535	gene11909:106605273
-1.97806	0.442327	11.7514	0.000607971	0.0108535	gene22370:106561524
0.697767	5.537	11.7509	0.000608137	0.0108535	gene11101:106604479
-5.50333	0.36878	11.7473	0.000609331	0.0108662	gene29457:106568414
2.10748	1.05042	11.746	0.000609726	0.0108662	gene15689:106608812
1.01174	7.92439	11.7452	0.000609995	0.0108662	gene33569:106572387
1.41666	2.35492	11.7446	0.000610213	0.0108662	gene49789:106588456
1.55512	0.724428	11.7419	0.000611071	0.0108754	gene34130:106572985
1.80399	3.22463	11.7374	0.000612573	0.010896	gene30304:106569210
-1.05479	2.26636	11.7338	0.000613739	0.0109106	gene39837:106578750
-2.05122	1.35836	11.7263	0.000616218	0.0109486	gene30366:106569155
-0.647701	4.09023	11.7224	0.000617509	0.0109654	gene41085:106580094
1.05765	5.28375	11.7099	0.000621683	0.0110334	gene9597:106603062
1.85822	3.48945	11.701	0.000624667	0.0110802	gene19932:100196576
-2.08354	0.799957	11.694	0.00062703	0.0111159	gene38026:106576687
-1.13281	0.0150928	11.6921	0.000627676	0.0111185	gene747:106601376
-1.26311	1.99371	11.6915	0.000627874	0.0111185	gene45523:106584289
-1.31897	2.72509	11.6882	0.000628975	0.0111318	gene46106:106584836
1.07293	2.48118	11.6857	0.00062984	0.0111347	gene48477:106587248
2.5566	4.31004	11.685	0.000630043	0.0111347	gene20922:106613871
0.808196	3.97265	11.6837	0.000630494	0.0111347	gene46793:106585425
-4.84727	2.68782	11.6834	0.000630589	0.0111347	gene51353:106589807
-1.34316	0.986295	11.6826	0.000630886	0.0111347	gene46566:106585320
-1.28682	2.13374	11.6815	0.000631263	0.0111352	gene11165:106604546
1.75016	2.20822	11.6767	0.000632863	0.0111572	gene17614:106610672
3.53316	0.661833	11.6668	0.000636256	0.0112066	gene51833:106590278
1.00038	7.89533	11.6665	0.000636367	0.0112066	gene32671:106571473
1.44281	2.89874	11.6561	0.000639933	0.0112632	gene22659:100286549
2.11828	0.874584	11.654	0.000640637	0.0112681	gene46805:106585413
4.23958	0.205835	11.6532	0.000640923	0.0112681	gene37152:106576104
2.33104	0.0352559	11.6511	0.000641646	0.0112746	gene48623:106587414
-0.812086	4.44894	11.6446	0.000643886	0.0113038	gene41318:106579897
1.95796	1.51981	11.6441	0.000644057	0.0113038	gene32389:100196381
4.73345	-0.599869	11.6432	0.00064437	0.0113038	gene4344:106583734
0.919772	7.27671	11.6422	0.000644726	0.0113038	gene48513:106587214
-1.06494	2.53652	11.6394	0.000645694	0.0113146	gene2042:106561374
-0.818407	4.17304	11.6294	0.000649161	0.0113691	gene46248:106585191
0.832089	3.01575	11.6202	0.000652378	0.0114191	gene36294:106575178
0.955346	6.54988	11.6155	0.000654046	0.011442	gene48305:106587074
-2.87354	-0.413405	11.614	0.00065459	0.0114453	gene46340:106585120
-0.926693	3.50714	11.5993	0.000659768	0.0115295	gene786:106601027
2.60245	0.18518	11.5959	0.000660959	0.011544	gene16263:106609371
-1.02178	3.39121	11.5923	0.000662257	0.0115603	gene3750:106578066
0.737139	4.72242	11.5911	0.000662682	0.0115614	gene38201:106577147
-2.11657	-0.918316	11.5878	0.000663861	0.0115756	gene44704:106583364
-2.73444	2.96108	11.5859	0.000664523	0.0115762	gene19472:106612456
-1.40474	-0.0651207	11.5857	0.000664623	0.0115762	gene8835:106602379
-0.867698	2.85971	11.5798	0.000666737	0.0116067	gene12065:100194515
-2.95925	-1.56737	11.5777	0.00066748	0.0116133	gene20581:106613571
-1.60049	0.674947	11.5763	0.000667992	0.0116158	gene1869:106613623
-1.28752	1.85509	11.5664	0.000671528	0.011671	gene27702:106566668
-1.0853	3.89451	11.5546	0.000675809	0.011739	gene37540:106576448
0.965068	2.97882	11.5506	0.000677262	0.0117578	gene21860:106560889
0.912942	4.75761	11.5433	0.000679927	0.0117976	gene27876:106566909
1.13393	3.41599	11.5325	0.000683894	0.01186	gene50538:106588972
-3.05457	0.959714	11.5258	0.000686353	0.0118962	gene40659:106579545
1.68169	4.59686	11.5209	0.00068819	0.0119215	gene23431:106562576
1.71293	5.787	11.51	0.000692234	0.0119851	gene13108:106606453
-1.40341	1.00788	11.5076	0.000693119	0.0119939	gene20759:106613733
-0.966548	4.15334	11.5014	0.000695425	0.0120209	gene47104:106585857
-1.76096	-0.158886	11.5014	0.000695435	0.0120209	gene3436:106574842
1.97051	8.59443	11.4988	0.000696402	0.0120311	gene2657:106567724
1.46608	3.50926	11.497	0.000697072	0.0120361	gene40522:106579408
-1.06332	3.24181	11.4898	0.000699799	0.0120766	gene45279:106583991
-1.50994	1.1066	11.4871	0.000700795	0.0120873	gene11328:106604685
-0.927908	1.61111	11.4716	0.000706684	0.0121823	gene14428:106607656
-1.78238	2.76343	11.4699	0.000707307	0.0121864	gene42836:106581675
-5.6624	2.73	11.4678	0.000708118	0.0121938	gene51128:100194610
-0.842447	3.99449	11.4658	0.000708891	0.0121956	gene7227:100196558
1.25479	1.84649	11.4655	0.000708991	0.0121956	gene397:106578531
-0.818968	5.09975	11.4638	0.000709663	0.0122006	gene39970:106578866
-0.74044	4.92754	11.4607	0.000710849	0.0122065	gene6173:106598972
-0.901241	2.51849	11.4603	0.000710978	0.0122065	gene11892:106605261
0.771585	5.83136	11.4599	0.000711157	0.0122065	gene44416:100195379
4.50301	3.91226	11.4499	0.000714987	0.0122657	gene34679:106573782
-1.88612	1.09387	11.4453	0.000716746	0.012283	gene34868:106573607
-2.32299	1.27149	11.4453	0.000716768	0.012283	gene29017:106567876
0.78122	5.61729	11.4386	0.000719336	0.0123149	gene20127:106613115
1.59203	4.84176	11.4384	0.000719401	0.0123149	gene40108:106578991
-3.03012	3.92517	11.4341	0.000721079	0.012337	gene44064:106582783
0.744962	2.96163	11.4306	0.000722447	0.0123537	gene39811:106578658
1.17367	1.87539	11.4244	0.000724844	0.0123881	gene8099:106601731
-0.786703	3.52047	11.4188	0.000727059	0.0124168	gene2931:106570453
-0.717513	2.67472	11.4181	0.000727307	0.0124168	gene42650:106581500
2.06073	0.759378	11.4143	0.000728808	0.0124358	gene45876:106584582
1.28478	6.34369	11.4067	0.000731791	0.01248	gene30891:106569771
1.97852	0.253048	11.3975	0.000735447	0.0125357	gene38836:106577691
5.44948	-1.6826	11.3941	0.000736777	0.0125516	gene8551:106602214
3.20137	2.85521	11.3894	0.000738629	0.0125764	gene36661:106575573
-2.32287	0.312962	11.386	0.000740016	0.012593	gene6984:106600670
-6.23594	3.70557	11.385	0.000740395	0.012593	gene20530:106613530
-1.4727	3.58874	11.3757	0.000744107	0.0126494	gene32369:100196323
0.97868	2.41184	11.371	0.000746011	0.012675	gene48148:106586910
1.1962	3.57859	11.3492	0.0007548	0.0128175	gene48494:106587232
-7.16896	5.32061	11.3446	0.000756677	0.0128425	gene38976:106577856
-2.18087	4.5153	11.3425	0.000757539	0.0128503	gene24094:100195966
3.1044	1.86914	11.3392	0.00075887	0.012866	gene18034:106610934
1.27202	1.00184	11.3362	0.0007601	0.0128731	gene13320:106606671
-2.83464	1.52945	11.3353	0.000760483	0.0128731	gene28243:106567121
-0.75705	2.32802	11.3352	0.000760499	0.0128731	gene14518:106607735
4.90577	-0.698679	11.3334	0.000761266	0.0128793	gene38770:106577645
1.95457	1.8917	11.3228	0.000765606	0.012945	gene11281:106604645
-1.1279	2.91268	11.322	0.000765961	0.012945	gene19566:106612696
0.777538	4.22564	11.3189	0.000767229	0.0129595	gene39267:106578163
0.855902	3.27788	11.3164	0.000768255	0.01297	gene21960:106560799
1.94048	4.08304	11.312	0.000770068	0.0129937	gene42992:106581770
0.709335	4.59017	11.3096	0.000771055	0.0130034	gene24354:106563438
-1.5709	0.706071	11.2943	0.000777441	0.0131042	gene15778:106608879
1.66599	0.595946	11.2929	0.000778046	0.0131075	gene30696:106569583
-1.00954	4.61761	11.2909	0.00077889	0.0131147	gene3089:106572087
-1.40341	-0.160555	11.2611	0.000791482	0.0133126	gene16311:106609474
-0.735028	4.64286	11.2606	0.000791686	0.0133126	gene11012:106604389
0.855468	2.96244	11.2593	0.000792243	0.0133126	gene9558:106603021
4.12867	3.00247	11.2592	0.000792311	0.0133126	gene2565:106566600
-1.09139	4.12555	11.2562	0.000793595	0.0133271	gene34385:106573189
-1.19206	3.66441	11.2531	0.000794883	0.013338	gene17683:106610734
-0.858489	3.11894	11.2525	0.000795174	0.013338	gene37448:106576352
5.20809	2.96071	11.2517	0.0007955	0.013338	gene49747:106588293
2.20559	0.520333	11.245	0.00079838	0.0133793	gene19817:106612884
1.01761	5.83102	11.2414	0.000799945	0.0133984	gene4223:106582613
-3.32627	-1.82677	11.2357	0.000802379	0.0134322	gene26336:106565446
-1.2218	1.40523	11.2338	0.00080321	0.013439	gene40213:106579296
-0.869126	4.30122	11.2309	0.000804477	0.0134531	gene1663:106611194
1.41634	4.70158	11.2292	0.000805205	0.0134582	gene26403:106565575
1.57599	2.6564	11.223	0.000807909	0.0134964	gene33558:106572395
-7.27341	0.233691	11.2203	0.000809059	0.0135041	gene78097:106593644
2.22637	-0.542999	11.22	0.000809219	0.0135041	gene46488:106584996
4.57637	-2.40319	11.2186	0.000809821	0.0135071	gene57193:106594149
-2.29014	2.54459	11.2116	0.000812897	0.0135513	gene44495:106583344
-1.04739	2.50597	11.1989	0.000818462	0.0136369	gene40419:100194842
1.44442	1.45901	11.1946	0.000820338	0.0136594	gene41461:106580387
0.915719	3.80553	11.1939	0.000820668	0.0136594	gene7928:100196799
-0.816491	1.97157	11.19	0.000822374	0.0136753	gene1553:106610386
-0.662521	4.01649	11.1894	0.000822652	0.0136753	gene40224:100306764
1.72305	1.80147	11.1888	0.000822913	0.0136753	gene6440:106599327
-0.817689	5.17687	11.1867	0.000823859	0.0136839	gene41083:106580096
-1.69456	-0.0380777	11.1808	0.000826471	0.0137201	gene23902:106563051
1.69506	1.87307	11.1649	0.000833597	0.0138312	gene34883:106573593
-0.761935	3.99847	11.16	0.000835791	0.0138604	gene67207:106590767
1.31912	4.77777	11.1562	0.000837534	0.0138821	gene25784:106564814
1.9984	4.68779	11.1538	0.000838609	0.0138927	gene47499:106586260
8.31789	4.05524	11.1492	0.000840673	0.0139196	gene30657:106569541
1.28913	0.656808	11.1463	0.000841986	0.0139341	gene25492:106564700
1.65696	8.80534	11.1415	0.000844178	0.0139631	gene4657:106588087
-5.13531	0.569556	11.138	0.000845761	0.0139821	gene7075:106600703
1.99107	1.52363	11.137	0.000846224	0.0139824	gene52170:100286462
-0.817565	3.19061	11.1347	0.000847266	0.0139924	gene14003:106607387
-1.29821	0.0353508	11.1306	0.000849165	0.0140165	gene41907:106580758
1.75517	0.596969	11.129	0.000849878	0.014021	gene31035:106570073
-1.08726	1.47007	11.1277	0.0008505	0.014024	gene64136:106590842
0.711385	4.95158	11.1154	0.000856154	0.0141099	gene38252:106577100
0.752647	4.55482	11.1066	0.000860212	0.0141695	gene1645:106610982
-1.26914	2.08554	11.1006	0.000863003	0.0142022	gene18439:106611485
1.02927	2.39504	11.1002	0.000863205	0.0142022	gene44466:106583273
-3.33646	-1.9633	11.0994	0.000863536	0.0142022	gene50961:106589447
-1.20188	1.66289	11.0681	0.000878274	0.0144335	gene18534:106611542
1.27379	2.76876	11.0676	0.000878505	0.0144335	gene34786:106573802
-1.26281	1.58136	11.0659	0.000879315	0.0144393	gene18124:106611182
-0.972499	5.46744	11.0621	0.000881103	0.0144613	gene75754:106594007
-1.90423	-0.254511	11.0593	0.000882428	0.0144755	gene70160:106595083
-1.24623	1.15673	11.0578	0.000883163	0.0144801	gene19157:106612147
0.847695	6.8241	11.0524	0.000885718	0.0145146	gene11868:106605215
-0.712042	3.56168	11.0503	0.000886711	0.0145234	gene45469:106584225
1.09663	5.27286	11.0481	0.000887794	0.0145336	gene46508:100846958
0.921904	3.98068	11.0457	0.00088894	0.0145449	gene12105:106605416
3.80019	5.45029	11.0402	0.000891579	0.0145806	gene3034:106571618
-7.7767	2.5467	11.0388	0.000892239	0.0145839	gene50927:106589413
1.60405	1.61662	11.0259	0.000898462	0.0146781	gene3110:106572311
-0.896127	6.00689	11.024	0.000899408	0.014686	gene1618:100196698
-0.685408	5.75099	11.0212	0.000900743	0.0147003	gene17611:106610670
2.14744	-0.918855	11.0066	0.000907883	0.0148092	gene20408:106613396
-0.904705	4.18985	11.0035	0.00090938	0.0148209	gene23845:106562989
1.56259	4.69633	11.0029	0.000909701	0.0148209	gene51679:106590133
-1.45634	1.07558	11.0023	0.000909995	0.0148209	gene19923:106612748
0.948774	7.55178	10.9997	0.000911272	0.0148341	gene45720:100194965
1.01615	2.10962	10.9966	0.000912812	0.0148516	gene35208:106574101
-1.57764	1.53955	10.9949	0.000913617	0.0148563	gene31649:100196642
-0.826677	3.2543	10.9941	0.000914033	0.0148563	gene35479:106574237
0.833333	8.23479	10.9906	0.000915739	0.0148764	gene16034:106609123
-4.14368	1.21254	10.9882	0.000916916	0.014888	gene30897:106569776
-0.978531	9.686	10.9852	0.000918444	0.0149052	gene30641:106569524
2.71251	1.76505	10.9813	0.000920369	0.0149267	gene12296:106605608
2.46779	-0.779862	10.9806	0.000920706	0.0149267	gene71323:106594456
2.64681	0.230287	10.9773	0.000922345	0.0149456	gene29211:106568124
1.56409	1.65693	10.9709	0.000925538	0.0149898	gene39728:106578646
1.80113	2.47047	10.9634	0.000929291	0.0150378	gene34017:106572860
1.57008	10.9256	10.9628	0.000929606	0.0150378	gene16271:106609441
1.67535	3.11656	10.9621	0.000929919	0.0150378	gene3962:106579955
1.04839	6.49251	10.9582	0.000931926	0.0150626	gene46679:106585519
-0.822098	3.28156	10.9552	0.000933417	0.0150672	gene35401:106574308
0.774061	6.5236	10.955	0.000933514	0.0150672	gene19240:106612230
-5.56054	-2.34775	10.9548	0.000933631	0.0150672	gene26355:100194449
1.31714	5.55637	10.953	0.000934518	0.0150739	gene38126:106577008
-1.07615	3.63862	10.9506	0.000935718	0.0150856	gene11770:106605124
1.09753	3.09889	10.941	0.000940596	0.0151504	gene49852:106588399
-4.72631	1.19537	10.9408	0.000940688	0.0151504	gene6811:106600489
2.03651	0.158855	10.9249	0.000948801	0.0152664	gene15250:106608430
1.87923	1.64132	10.9248	0.000948847	0.0152664	gene34829:106573787
1.41163	0.149071	10.9225	0.000950034	0.0152775	gene32809:106571727
-6.66421	4.34811	10.9211	0.000950755	0.0152775	gene28100:106566997
0.88036	5.76539	10.9207	0.000950975	0.0152775	gene23456:106562600
1.56047	1.76363	10.9053	0.00095887	0.0153965	gene41175:106580024
0.742954	4.22267	10.9029	0.000960139	0.0154091	gene27707:106566663
1.4724	2.65387	10.8993	0.000962013	0.0154314	gene48659:100195467
-3.60505	2.48326	10.8948	0.000964356	0.0154612	gene35551:106574454
-0.974011	0.957604	10.8895	0.000967099	0.0154974	gene26806:106565706
7.72996	-0.145255	10.882	0.000971025	0.0155485	gene16435:106609555
-0.83044	2.59274	10.8816	0.000971262	0.0155485	gene43280:106582084
-1.07857	2.32077	10.872	0.000976303	0.0156213	gene45695:106584421
2.6543	-0.0764704	10.8608	0.000982207	0.0157079	gene27782:106566754
2.00796	3.4988	10.8583	0.000983527	0.0157211	gene41533:106580413
-2.28652	1.04619	10.8484	0.000988809	0.0157928	gene34656:106573492
-0.95249	4.6279	10.848	0.000988999	0.0157928	gene15670:106608729
0.843044	5.47618	10.8457	0.000990278	0.0158042	gene2673:106567829
-1.42816	0.582927	10.8449	0.000990707	0.0158042	gene1755:106612532
-8.30083	6.26162	10.8429	0.000991774	0.0158133	gene43450:100194642
-1.7915	0.684222	10.8284	0.000999571	0.0159296	gene31650:106570520
[truncated: 29,858 more rows]

## Sheet: Pyloric 2.5g vs 0.16g
logFC	logCPM	LR	PValue	FDR	gene_id
8.21178	6.78143	328.414	2.12905e-73	6.7825e-69	gene8102:106601736
4.57547	5.47807	274.473	1.20215e-61	1.91485e-57	gene49985:106588533
5.09671	4.31082	245.759	2.1827e-55	2.31781e-51	gene30987:106570179
2.99175	4.74535	229.484	7.72366e-52	6.15132e-48	gene22300:106561462
2.52217	4.53308	210.676	9.77961e-48	6.12842e-44	gene31183:106569959
8.04145	4.43831	210.346	1.15424e-47	6.12842e-44	gene44426:106583299
-7.2634	3.21962	205.928	1.06227e-46	4.83441e-43	gene47026:106585764
-7.58861	1.23341	205.167	1.55727e-46	6.20124e-43	gene11202:100136801
2.95931	3.95013	194.521	3.27817e-44	1.16036e-40	gene30065:106569013
3.41831	6.94705	191.171	1.76467e-43	5.62171e-40	gene24555:106563671
2.96096	5.72171	186.215	2.13065e-42	6.17055e-39	gene16579:106609665
-7.53004	2.74433	171.774	3.0326e-39	8.05078e-36	gene50802:106589305
2.67548	4.43828	159.011	1.86112e-36	4.56075e-33	gene31287:106570134
-2.31412	4.51102	153.989	2.32854e-35	5.2986e-32	gene48371:106587137
-7.50189	0.455556	150.552	1.31318e-34	2.78893e-31	gene23004:106562088
-3.79863	2.25872	149.336	2.4211e-34	4.82056e-31	gene42836:106581675
3.38031	2.80514	142.59	7.22552e-33	1.35402e-29	gene15747:106608866
-4.48046	1.8192	139.724	3.05962e-32	5.41501e-29	gene34584:106573451
-5.06313	4.162	139.243	3.8967e-32	6.53354e-29	gene46330:106585130
3.66869	6.31708	139.099	4.19021e-32	6.67438e-29	gene15543:106608647
3.70008	5.01309	135.331	2.79515e-31	4.24024e-28	gene12222:106605566
-6.28414	0.215696	126.288	2.65974e-29	3.85143e-26	gene18574:100136799
3.71017	5.87482	125.715	3.54961e-29	4.91652e-26	gene40259:106579256
3.05871	5.67377	125.411	4.13641e-29	5.49056e-26	gene36225:106575074
-4.29259	1.82132	124.201	7.61276e-29	9.59962e-26	gene41001:106580168
4.29845	1.74224	124.144	7.83471e-29	9.59962e-26	gene18905:106611883
3.5719	4.52687	123.8	9.3158e-29	1.09916e-25	gene41063:106580115
-6.23768	1.80669	123.201	1.26041e-28	1.43403e-25	gene46038:106584760
2.58907	4.50524	123.094	1.32983e-28	1.46085e-25	gene43782:106582638
3.64874	4.53576	121.589	2.84004e-28	3.01584e-25	gene46272:106585174
3.35771	8.61692	120.687	4.47333e-28	4.597e-25	gene38651:106577553
2.13116	6.79098	120.333	5.34919e-28	5.32529e-25	gene42324:100196415
1.79702	4.97228	119.785	7.04888e-28	6.80473e-25	gene27798:106566739
2.95031	3.29549	119.278	9.10325e-28	8.52948e-25	gene15614:106608768
4.33006	5.12955	119.199	9.47272e-28	8.62207e-25	gene47182:106585935
-9.80203	1.68447	118.862	1.12297e-27	9.93736e-25	gene29806:106568798
3.39553	3.67801	116.009	4.73038e-27	4.07285e-24	gene9456:106602904
-4.79829	2.67593	115.708	5.50807e-27	4.61764e-24	gene44791:106583605
-4.49558	1.95876	115.1	7.48383e-27	6.11314e-24	gene13811:106607045
2.80359	2.63803	113.311	1.84482e-26	1.46926e-23	gene6446:106599318
2.72042	3.37644	113.22	1.93112e-26	1.50048e-23	gene29938:106568993
-9.09834	3.16618	113.152	1.99891e-26	1.51618e-23	gene2121:106561968
5.39077	0.960521	112.962	2.19912e-26	1.62924e-23	gene6772:106600441
-9.43955	1.42845	111.168	5.43576e-26	3.93561e-23	gene44460:106583277
4.22661	5.16068	110.934	6.1163e-26	4.32993e-23	gene21095:106560277
3.25261	8.00686	110.525	7.51805e-26	5.20658e-23	gene54628:106591612
-5.30859	1.99214	110.234	8.70656e-26	5.90138e-23	gene2122:106561975
2.7973	7.63945	109.032	1.59712e-25	1.05999e-22	gene36765:106575669
3.77781	4.60997	108.628	1.95831e-25	1.27318e-22	gene7716:106601335
2.24794	5.28235	108.52	2.06709e-25	1.31703e-22	gene14661:106607840
2.90531	6.29701	106.167	6.7774e-25	4.23348e-22	gene9735:106603194
-5.69383	0.823317	105.647	8.81112e-25	5.398e-22	gene29780:106568690
2.62331	5.99755	105.033	1.20132e-24	7.22087e-22	gene5020:106590365
-4.42314	2.09278	104.967	1.24157e-24	7.30263e-22	gene30157:106569038
2.25969	3.91905	104.937	1.26077e-24	7.30263e-22	gene38209:100195766
5.5202	1.28918	104.299	1.74004e-24	9.89864e-22	gene4024:106580458
-3.19295	4.1667	104.094	1.92947e-24	1.07837e-21	gene27592:106566505
3.83925	6.39737	103.051	3.26657e-24	1.79419e-21	gene38608:106577510
2.12348	4.45907	102.846	3.6216e-24	1.95548e-21	gene35812:106574721
-3.92351	4.41938	102.637	4.0251e-24	2.13713e-21	gene11582:106604935
-6.84762	0.0604188	102.58	4.14369e-24	2.16403e-21	gene40649:106579547
2.05822	5.31008	101.965	5.65195e-24	2.9041e-21	gene27641:106566567
-7.94447	-0.212536	100.11	1.44198e-23	7.18606e-21	gene33904:106572761
-4.5615	0.340137	100.107	1.44366e-23	7.18606e-21	gene1706:106612985
2.67448	4.30971	99.8169	1.6716e-23	8.19263e-21	gene4484:106586334
-2.78919	1.17486	99.682	1.78938e-23	8.63701e-21	gene51459:106589875
2.71502	6.43418	99.4815	1.98008e-23	9.41481e-21	gene7138:106600949
3.22803	9.82771	99.2183	2.26151e-23	1.05794e-20	gene30318:106569199
-6.03642	0.158835	99.1922	2.29143e-23	1.05794e-20	gene25539:106564660
2.17697	5.07873	99.0549	2.45595e-23	1.1177e-20	gene2065:106561537
2.87968	8.9814	98.5429	3.18061e-23	1.42711e-20	gene47345:106586119
3.40798	2.99301	98.2605	3.66808e-23	1.62297e-20	gene4344:106583734
2.08519	4.95552	98.2158	3.75193e-23	1.63733e-20	gene11275:106604642
3.05461	6.10248	98.1476	3.88322e-23	1.67173e-20	gene35405:106574305
4.17988	2.67763	98.0635	4.05171e-23	1.72101e-20	gene47192:106585943
-2.2512	2.65281	97.1228	6.51583e-23	2.73125e-20	gene44993:106583744
2.4358	4.55447	96.142	1.0693e-22	4.421e-20	gene42380:106581222
2.22786	8.11815	96.0967	1.09406e-22	4.421e-20	gene6112:106598862
2.61183	4.02856	96.0722	1.10769e-22	4.421e-20	gene50456:106588883
2.69559	5.19892	96.0677	1.11021e-22	4.421e-20	gene21473:106560661
1.58269	6.11194	95.9402	1.18408e-22	4.65694e-20	gene47944:106586709
1.56059	4.48738	95.0467	1.85944e-22	7.22393e-20	gene28025:106566779
-3.31055	1.46434	94.7802	2.12738e-22	8.16531e-20	gene17649:106610697
-1.39838	4.45973	94.2569	2.77114e-22	1.05096e-19	gene42107:100195165
2.62141	4.76599	93.7256	3.62449e-22	1.35842e-19	gene27633:106566541
2.70562	7.84362	92.9439	5.37986e-22	1.99286e-19	gene3435:106574856
3.71768	4.975	92.7754	5.85789e-22	2.145e-19	gene29467:106568404
4.12878	1.43035	92.1173	8.16892e-22	2.95724e-19	gene41039:106580238
4.02376	3.58809	91.9769	8.76938e-22	3.13895e-19	gene47191:106585944
3.51354	8.95528	91.6998	1.00876e-21	3.57066e-19	gene21108:106560290
1.95949	3.63327	91.4731	1.13121e-21	3.9601e-19	gene52260:100380492
-4.27175	0.548196	90.9447	1.47744e-21	5.10079e-19	gene44103:106582928
3.76049	4.69969	90.9292	1.48907e-21	5.10079e-19	gene11347:106604699
7.11071	1.52386	90.6804	1.68855e-21	5.72255e-19	gene44328:106583230
-2.92284	2.04847	90.3073	2.03894e-21	6.83731e-19	gene29876:106568766
6.45797	0.941598	90.0551	2.31623e-21	7.68625e-19	gene41038:106580239
2.36584	6.60149	89.6072	2.90472e-21	9.53974e-19	gene47168:106585920
4.20612	3.05395	89.5468	2.99466e-21	9.73477e-19	gene47190:106585942
2.30522	7.55575	89.0176	3.91324e-21	1.25923e-18	gene40272:106579249
2.05896	6.11302	88.9518	4.0455e-21	1.28877e-18	gene20633:106613622
1.71982	5.35574	88.2232	5.8469e-21	1.8442e-18	gene33503:106572363
6.10378	6.11762	87.9301	6.78083e-21	2.11781e-18	gene47077:106585832
3.29352	2.56947	87.5188	8.34826e-21	2.57911e-18	gene22314:106561477
-5.56456	0.488529	87.5019	8.41972e-21	2.57911e-18	gene50217:106588628
2.4131	4.09524	87.3571	9.05951e-21	2.74865e-18	gene2092:106561784
-5.7861	-0.173298	86.1665	1.65406e-20	4.97107e-18	gene1692:106613069
-4.31307	1.2016	85.4262	2.40518e-20	7.16091e-18	gene32608:106571428
-3.69003	0.128069	85.3295	2.52562e-20	7.44987e-18	gene11084:106604494
2.80361	13.0159	84.8244	3.26084e-20	9.53032e-18	gene28414:106567267
-2.68121	0.957478	84.7897	3.31845e-20	9.61053e-18	gene47785:106586535
3.79867	1.21808	84.6623	3.53926e-20	1.01577e-17	gene47008:106585780
4.56014	1.43742	84.4894	3.8628e-20	1.09873e-17	gene46995:106585631
4.20272	3.26522	84.3637	4.11642e-20	1.1605e-17	gene33047:106571885
2.36545	5.98269	83.6234	5.98613e-20	1.67281e-17	gene39625:106578535
-4.44186	2.22366	83.298	7.05717e-20	1.95496e-17	gene28964:106567924
3.16345	7.00469	83.2039	7.40108e-20	2.03255e-17	gene40926:100196099
2.39963	7.52101	82.6245	9.92194e-20	2.68793e-17	gene24408:106563565
3.40775	2.63332	82.6177	9.95623e-20	2.68793e-17	gene40829:106579718
-3.41751	1.68662	82.5245	1.0437e-19	2.79406e-17	gene9173:106602749
2.22859	4.87298	82.2717	1.18607e-19	3.14871e-17	gene35206:106574099
-2.39765	2.6203	81.4843	1.7666e-19	4.65111e-17	gene6471:106599285
-4.42116	3.99731	80.896	2.37913e-19	6.21245e-17	gene11095:106604485
3.43412	3.88129	80.2346	3.32501e-19	8.61177e-17	gene39239:106578135
-5.95811	0.628173	79.3393	5.23084e-19	1.34386e-16	gene46001:106584736
4.24181	3.84754	78.4959	8.01648e-19	2.04305e-16	gene50843:106589347
-3.6306	0.442254	78.4383	8.25359e-19	2.08678e-16	gene21288:106560470
-3.20821	2.53011	78.2063	9.28205e-19	2.32833e-16	gene25773:106564824
2.12205	4.83422	78.0902	9.84395e-19	2.44999e-16	gene32426:106571277
1.67156	5.08164	78.0588	1.00017e-18	2.46996e-16	gene37142:106576042
-4.01436	1.04912	77.9874	1.03699e-18	2.5412e-16	gene34662:106573500
2.50314	4.42455	77.5195	1.31418e-18	3.19587e-16	gene30932:106569811
2.90333	3.18132	77.4855	1.33701e-18	3.22676e-16	gene51350:106589804
1.76003	4.58842	77.433	1.37302e-18	3.28875e-16	gene36764:106575668
2.32301	7.18291	77.3693	1.418e-18	3.37113e-16	gene28738:106567641
2.65672	3.84955	77.3118	1.4599e-18	3.44504e-16	gene17753:106610806
4.19338	0.338501	76.5884	2.10576e-18	4.93259e-16	gene238:106562077
-2.09237	3.68082	76.4256	2.28673e-18	5.31739e-16	gene26014:106565220
-2.53619	0.785332	76.0346	2.78743e-18	6.43472e-16	gene2704:106568028
2.34652	5.48752	75.8533	3.0554e-18	7.00258e-16	gene2662:106567755
-2.69997	1.37545	75.4742	3.70217e-18	8.42428e-16	gene14636:106607819
-2.65246	4.02891	75.4467	3.75413e-18	8.48195e-16	gene44224:106583051
6.43102	3.98622	75.329	3.98457e-18	8.93918e-16	gene27418:106566378
2.23429	5.22832	74.9597	4.80418e-18	1.07026e-15	gene6274:106599151
-3.62857	2.85715	74.9349	4.86488e-18	1.07625e-15	gene47093:100196492
1.95564	5.13414	74.4133	6.33618e-18	1.39208e-15	gene34394:106573273
8.51224	8.90248	74.2337	6.93962e-18	1.51422e-15	gene21272:106560454
5.48913	1.37069	74.0497	7.61749e-18	1.65082e-15	gene45737:106584459
1.91804	7.29559	73.8566	8.40022e-18	1.80815e-15	gene51252:106589694
-1.54855	3.82121	73.7618	8.81337e-18	1.88435e-15	gene3606:106576265
2.46515	1.65236	73.6136	9.50089e-18	2.0178e-15	gene28098:106566993
1.6371	4.65674	73.5534	9.79505e-18	2.0665e-15	gene27991:106566812
3.52706	5.29535	72.9638	1.32049e-17	2.76756e-15	gene7382:106601015
-2.7517	3.97134	72.8812	1.37696e-17	2.86704e-15	gene1373:106608097
4.17078	8.50153	72.8555	1.39497e-17	2.88568e-15	gene40698:106579596
2.24674	6.08917	72.625	1.56784e-17	3.22236e-15	gene45485:106584213
-4.92391	0.397402	72.58	1.604e-17	3.27556e-15	gene30040:106568906
1.91557	7.41051	72.1075	2.03788e-17	4.13508e-15	gene44806:106583642
-2.34574	1.2791	72.0621	2.08527e-17	4.20447e-15	gene51741:106590190
2.87029	1.31596	72.0137	2.13711e-17	4.28187e-15	gene5996:106598127
-5.6639	-0.236889	71.5356	2.72304e-17	5.42175e-15	gene977:106603015
3.33139	3.42632	71.3734	2.95632e-17	5.84966e-15	gene26018:106565216
1.68692	2.7895	71.3522	2.98824e-17	5.87631e-15	gene35001:106573864
8.5786	3.60441	71.1212	3.35937e-17	6.56561e-15	gene29230:106568235
2.62201	7.61089	71.0347	3.51002e-17	6.8182e-15	gene27580:106566494
2.1721	8.57436	70.9879	3.59429e-17	6.9396e-15	gene51631:106590088
-3.72523	0.0277378	70.6891	4.18189e-17	8.02546e-15	gene9474:106602918
3.04094	7.45179	70.6771	4.20749e-17	8.02623e-15	gene16381:106609495
-5.15991	0.689273	70.5643	4.45498e-17	8.44775e-15	gene44174:106582996
1.76411	7.42436	70.4708	4.67123e-17	8.8054e-15	gene48513:106587214
-1.44796	5.65005	70.3644	4.93014e-17	9.23879e-15	gene7291:106600828
2.53958	2.67869	70.075	5.70919e-17	1.05968e-14	gene20854:106613818
2.22516	4.70687	70.0708	5.72135e-17	1.05968e-14	gene12025:106605375
2.11025	6.20752	69.9581	6.05779e-17	1.11551e-14	gene27899:106566889
-4.03443	1.12176	69.812	6.5234e-17	1.19434e-14	gene69983:106594064
-3.01291	2.00307	69.3495	8.2472e-17	1.50132e-14	gene2113:106561913
2.15815	3.75232	69.2749	8.56522e-17	1.55035e-14	gene28901:106567984
3.02193	4.85495	69.0461	9.61871e-17	1.7312e-14	gene39707:106578605
3.23396	4.1077	68.9869	9.91189e-17	1.77395e-14	gene56303:106593510
1.97827	5.17494	68.5773	1.22e-16	2.17126e-14	gene42199:106581051
-2.02565	3.0656	68.491	1.27459e-16	2.25422e-14	gene862:106602440
3.1065	7.04329	68.4814	1.28077e-16	2.25422e-14	gene6275:106599154
3.49214	2.29405	68.3661	1.35795e-16	2.37694e-14	gene43680:106582509
-1.27555	5.08615	68.2185	1.46349e-16	2.54767e-14	gene19683:106612598
1.35178	6.22317	67.9536	1.67388e-16	2.89239e-14	gene40136:106579012
1.95266	5.7676	67.9401	1.6854e-16	2.89239e-14	gene51140:100286546
-4.59123	0.0835163	67.9362	1.68875e-16	2.89239e-14	gene45707:106584430
-3.26319	2.2894	67.9082	1.71284e-16	2.91797e-14	gene30039:106568907
4.03361	1.63015	67.8564	1.75845e-16	2.97974e-14	gene35813:106574727
2.98863	6.84148	67.7296	1.8753e-16	3.16091e-14	gene47079:106585831
2.8536	4.10808	67.7007	1.90297e-16	3.19068e-14	gene6276:106599156
-3.22899	1.45197	67.4052	2.21062e-16	3.68711e-14	gene27152:106566082
-2.41305	1.02549	67.1605	2.50277e-16	4.15265e-14	gene28927:106567958
-2.37876	0.99077	67.1196	2.55526e-16	4.21777e-14	gene37405:106576298
1.42935	5.19867	66.2921	3.88823e-16	6.38491e-14	gene49872:106588382
2.27756	4.99678	66.2654	3.94124e-16	6.43877e-14	gene9913:106603373
1.44866	4.46674	66.2384	3.9955e-16	6.49412e-14	gene13052:106606400
-2.01127	4.52772	66.0566	4.3815e-16	7.08535e-14	gene22884:106562051
1.8043	5.43812	65.6946	5.26499e-16	8.47105e-14	gene4159:106582123
-3.19181	1.0561	65.6677	5.33748e-16	8.54453e-14	gene39137:106578014
-1.06064	5.16706	65.6524	5.37893e-16	8.56783e-14	gene14215:106607494
3.24432	8.97397	65.5526	5.65823e-16	8.93589e-14	gene48544:101448035
-1.34375	4.19682	65.5499	5.6661e-16	8.93589e-14	gene51907:106590375
2.94586	3.36339	65.5032	5.80209e-16	9.10528e-14	gene15886:106608982
-1.85794	1.55847	65.4871	5.84943e-16	9.13457e-14	gene10889:106604252
2.05897	2.28775	65.2937	6.45284e-16	1.00277e-13	gene27240:106566188
4.42115	0.715656	65.1662	6.88408e-16	1.06459e-13	gene24027:106563368
-6.78351	0.761523	64.6587	8.9063e-16	1.37067e-13	gene12037:106605470
-4.26956	1.05642	64.5505	9.40897e-16	1.43884e-13	gene48069:106586814
4.69367	3.85907	64.5441	9.43958e-16	1.43884e-13	gene15689:106608812
-1.97858	1.00558	64.4782	9.76085e-16	1.48072e-13	gene35227:106574124
-2.23529	1.52151	64.4134	1.00871e-15	1.52296e-13	gene23971:106563128
1.95553	8.89915	64.1496	1.15322e-15	1.73293e-13	gene1750:106612563
-3.14909	0.335236	64.0954	1.18539e-15	1.77291e-13	gene48490:106587237
2.20775	2.64705	63.9404	1.28244e-15	1.90909e-13	gene19034:106612018
-4.59566	0.871695	63.7953	1.38043e-15	2.04541e-13	gene71421:106595037
2.22119	4.16218	63.6902	1.45607e-15	2.1475e-13	gene27574:106566489
1.75972	6.76952	63.604	1.52118e-15	2.2332e-13	gene17797:100286474
2.82637	3.19103	63.5674	1.54972e-15	2.26466e-13	gene15746:106608865
-2.14054	1.57526	63.5364	1.57433e-15	2.29011e-13	gene51317:106589762
1.33757	3.8252	63.4808	1.61936e-15	2.33925e-13	gene2904:106570023
1.56957	3.51565	63.4766	1.6228e-15	2.33925e-13	gene40161:106579340
1.93564	5.52772	63.441	1.65245e-15	2.36734e-13	gene35635:106574506
2.53448	2.73326	63.4354	1.65715e-15	2.36734e-13	gene46017:106584705
1.42328	6.44422	63.3653	1.7172e-15	2.44217e-13	gene50305:106588725
-1.83783	4.01627	63.255	1.81609e-15	2.57134e-13	gene28477:106567378
1.443	5.80662	63.005	2.06184e-15	2.90637e-13	gene24391:106563412
-3.65097	0.296213	62.6644	2.45111e-15	3.43986e-13	gene10442:106603887
-6.65648	-0.853621	62.4778	2.69464e-15	3.76505e-13	gene42160:106580997
2.16523	3.94319	62.4377	2.75004e-15	3.82568e-13	gene24209:106563331
-5.61861	5.88143	62.41	2.78901e-15	3.86302e-13	gene20342:106613332
5.0646	-0.387202	62.3863	2.82283e-15	3.89294e-13	gene3054:106571878
1.60161	6.58711	62.1671	3.15521e-15	4.33257e-13	gene33253:106572197
-3.60332	0.336281	62.1234	3.22596e-15	4.39868e-13	gene27164:106566114
-5.74502	-0.319549	62.1203	3.23098e-15	4.39868e-13	gene25939:106565306
5.23616	2.81319	62.0347	3.3746e-15	4.57467e-13	gene12202:106605546
1.74299	7.28631	61.9171	3.58229e-15	4.83564e-13	gene420:106580379
2.21899	7.5629	61.8274	3.74926e-15	5.03968e-13	gene38687:100380740
-1.98341	3.22876	61.7024	3.99496e-15	5.34737e-13	gene27966:100380632
2.31885	5.66918	61.6589	4.08409e-15	5.4438e-13	gene4912:106589391
-1.19391	4.06233	61.6177	4.17056e-15	5.53589e-13	gene3668:106576934
2.98183	8.87987	61.4348	4.57648e-15	6.04951e-13	gene48470:106587254
-2.60501	0.794274	61.3619	4.74917e-15	6.25183e-13	gene20186:106613194
-5.44354	6.86319	61.3279	4.83197e-15	6.33465e-13	gene69423:106592723
4.43782	1.02097	61.2272	5.08544e-15	6.63963e-13	gene56608:106591792
-2.51734	1.50483	61.0721	5.50238e-15	7.15466e-13	gene1715:106613549
-2.26374	1.9424	60.9428	5.87578e-15	7.60913e-13	gene11976:106605335
-5.79534	0.456869	60.9344	5.90091e-15	7.61074e-13	gene43685:106582516
2.24671	10.2746	60.9154	5.95794e-15	7.65332e-13	gene40749:100192341
1.92509	2.86986	60.8243	6.24016e-15	7.98365e-13	gene4871:106589018
2.16631	5.59852	60.6697	6.74999e-15	8.60138e-13	gene14110:106607301
-1.63813	3.34216	60.5753	7.08154e-15	8.98791e-13	gene44799:100136371
-2.2868	3.62785	60.5487	7.17791e-15	9.07407e-13	gene47317:106586065
2.40117	8.15521	60.3837	7.80552e-15	9.82848e-13	gene26405:106565574
-8.82305	1.89487	60.2676	8.27997e-15	1.03848e-12	gene1101:106605004
-2.75685	1.09617	60.0818	9.09971e-15	1.13682e-12	gene321:106570236
3.29355	7.93261	59.6568	1.1293e-14	1.40521e-12	gene51373:106589822
2.33863	4.62827	59.6492	1.13363e-14	1.40521e-12	gene33659:106572530
-2.36757	2.05494	59.5415	1.19739e-14	1.4785e-12	gene47064:106585819
-1.85945	3.68782	59.5078	1.21811e-14	1.49828e-12	gene41297:106579920
1.46401	6.26497	59.4011	1.28599e-14	1.57569e-12	gene51667:106590122
1.39826	7.29274	59.3258	1.33616e-14	1.63088e-12	gene29327:106568152
2.27884	8.38242	59.2467	1.39094e-14	1.69127e-12	gene37252:106576157
-2.18112	1.5093	59.1426	1.46652e-14	1.77638e-12	gene9799:106603270
1.90157	4.14487	59.1047	1.49505e-14	1.80408e-12	gene48911:106587675
2.65649	12.808	59.0119	1.5672e-14	1.88401e-12	gene30972:106570128
-1.25967	4.65499	58.5563	1.97561e-14	2.36605e-12	gene51033:106589510
-1.84747	2.53835	58.5254	2.00685e-14	2.39446e-12	gene50086:106588550
-5.54598	-0.665686	58.3896	2.1503e-14	2.55605e-12	gene14102:106607308
1.54167	5.64849	58.1231	2.46222e-14	2.91594e-12	gene58288:106594036
2.2245	7.80482	58.0944	2.4983e-14	2.94772e-12	gene27751:106566626
2.48663	2.19681	58.0514	2.55352e-14	3.00176e-12	gene32389:100196381
2.84623	2.4442	58.0404	2.56792e-14	3.00759e-12	gene23393:106562531
4.99153	3.2484	58.016	2.59988e-14	3.03386e-12	gene37203:106576131
-8.33441	-0.660612	57.9954	2.6273e-14	3.05466e-12	gene14007:100195895
-1.07785	3.49182	57.9413	2.70053e-14	3.12839e-12	gene29791:106568700
-1.23535	5.05263	57.8938	2.7666e-14	3.19331e-12	gene64007:106595212
2.09407	4.08618	57.7364	2.99702e-14	3.44679e-12	gene51326:106589769
1.51472	6.24997	57.4678	3.43563e-14	3.93701e-12	gene47648:106586420
-2.29692	1.71214	57.4522	3.46299e-14	3.95414e-12	gene52095:106590558
1.87658	6.44209	57.4388	3.48665e-14	3.96693e-12	gene16072:106609252
6.63347	7.8631	57.4127	3.53324e-14	4.00564e-12	gene51097:106589559
2.9487	1.79451	57.3416	3.66334e-14	4.1384e-12	gene26391:106565585
-4.3026	0.0515579	57.2837	3.77275e-14	4.24694e-12	gene44175:106582994
-2.07617	1.94588	57.1714	3.99429e-14	4.4805e-12	gene40689:106579565
-2.2338	2.46287	57.1197	4.10087e-14	4.58131e-12	gene43257:106582103
-2.50158	2.27139	57.1139	4.11293e-14	4.58131e-12	gene38311:100195082
1.97945	6.92173	57.0696	4.20666e-14	4.66939e-12	gene29305:106568167
8.42663	1.38045	56.9158	4.54876e-14	5.03159e-12	gene25397:106564557
2.21535	3.55447	56.8312	4.74884e-14	5.23473e-12	gene1129:106605363
-2.24388	4.66707	56.739	4.97657e-14	5.46684e-12	gene19590:106612675
1.88731	6.98817	56.6899	5.10253e-14	5.58595e-12	gene7072:100380798
4.38272	3.8624	56.4707	5.70412e-14	6.22316e-12	gene61022:106590825
-2.29144	1.22833	56.4002	5.91241e-14	6.42839e-12	gene2313:106564161
7.61556	3.62488	56.3229	6.14958e-14	6.66351e-12	gene44614:100286414
-5.21606	-0.154666	56.1941	6.56587e-14	7.09047e-12	gene54331:106598524
3.20573	2.30382	56.1847	6.59721e-14	7.10025e-12	gene22144:106561345
4.05914	0.768765	55.9933	7.27197e-14	7.8001e-12	gene6524:106599732
2.61937	6.28526	55.9737	7.34468e-14	7.85166e-12	gene3522:106575652
-2.62252	1.96076	55.9336	7.49615e-14	7.98679e-12	gene34878:106573596
-5.27687	-0.762109	55.7994	8.02575e-14	8.52254e-12	gene48391:106587315
5.56493	1.20926	55.7869	8.07678e-14	8.54823e-12	gene53181:106591080
3.71846	3.05517	55.7647	8.16841e-14	8.61659e-12	gene46069:106584797
1.72204	4.30603	55.5589	9.07017e-14	9.53625e-12	gene27936:106566858
2.62706	5.44873	55.4119	9.77445e-14	1.02429e-11	gene47891:106586648
1.89215	7.57514	55.345	1.01126e-13	1.05625e-11	gene9455:106602902
-1.84661	2.1309	55.3351	1.01639e-13	1.05814e-11	gene32509:106571353
-1.39676	5.03501	55.2574	1.05736e-13	1.09721e-11	gene7774:106601401
1.68425	6.72887	55.2275	1.07356e-13	1.1104e-11	gene20691:106613669
-2.11026	2.19841	55.1696	1.10568e-13	1.13992e-11	gene20459:106613443
3.35191	3.39271	55.111	1.13914e-13	1.1669e-11	gene25606:106564758
-3.32389	0.105523	55.1109	1.13917e-13	1.1669e-11	gene31807:106570673
1.73073	5.92683	54.9428	1.2409e-13	1.26703e-11	gene33362:106572104
1.34399	4.84943	54.922	1.25412e-13	1.27644e-11	gene37994:106576711
3.79386	2.78272	54.8331	1.31213e-13	1.33122e-11	gene18921:106611910
1.76446	3.34347	54.7925	1.33952e-13	1.3547e-11	gene46309:100195200
2.55515	3.89177	54.6831	1.4162e-13	1.42772e-11	gene76:106598856
-1.27108	4.26097	54.6077	1.4716e-13	1.47889e-11	gene5163:106591564
1.61833	5.18066	54.509	1.54739e-13	1.55017e-11	gene14084:106607326
3.36893	3.01597	54.4268	1.6135e-13	1.61133e-11	gene16581:106609667
-7.24817	-0.903854	54.3129	1.70978e-13	1.70214e-11	gene16879:106609963
-3.78847	2.18942	54.1935	1.81684e-13	1.80309e-11	gene41233:106579968
2.16089	7.53918	54.1308	1.87574e-13	1.85576e-11	gene14132:106607281
-4.01332	0.0444236	54.0156	1.98903e-13	1.96175e-11	gene6331:106599529
5.84182	1.8202	53.9134	2.09528e-13	2.05834e-11	gene16291:106609390
2.82254	2.26226	53.9091	2.09988e-13	2.05834e-11	gene29011:106568059
-1.26077	4.80846	53.7946	2.22578e-13	2.17505e-11	gene42022:100194993
1.75505	5.12086	53.5161	2.56477e-13	2.49865e-11	gene22251:106561379
7.12031	1.56538	53.5042	2.58035e-13	2.50617e-11	gene32894:106571561
1.32657	4.17482	53.4727	2.62215e-13	2.53769e-11	gene33317:106572290
7.26188	0.372767	53.4677	2.62874e-13	2.53769e-11	gene15433:106608540
-1.36431	3.55809	53.4044	2.71491e-13	2.61296e-11	gene13768:106606990
-1.74961	4.03413	53.3951	2.7277e-13	2.61736e-11	gene48587:106587322
-1.46493	4.6141	53.3728	2.7589e-13	2.63935e-11	gene39970:106578866
-2.13343	4.44925	53.3043	2.85681e-13	2.72484e-11	gene26570:106565700
3.79958	0.849586	53.2915	2.87549e-13	2.73165e-11	gene44731:100136450
1.2985	4.08445	53.2855	2.88429e-13	2.73165e-11	gene27933:106566859
-4.17596	2.64618	53.2818	2.88968e-13	2.73165e-11	gene24610:106563761
-2.8827	0.503156	53.1468	3.09526e-13	2.91733e-11	gene45968:106584708
5.00315	0.622852	53.0864	3.1919e-13	2.99954e-11	gene36165:106575150
-2.43668	3.67781	53.0103	3.31807e-13	3.10893e-11	gene17199:106610290
-2.32118	3.19524	52.972	3.38341e-13	3.16086e-11	gene25623:106564996
-1.45381	4.02094	52.9416	3.4362e-13	3.20079e-11	gene69012:106592903
1.47853	3.11293	52.9038	3.50288e-13	3.25339e-11	gene48148:106586910
1.63188	6.53206	52.767	3.75558e-13	3.47795e-11	gene26728:106565776
8.26142	1.92159	52.7589	3.77106e-13	3.48216e-11	gene154:106609219
-2.78434	3.59677	52.6658	3.95409e-13	3.64062e-11	gene1756:106613512
-1.36949	7.74039	52.606	4.07632e-13	3.74234e-11	gene10260:106603708
3.59245	0.0946777	52.5342	4.22826e-13	3.87068e-11	gene44021:106582856
4.94098	5.1041	52.5221	4.25438e-13	3.88343e-11	gene3869:106579093
-2.5795	1.90239	52.5014	4.29948e-13	3.91338e-11	gene11328:106604685
1.89904	7.5783	52.4702	4.36834e-13	3.96473e-11	gene26550:106565623
2.84901	5.24372	52.3535	4.6358e-13	4.19553e-11	gene32034:100286490
1.67683	5.37464	52.278	4.81737e-13	4.3475e-11	gene2504:106567149
1.90254	7.44694	52.2246	4.9502e-13	4.45476e-11	gene1272:100196443
1.75898	2.78979	52.2178	4.96735e-13	4.4576e-11	gene43821:106582667
1.32712	3.4059	52.2049	5.00006e-13	4.47435e-11	gene34209:106573059
1.74671	8.68623	52.1324	5.18819e-13	4.62969e-11	gene28306:106567176
3.23092	2.79156	52.0374	5.44546e-13	4.8457e-11	gene37471:106576442
-1.45331	3.18578	51.948	5.69899e-13	5.05718e-11	gene40358:100196395
-1.14846	3.03235	51.8647	5.94609e-13	5.26179e-11	gene35478:106574238
3.67272	6.46407	51.8385	6.02581e-13	5.31757e-11	gene31312:106570209
1.06309	5.13295	51.8131	6.10418e-13	5.37184e-11	gene47594:106586350
-1.12611	7.18294	51.7806	6.20605e-13	5.44645e-11	gene30138:100195387
2.06334	4.31347	51.7731	6.23008e-13	5.45252e-11	gene40108:106578991
-2.14943	2.67402	51.7513	6.29966e-13	5.49831e-11	gene7337:106600788
-1.31534	4.23346	51.7109	6.43049e-13	5.59717e-11	gene19772:106612906
4.46132	1.21187	51.5769	6.8846e-13	5.97609e-11	gene33917:106572767
2.29274	4.37979	51.5012	7.15518e-13	6.19409e-11	gene15407:106608519
5.26932	0.231702	51.4467	7.35665e-13	6.35125e-11	gene25795:106564981
2.39321	8.91376	51.4237	7.44364e-13	6.39904e-11	gene18933:106611946
2.95264	2.29324	51.4214	7.45219e-13	6.39904e-11	gene32046:100195506
-3.92896	-0.19548	51.2781	8.01652e-13	6.86512e-11	gene8397:106602031
6.43389	2.47321	51.2626	8.08021e-13	6.9011e-11	gene153:106609151
-2.14024	1.12268	51.2506	8.12958e-13	6.9247e-11	gene14428:106607656
1.35678	4.53221	51.2259	8.23232e-13	6.99352e-11	gene66023:106593038
4.17891	3.42797	51.1533	8.54256e-13	7.23778e-11	gene25818:106564978
2.05683	4.10205	51.0283	9.10445e-13	7.69338e-11	gene32047:106570908
2.23568	4.44062	50.9957	9.257e-13	7.80159e-11	gene29180:106568086
-2.05136	0.508902	50.927	9.58679e-13	8.05822e-11	gene41800:100380515
1.24251	4.77716	50.6015	1.1316e-12	9.4867e-11	gene36668:106575579
2.16024	4.25757	50.5556	1.15834e-12	9.68535e-11	gene2541:106566736
1.37992	4.21372	50.5307	1.17318e-12	9.78375e-11	gene11562:100286425
6.11315	4.07142	50.4915	1.19682e-12	9.95489e-11	gene10821:106604175
-1.44122	7.84928	50.4848	1.20088e-12	9.96264e-11	gene19286:100196611
1.07876	4.63772	50.4535	1.22021e-12	1.00967e-10	gene46662:106585535
3.16755	2.44853	50.4295	1.2352e-12	1.01943e-10	gene29051:106567845
5.11742	5.27329	50.3065	1.31511e-12	1.08257e-10	gene37154:106576106
1.22846	3.75514	50.2556	1.34972e-12	1.1082e-10	gene11264:106604634
-1.36171	5.10147	50.241	1.3598e-12	1.1136e-10	gene34876:106573600
1.49981	6.49933	50.2105	1.38105e-12	1.1281e-10	gene28682:106567568
1.43104	6.0121	50.1404	1.4313e-12	1.16616e-10	gene33180:100194571
2.58234	1.76825	49.966	1.56429e-12	1.27127e-10	gene29434:106568352
-2.36349	2.53951	49.8824	1.63241e-12	1.32325e-10	gene45922:106584667
-2.68152	1.61526	49.7723	1.72661e-12	1.39606e-10	gene47847:106586617
1.5146	6.19855	49.7584	1.73893e-12	1.40246e-10	gene19501:106612479
1.9419	3.31115	49.7471	1.749e-12	1.40702e-10	gene12378:106605728
1.47906	5.77028	49.7142	1.77851e-12	1.42715e-10	gene18685:106611793
1.43085	6.58863	49.6754	1.81405e-12	1.45201e-10	gene2273:100286634
1.43528	4.83194	49.6011	1.88407e-12	1.50428e-10	gene8324:106601960
1.46287	6.66755	49.5903	1.89453e-12	1.50885e-10	gene4299:106583279
3.7156	4.54903	49.5167	1.96694e-12	1.56261e-10	gene48936:106587706
2.75221	5.06578	49.4564	2.02832e-12	1.60737e-10	gene46276:106585173
-1.94955	3.07058	49.3985	2.08904e-12	1.65138e-10	gene6487:106599262
2.11979	2.09358	49.3737	2.11565e-12	1.66827e-10	gene45876:106584582
-3.35544	1.25696	49.2468	2.25698e-12	1.77504e-10	gene43381:106582197
1.97364	3.36625	49.2423	2.26219e-12	1.77504e-10	gene24622:106563772
1.42942	6.65215	49.2031	2.30788e-12	1.80644e-10	gene18060:106611123
3.5578	10.5531	49.1719	2.34491e-12	1.82993e-10	gene26398:106565579
-1.66506	2.8269	49.1681	2.34938e-12	1.82993e-10	gene7276:100194486
2.14885	8.51099	49.148	2.37361e-12	1.84429e-10	gene29259:106568204
1.98329	3.69151	49.0564	2.48708e-12	1.92776e-10	gene33633:106572480
-2.68471	0.881047	48.92	2.66619e-12	2.05789e-10	gene15696:106608822
1.86386	11.1443	48.9187	2.66789e-12	2.05789e-10	gene21793:106560949
1.72075	6.7531	48.8283	2.79374e-12	2.14976e-10	gene14511:106607729
-2.0431	1.85961	48.7575	2.89653e-12	2.22349e-10	gene6109:106598853
2.13932	6.12643	48.66	3.04405e-12	2.33111e-10	gene29445:106568364
-1.98736	2.50195	48.5922	3.15115e-12	2.40734e-10	gene16406:106609518
1.77406	7.77884	48.57	3.18715e-12	2.42902e-10	gene17643:106610693
2.66463	7.43067	48.5391	3.23765e-12	2.46162e-10	gene28765:100195087
-1.52961	2.09301	48.5185	3.2718e-12	2.47908e-10	gene228:106612499
-1.98575	2.34089	48.5159	3.27618e-12	2.47908e-10	gene51963:106590415
2.29646	7.73668	48.4907	3.31855e-12	2.50519e-10	gene13727:106606947
1.84584	5.93757	48.4834	3.33094e-12	2.50836e-10	gene24189:100195194
-6.25543	-0.393408	48.479	3.3385e-12	2.50836e-10	gene32747:106571734
2.33143	3.58367	48.4649	3.36246e-12	2.52042e-10	gene25235:100195092
-2.63304	2.46106	48.4583	3.37394e-12	2.52309e-10	gene24575:106563744
-2.01913	2.10143	48.4191	3.44199e-12	2.56795e-10	gene47202:106585950
3.38205	2.4843	48.3879	3.49711e-12	2.60298e-10	gene15113:106608306
1.83934	3.26412	48.3768	3.51706e-12	2.61172e-10	gene29189:106568094
1.73863	6.30562	48.3456	3.57353e-12	2.64749e-10	gene28200:106567082
-2.24412	1.31899	48.2968	3.66345e-12	2.70781e-10	gene31788:106570650
2.68461	6.45053	47.9895	4.28518e-12	3.16002e-10	gene20501:106613502
3.65664	6.22575	47.86	4.57766e-12	3.36791e-10	gene49988:106588568
-4.89625	-0.501549	47.8041	4.71012e-12	3.45738e-10	gene47844:106586615
1.52004	4.95931	47.7808	4.76631e-12	3.48991e-10	gene5028:106590431
-1.28583	3.49909	47.7767	4.77635e-12	3.48991e-10	gene20590:106613581
2.93128	2.67896	47.6943	4.98149e-12	3.63148e-10	gene37373:106576270
-3.96054	-0.391556	47.6413	5.11795e-12	3.72244e-10	gene28620:106567516
2.66974	7.30552	47.6169	5.18209e-12	3.7605e-10	gene36805:106575699
4.39294	2.19034	47.5649	5.32121e-12	3.85267e-10	gene16473:106609585
4.84575	4.16984	47.5281	5.42225e-12	3.91421e-10	gene24224:106563379
1.95701	2.49843	47.525	5.43077e-12	3.91421e-10	gene56468:106591813
1.2894	4.84406	47.4867	5.53773e-12	3.98229e-10	gene18808:106611706
1.72526	8.20243	47.363	5.89863e-12	4.23226e-10	gene12036:106605471
2.52104	1.56907	47.3484	5.94261e-12	4.25424e-10	gene6267:106599203
1.77946	6.53282	47.2777	6.16082e-12	4.39262e-10	gene37227:106576134
2.41709	5.08967	47.2769	6.16349e-12	4.39262e-10	gene49737:106588503
1.26186	3.47016	47.2499	6.2488e-12	4.44349e-10	gene25096:106564245
2.42609	2.27257	47.2081	6.38367e-12	4.52928e-10	gene31185:100136919
2.85738	7.02266	47.1643	6.52787e-12	4.6213e-10	gene37580:106576485
2.78433	6.52523	47.0303	6.98979e-12	4.93733e-10	gene9686:106603135
1.18439	4.61557	47.0144	7.04667e-12	4.9665e-10	gene36646:106575554
1.27504	3.48711	46.9801	7.17108e-12	5.04146e-10	gene29951:106568980
-1.24839	8.13091	46.9764	7.18468e-12	5.04146e-10	gene51377:100194728
-2.09429	3.46391	46.9142	7.41633e-12	5.19257e-10	gene48519:106587208
1.90478	3.41166	46.8937	7.49435e-12	5.23569e-10	gene48324:106587092
3.57067	1.55679	46.7329	8.13522e-12	5.67098e-10	gene24411:106563566
1.62635	1.57701	46.7096	8.23228e-12	5.72611e-10	gene42154:106581001
2.40538	3.11882	46.6679	8.40971e-12	5.83678e-10	gene4192:100196302
2.58443	6.93251	46.654	8.46937e-12	5.85387e-10	gene31197:106569947
3.57719	1.32887	46.6536	8.47108e-12	5.85387e-10	gene15987:106609070
-2.3824	1.64622	46.497	9.176e-12	6.32727e-10	gene26950:106566039
1.35743	4.87584	46.4839	9.23764e-12	6.35602e-10	gene49136:106587911
-3.28403	2.35441	46.4516	9.39115e-12	6.44772e-10	gene1735:106611541
-3.14932	3.38013	46.4268	9.51081e-12	6.51583e-10	gene24251:100306831
-4.60152	0.451527	46.2652	1.03282e-11	7.06066e-10	gene40304:106579218
3.72039	1.99976	46.2416	1.04534e-11	7.13095e-10	gene15952:106609044
3.57581	3.15621	46.2179	1.05807e-11	7.20233e-10	gene48378:106587142
-2.42001	3.66079	46.199	1.06831e-11	7.25656e-10	gene26945:106566043
1.33258	4.35475	46.161	1.08922e-11	7.38284e-10	gene31481:106570350
-5.56696	-0.251673	46.1366	1.10286e-11	7.45943e-10	gene15151:106608330
-2.69023	0.224741	45.9856	1.19127e-11	8.04031e-10	gene17340:106610377
1.29884	3.73754	45.9651	1.20381e-11	8.10778e-10	gene51110:106589567
1.62899	5.64307	45.9369	1.22121e-11	8.2076e-10	gene39582:106578488
1.46095	5.42463	45.8489	1.27735e-11	8.56683e-10	gene1456:106608935
1.42493	5.8388	45.7493	1.34394e-11	8.99453e-10	gene1399:106608436
-4.47899	0.595454	45.6901	1.38519e-11	9.25117e-10	gene33834:106572678
-4.76418	2.2491	45.6649	1.40313e-11	9.35138e-10	gene21861:100380756
2.14782	2.07175	45.5599	1.4804e-11	9.84575e-10	gene18938:106611943
-3.5087	4.77451	45.49	1.53421e-11	1.01824e-09	gene36218:106575147
-1.28316	7.89271	45.4226	1.58791e-11	1.05168e-09	gene33020:106571853
-3.44419	0.454153	45.401	1.60556e-11	1.06117e-09	gene11762:106605119
1.59382	5.17292	45.382	1.62119e-11	1.06928e-09	gene51364:106589793
-2.2319	0.558132	45.3352	1.66035e-11	1.09285e-09	gene45311:106584065
3.94043	2.85012	45.1931	1.78536e-11	1.1727e-09	gene26633:106565863
2.41099	10.2557	45.1876	1.79035e-11	1.17356e-09	gene41173:106580260
1.47734	4.28619	45.0845	1.88711e-11	1.23445e-09	gene45063:106583818
2.18459	4.65048	45.0637	1.90728e-11	1.24509e-09	gene520:106591002
1.46454	4.34305	45.0378	1.93264e-11	1.25906e-09	gene40107:106578990
1.19389	5.56149	45.0198	1.95054e-11	1.26813e-09	gene11868:106605215
-1.91831	1.51747	44.9991	1.9713e-11	1.27901e-09	gene50535:106588976
-1.09892	3.22347	44.9916	1.97877e-11	1.28125e-09	gene31738:106570599
1.93504	2.26736	44.9317	2.04032e-11	1.31843e-09	gene35218:106574112
-1.59303	3.20657	44.8983	2.07533e-11	1.33833e-09	gene26969:106566024
-1.71336	2.00074	44.7781	2.20683e-11	1.42026e-09	gene10487:106603933
2.51361	4.2487	44.7589	2.22846e-11	1.4307e-09	gene43999:106582838
-3.24442	0.409848	44.7558	2.23203e-11	1.4307e-09	gene44084:106582915
1.87344	2.19477	44.7371	2.25347e-11	1.44154e-09	gene46264:106585180
1.53324	8.83005	44.7195	2.27376e-11	1.4516e-09	gene21626:106561094
-2.20495	2.77757	44.6835	2.31599e-11	1.47561e-09	gene30347:106569171
3.63371	6.34099	44.5872	2.43272e-11	1.54689e-09	gene40168:106579335
1.73378	5.07335	44.5415	2.49018e-11	1.58027e-09	gene38777:106577654
-1.55721	4.90575	44.4783	2.57188e-11	1.6261e-09	gene27531:106566437
1.77419	2.13962	44.4778	2.5726e-11	1.6261e-09	gene12397:106605743
-1.69238	3.05246	44.4649	2.58955e-11	1.63357e-09	gene41385:106579839
2.371	3.44593	44.4473	2.61291e-11	1.64269e-09	gene758:106601284
1.88942	5.18833	44.4463	2.61432e-11	1.64269e-09	gene45422:106584139
-1.32818	7.4735	44.4272	2.63997e-11	1.65554e-09	gene2940:106570388
1.26413	4.17955	44.3967	2.68138e-11	1.67821e-09	gene20541:100380753
3.02087	4.13243	44.3874	2.6942e-11	1.68292e-09	gene10893:106604248
3.03409	2.49691	44.3635	2.72727e-11	1.70024e-09	gene51739:106590189
2.3576	6.08631	44.3464	2.75122e-11	1.71183e-09	gene32561:106571392
1.06773	4.6193	44.3197	2.7889e-11	1.73189e-09	gene3885:106579257
3.1851	1.08891	44.2509	2.88875e-11	1.79041e-09	gene41042:106580235
4.86946	3.68085	44.1525	3.0376e-11	1.87901e-09	gene51923:106590357
1.22735	5.74069	44.1478	3.045e-11	1.87993e-09	gene9451:106602900
-5.18098	-1.02021	44.0139	3.26047e-11	2.00907e-09	gene23396:106562533
2.50111	1.50509	43.9557	3.35892e-11	2.06574e-09	gene33728:106572638
2.0892	3.09584	43.9344	3.39566e-11	2.08431e-09	gene29309:106568163
-2.19584	2.64463	43.7526	3.72625e-11	2.28283e-09	gene36300:106575172
1.79915	3.34065	43.7263	3.77667e-11	2.30665e-09	gene33864:106572701
1.24769	5.69656	43.7248	3.77961e-11	2.30665e-09	gene31182:106569958
3.92938	2.93604	43.7061	3.81575e-11	2.32425e-09	gene5779:106597311
1.16693	6.05314	43.6818	3.86353e-11	2.34886e-09	gene32:100316613
1.932	2.83269	43.6504	3.92599e-11	2.38229e-09	gene27520:106566442
1.56154	6.70675	43.6265	3.97423e-11	2.40698e-09	gene19407:106612383
-8.18464	0.342568	43.537	4.16012e-11	2.51478e-09	gene12183:106605538
2.6529	3.0017	43.4423	4.36656e-11	2.63458e-09	gene68842:106593942
-2.53531	1.20982	43.3369	4.60805e-11	2.77502e-09	gene14446:106607672
-4.85902	-0.042297	43.3242	4.63822e-11	2.78792e-09	gene29129:106568031
2.12704	10.4098	43.1403	5.09529e-11	3.05689e-09	gene21947:106560810
-3.06781	1.18383	43.1236	5.1388e-11	3.07719e-09	gene17365:106610433
-1.95162	2.12406	43.0989	5.20421e-11	3.11052e-09	gene45680:106584409
-3.96071	2.63279	43.0666	5.29091e-11	3.15641e-09	gene26433:106565550
-0.927523	5.27869	42.9685	5.56276e-11	3.31239e-09	gene23425:100194615
-1.42987	4.42249	42.9462	5.62663e-11	3.34417e-09	gene29698:106568622
-6.55957	0.589568	42.8185	6.00611e-11	3.56307e-09	gene2551:106566689
1.72214	5.30406	42.7872	6.10316e-11	3.61391e-09	gene26147:101448010
1.12539	3.76335	42.7382	6.25767e-11	3.69853e-09	gene38634:106577534
-3.1339	-0.228414	42.6463	6.55889e-11	3.86938e-09	gene2494:106565903
2.79102	3.12853	42.6316	6.60846e-11	3.89142e-09	gene173:106608166
-1.33244	6.474	42.6262	6.62655e-11	3.89487e-09	gene22691:106561854
3.16263	6.20881	42.579	6.7884e-11	3.98265e-09	gene27703:100136527
-2.93374	2.36833	42.5732	6.80851e-11	3.98711e-09	gene16017:106609112
1.20516	4.11295	42.5296	6.96213e-11	4.06959e-09	gene45175:106583937
-4.42185	-0.576627	42.513	7.02139e-11	4.09671e-09	gene10288:106603756
1.2197	3.71103	42.5059	7.04688e-11	4.10407e-09	gene10376:106603829
2.01599	2.52896	42.4723	7.16918e-11	4.163e-09	gene24673:100286557
1.83844	3.82948	42.4709	7.17421e-11	4.163e-09	gene11432:100196601
3.54135	4.71082	42.4027	7.42875e-11	4.30287e-09	gene37676:106576604
2.48906	3.11175	42.2421	8.06458e-11	4.66267e-09	gene46974:106585666
-2.11078	0.863642	42.2017	8.23296e-11	4.7514e-09	gene28256:106567129
4.09964	0.227397	42.1285	8.54664e-11	4.92351e-09	gene3795:106578249
1.22187	5.84136	42.0776	8.77225e-11	5.04436e-09	gene14758:106607931
2.03448	2.71866	42.066	8.82422e-11	5.0651e-09	gene18575:106611577
-2.0317	1.17752	41.9953	9.14935e-11	5.24228e-09	gene20834:106613798
2.05722	5.27299	41.9819	9.21199e-11	5.2687e-09	gene35054:106573914
-1.98658	1.84135	41.9151	9.53235e-11	5.44215e-09	gene21663:106561069
4.25239	7.11394	41.9074	9.57e-11	5.45387e-09	gene3028:106571543
-1.30969	2.57413	41.8252	9.98104e-11	5.67796e-09	gene14203:106607504
-1.37336	2.80944	41.7943	1.014e-10	5.75811e-09	gene38025:106576688
1.53961	4.84912	41.775	1.02405e-10	5.80481e-09	gene38752:106577631
-2.41983	0.656197	41.762	1.03086e-10	5.83304e-09	gene32225:106571074
-3.67715	0.354729	41.7567	1.03368e-10	5.83867e-09	gene26967:106566026
1.17244	6.04815	41.6784	1.0759e-10	6.06635e-09	gene31205:106569939
2.81239	0.204644	41.6399	1.09733e-10	6.17627e-09	gene15593:106608787
1.37623	7.10251	41.5527	1.14739e-10	6.44661e-09	gene33423:100195559
-2.27875	4.9157	41.5457	1.15148e-10	6.45823e-09	gene50510:106588942
-3.59318	1.02654	41.4938	1.18248e-10	6.62041e-09	gene29713:106568632
1.60329	3.81499	41.4373	1.21712e-10	6.80244e-09	gene37898:106576796
1.69207	6.76362	41.3748	1.25667e-10	7.01116e-09	gene39473:106578379
1.0042	4.31216	41.3655	1.26269e-10	7.03241e-09	gene51804:106590305
-1.64548	5.84993	41.3237	1.28998e-10	7.17187e-09	gene39109:106577998
3.38224	3.22577	41.2946	1.30927e-10	7.26646e-09	gene49752:106588492
-1.56781	2.72047	41.2579	1.33411e-10	7.38237e-09	gene43544:106582380
-1.32242	2.8916	41.2569	1.33479e-10	7.38237e-09	gene6689:106600272
-2.31088	1.12878	41.221	1.35953e-10	7.50618e-09	gene51918:106590361
3.52614	0.509543	41.1558	1.40566e-10	7.74743e-09	gene31448:106570315
-2.27902	2.21727	41.1347	1.42091e-10	7.81794e-09	gene44006:106582845
4.17135	2.78218	41.1271	1.42645e-10	7.83489e-09	gene14705:106607877
-4.34403	1.03384	41.1204	1.43132e-10	7.83717e-09	gene66361:106592446
-2.31657	1.29865	41.1198	1.43178e-10	7.83717e-09	gene28115:106567010
1.41405	4.84308	41.1071	1.44113e-10	7.8748e-09	gene51105:100196145
1.61547	6.49015	41.0852	1.45738e-10	7.94995e-09	gene7265:106600850
1.1992	4.53106	41.0662	1.47163e-10	8.01397e-09	gene10400:106603849
4.23536	0.355017	41.0053	1.51819e-10	8.25343e-09	gene30536:106569421
1.96471	5.92904	40.9518	1.56029e-10	8.46783e-09	gene19555:106612705
-1.2652	3.20474	40.9358	1.57317e-10	8.5232e-09	gene2567:106566588
1.60007	5.14416	40.844	1.6488e-10	8.9178e-09	gene22763:106561917
2.43733	2.01794	40.823	1.6666e-10	8.99879e-09	gene401:106579076
-5.57075	-0.63945	40.811	1.67687e-10	9.03894e-09	gene1632:106610959
3.49754	2.07257	40.7923	1.69295e-10	9.11019e-09	gene17844:106610908
1.30753	6.129	40.7779	1.70555e-10	9.16252e-09	gene40233:106579278
3.12214	1.47901	40.6063	1.86208e-10	9.98656e-09	gene33919:106572765
3.24693	5.28438	40.594	1.87381e-10	1.00326e-08	gene3045:100136365
2.01212	2.07061	40.5659	1.90097e-10	1.01609e-08	gene19055:106612037
1.3991	4.38507	40.4329	2.0349e-10	1.08586e-08	gene48362:106587129
-1.91048	1.25063	40.4102	2.05863e-10	1.09668e-08	gene45916:106584673
2.06452	5.067	40.4054	2.06374e-10	1.09757e-08	gene25811:100196778
1.48143	3.69184	40.3941	2.0757e-10	1.10209e-08	gene55693:100380492
-1.21714	3.39948	40.3617	2.11042e-10	1.11866e-08	gene34013:106572864
-1.85721	2.52631	40.2866	2.19303e-10	1.16052e-08	gene8804:106602368
-3.02253	0.21516	40.2788	2.20184e-10	1.16325e-08	gene1528:106609864
-1.46825	5.61792	40.1763	2.32052e-10	1.22392e-08	gene1764:106612469
2.80141	1.5097	40.1173	2.3916e-10	1.25933e-08	gene16296:100195840
2.22419	1.96069	40.0973	2.41623e-10	1.27019e-08	gene4046:106581291
-1.66009	1.95659	40.086	2.43029e-10	1.27548e-08	gene26803:106565709
-3.03281	1.10402	40.0827	2.43435e-10	1.27551e-08	gene18763:106611740
-4.81241	-0.605076	40.0424	2.48507e-10	1.29995e-08	gene48489:106587238
-1.30474	6.31351	40.0369	2.49206e-10	1.30147e-08	gene36044:106574971
1.05889	4.0498	40.0248	2.50757e-10	1.30742e-08	gene29466:106568405
4.90903	-0.366411	40.0032	2.53547e-10	1.31956e-08	gene11952:106605315
1.48788	5.50805	40.0004	2.53912e-10	1.31956e-08	gene31184:100137045
-4.91099	0.05536	39.985	2.55916e-10	1.3278e-08	gene16428:106609536
1.47287	6.95393	39.978	2.5684e-10	1.32932e-08	gene30043:106568904
1.25899	6.54749	39.9765	2.57042e-10	1.32932e-08	gene52098:106590560
2.93014	3.95933	39.9193	2.64678e-10	1.36659e-08	gene23717:106562876
1.84413	4.14555	39.7863	2.83323e-10	1.46049e-08	gene24778:106563917
1.21234	3.00089	39.7518	2.88368e-10	1.48409e-08	gene35426:106574288
-3.55442	2.8568	39.7456	2.89294e-10	1.48646e-08	gene39794:106578675
1.75357	9.61902	39.7069	2.95087e-10	1.51378e-08	gene1762:106612488
1.83776	4.65517	39.6787	2.99373e-10	1.5333e-08	gene38296:106577208
-1.92922	2.9333	39.6753	2.99896e-10	1.53351e-08	gene17092:106610185
1.42556	6.03632	39.6698	3.00743e-10	1.53538e-08	gene15713:106608837
-2.38908	2.33339	39.6081	3.10396e-10	1.57921e-08	gene42149:106581006
1.74479	2.94153	39.6045	3.1096e-10	1.57921e-08	gene34040:106572893
5.97495	8.10577	39.6035	3.11132e-10	1.57921e-08	gene31970:106570829
3.83802	0.963337	39.6019	3.11381e-10	1.57921e-08	gene34706:106573757
-2.63375	0.691836	39.5992	3.11808e-10	1.57921e-08	gene44637:106583501
2.03263	2.95338	39.5627	3.17696e-10	1.60497e-08	gene18191:106611251
1.51903	6.11642	39.5585	3.18377e-10	1.60497e-08	gene47510:100195528
-1.88157	2.91868	39.5583	3.18405e-10	1.60497e-08	gene27272:106566221
-1.14845	4.31269	39.5421	3.21067e-10	1.61584e-08	gene25901:100380346
-1.39045	8.02951	39.4905	3.29659e-10	1.65646e-08	gene32149:106571007
-3.74768	2.74764	39.4822	3.31062e-10	1.66089e-08	gene47067:106585820
-2.74693	1.22518	39.3416	3.55787e-10	1.78212e-08	gene44550:106583569
1.24278	5.86926	39.3081	3.61937e-10	1.80699e-08	gene35582:106574544
-1.37776	2.55665	39.3057	3.62377e-10	1.80699e-08	gene7198:106600892
4.08434	2.09454	39.3053	3.62454e-10	1.80699e-08	gene46411:106585061
1.92774	6.3534	39.2915	3.65035e-10	1.81702e-08	gene48554:106587180
1.11496	5.81658	39.2658	3.69865e-10	1.83819e-08	gene685:100195332
1.51641	6.68788	39.2268	3.77323e-10	1.87233e-08	gene20072:106613098
2.60548	0.890945	39.2234	3.77981e-10	1.87268e-08	gene14473:106607699
4.35564	4.9986	39.2172	3.79192e-10	1.87576e-08	gene6061:106598526
-2.70365	0.654352	39.2108	3.80432e-10	1.87898e-08	gene50835:106589342
1.21415	7.205	39.1264	3.9723e-10	1.95891e-08	gene24207:106563179
-0.892541	5.13312	39.1196	3.98626e-10	1.96275e-08	gene51147:106589590
1.42963	3.40524	39.048	4.13514e-10	2.03292e-08	gene46504:106584983
6.97352	4.07499	38.9732	4.29674e-10	2.10911e-08	gene34395:106573181
2.97692	4.51544	38.9658	4.31301e-10	2.11384e-08	gene12573:106605924
1.11344	5.33418	38.9529	4.34165e-10	2.12265e-08	gene34896:106573580
2.78912	9.65641	38.9517	4.34431e-10	2.12265e-08	gene49848:106588401
3.21945	0.181479	38.9481	4.35222e-10	2.12326e-08	gene6525:106599734
-1.24371	7.03069	38.9296	4.39359e-10	2.13834e-08	gene39148:106578040
-1.18702	8.06119	38.9283	4.39657e-10	2.13834e-08	gene2282:106563677
-2.11296	1.08377	38.9204	4.41448e-10	2.14378e-08	gene11989:106605348
-3.34047	2.07594	38.8878	4.48887e-10	2.17659e-08	gene8838:106602442
-3.89341	-0.874796	38.873	4.52286e-10	2.18941e-08	gene22721:106561882
-1.44953	11.3869	38.8704	4.52906e-10	2.18941e-08	gene28740:100194521
-2.45675	0.224398	38.8625	4.54738e-10	2.19494e-08	gene44611:106583391
1.7363	3.38538	38.8233	4.63954e-10	2.23603e-08	gene14840:106608026
-2.0027	1.01209	38.8147	4.66005e-10	2.24252e-08	gene43588:106582422
4.83714	5.85076	38.7954	4.70633e-10	2.25859e-08	gene4092:106580834
2.02163	2.00215	38.7949	4.7076e-10	2.25859e-08	gene47007:106585781
2.31532	5.32682	38.7877	4.72492e-10	2.26348e-08	gene26653:100136587
1.36012	7.6796	38.7511	4.81448e-10	2.30293e-08	gene76346:106592016
1.44741	8.65319	38.7048	4.9299e-10	2.3546e-08	gene1745:100136433
3.07444	0.0523448	38.6922	4.96187e-10	2.36632e-08	gene19155:106612126
3.08421	0.247795	38.683	4.98534e-10	2.37396e-08	gene3521:106575638
-6.77964	-0.0314755	38.6767	5.00139e-10	2.37805e-08	gene35563:106574563
-1.69392	1.48206	38.6286	5.12632e-10	2.43382e-08	gene41453:106580326
-1.11248	6.03108	38.6159	5.15968e-10	2.44601e-08	gene48613:106587425
-1.93876	1.36469	38.5729	5.27463e-10	2.49679e-08	gene21375:106560570
1.81219	9.30666	38.5519	5.33159e-10	2.52001e-08	gene4366:106583951
-5.93981	3.2379	38.5449	5.35097e-10	2.52542e-08	gene41389:106579836
3.45484	0.977485	38.5418	5.35928e-10	2.5256e-08	gene2986:106571203
2.46087	5.00773	38.5323	5.38537e-10	2.53415e-08	gene77401:106593806
3.315	1.46089	38.5114	5.4435e-10	2.55744e-08	gene15789:106608890
-6.65798	-1.29017	38.5087	5.45092e-10	2.55744e-08	gene15156:106608340
-1.14439	7.01484	38.4995	5.47689e-10	2.56584e-08	gene34466:106573332
3.77489	1.97001	38.4956	5.48771e-10	2.56714e-08	gene74286:106590822
-3.76808	0.419419	38.4869	5.51236e-10	2.57489e-08	gene36284:106575190
-2.27279	3.37917	38.4823	5.52511e-10	2.57706e-08	gene14182:106607240
1.64923	4.646	38.4735	5.55011e-10	2.58494e-08	gene357:106573748
7.46716	-0.21987	38.4616	5.58406e-10	2.59696e-08	gene53182:106591081
4.0083	0.843728	38.4399	5.64669e-10	2.62225e-08	gene20773:106613747
1.26633	5.54397	38.4332	5.66607e-10	2.62742e-08	gene33254:106572195
2.34561	1.38521	38.4291	5.67783e-10	2.62905e-08	gene26598:106565897
-1.06176	8.0521	38.4219	5.69903e-10	2.63503e-08	gene33104:106571941
1.40507	3.11499	38.3853	5.80689e-10	2.68102e-08	gene29343:106568141
1.25661	3.72655	38.3746	5.83863e-10	2.69177e-08	gene12088:106605428
-2.47427	3.38181	38.2965	6.07722e-10	2.79772e-08	gene892:106602716
1.89405	3.5424	38.2925	6.08967e-10	2.7994e-08	gene29822:106568727
-1.2451	2.65351	38.2424	6.24812e-10	2.8681e-08	gene32385:106571224
2.31164	3.20706	38.225	6.30387e-10	2.88953e-08	gene10490:106603936
3.45388	1.37767	38.2114	6.34815e-10	2.90564e-08	gene10295:106603682
-1.2768	3.71533	38.1838	6.43833e-10	2.94269e-08	gene17828:106610864
-1.82823	2.0271	38.0996	6.72232e-10	3.06809e-08	gene37980:106576724
-1.75603	2.67569	38.0897	6.75649e-10	3.07928e-08	gene37492:106576408
3.5073	8.17566	38.0302	6.96576e-10	3.17012e-08	gene12340:106605691
-1.21339	7.90368	37.911	7.40465e-10	3.36505e-08	gene3701:106577306
-1.24052	3.32934	37.8778	7.53176e-10	3.41794e-08	gene4509:100217352
1.7388	3.60666	37.8348	7.6995e-10	3.48507e-08	gene49660:106588209
1.29901	2.78117	37.8343	7.70157e-10	3.48507e-08	gene18911:106611877
-1.97258	1.67917	37.8013	7.83313e-10	3.53958e-08	gene23196:100380403
-3.26182	0.636384	37.7727	7.94869e-10	3.58671e-08	gene35457:106574263
3.06251	3.53586	37.7533	8.02808e-10	3.61741e-08	gene44470:106583268
-1.38705	7.2184	37.7452	8.06135e-10	3.62726e-08	gene43887:100194651
1.17811	5.02245	37.6874	8.30383e-10	3.72769e-08	gene22447:106561607
-1.34996	2.25916	37.6865	8.30794e-10	3.72769e-08	gene32738:106571694
1.40609	3.77821	37.6768	8.34904e-10	3.74086e-08	gene7271:106600841
1.39144	6.1793	37.635	8.53018e-10	3.81666e-08	gene50911:106589401
6.33825	0.331922	37.6281	8.56038e-10	3.8248e-08	gene34989:106573855
2.38787	13.4185	37.6173	8.60773e-10	3.84056e-08	gene19640:100196111
-0.971195	3.49314	37.6114	8.63382e-10	3.84682e-08	gene21848:106560897
1.77434	7.99231	37.5375	8.9674e-10	3.98987e-08	gene22005:106561173
-3.12042	0.196676	37.5327	8.98932e-10	3.99404e-08	gene11105:106604475
-2.53148	1.87384	37.4485	9.38593e-10	4.16445e-08	gene38200:106577148
-1.24628	2.56299	37.4452	9.40199e-10	4.16577e-08	gene17733:106610789
1.42518	6.54529	37.4114	9.56615e-10	4.23262e-08	gene2472:106565610
-1.64275	3.57007	37.378	9.73129e-10	4.29972e-08	gene18077:106611109
1.82879	4.06865	37.3585	9.82902e-10	4.33689e-08	gene46318:100195547
1.08022	4.06047	37.3315	9.96638e-10	4.39141e-08	gene38753:100195271
1.55589	5.58811	37.2763	1.02522e-09	4.5111e-08	gene8313:106601948
1.75844	5.01573	37.2701	1.0285e-09	4.51932e-08	gene20746:106613721
3.02095	0.662266	37.2591	1.0343e-09	4.53851e-08	gene1856:106613470
1.06111	6.01714	37.2421	1.04338e-09	4.57206e-08	gene14676:100195865
-2.49864	1.06205	37.2394	1.04484e-09	4.57216e-08	gene28988:106567902
1.07988	4.8201	37.2133	1.05891e-09	4.62739e-08	gene9461:106602908
-2.97953	1.2015	37.2003	1.06595e-09	4.65177e-08	gene1346:106607892
1.6007	3.92873	37.1945	1.06913e-09	4.65926e-08	gene18422:106611470
1.01772	4.6382	37.1897	1.07179e-09	4.66446e-08	gene7928:100196799
-4.17341	-0.0294611	37.1495	1.09411e-09	4.75513e-08	gene35798:106574710
1.54263	5.83399	37.1397	1.09962e-09	4.77254e-08	gene2380:106564777
1.52926	3.14616	37.1332	1.1033e-09	4.78201e-08	gene22921:106562156
0.97099	5.29798	37.0567	1.14745e-09	4.9634e-08	gene33426:100194756
-2.9124	1.8762	37.0553	1.14826e-09	4.9634e-08	gene45798:100195695
1.13951	6.15672	37.0371	1.15904e-09	5.0032e-08	gene14946:106608114
-1.31633	9.21836	36.9926	1.18581e-09	5.11182e-08	gene17089:106610183
-0.971676	6.82795	36.9653	1.20251e-09	5.1768e-08	gene40585:100380383
-1.9843	3.41724	36.9145	1.23424e-09	5.30624e-08	gene40616:106579504
-2.85331	0.137423	36.8511	1.27502e-09	5.47418e-08	gene34545:106573415
1.27546	3.84026	36.8272	1.29074e-09	5.5342e-08	gene41306:106579911
-3.24057	0.13612	36.8111	1.30148e-09	5.57275e-08	gene20150:106613135
2.28109	4.6751	36.7688	1.33003e-09	5.68735e-08	gene43088:106581934
1.41427	8.94141	36.7256	1.35983e-09	5.807e-08	gene51253:106589695
1.7381	3.34838	36.723	1.36167e-09	5.80704e-08	gene7618:106601247
1.78568	4.62575	36.7189	1.36448e-09	5.81125e-08	gene23573:106562719
1.44939	3.656	36.6741	1.39621e-09	5.93846e-08	gene42530:100196279
2.91365	4.40494	36.6577	1.40803e-09	5.98074e-08	gene32600:106571421
1.97326	3.45148	36.5957	1.45355e-09	6.16586e-08	gene9383:106602806
2.14511	2.728	36.5824	1.46347e-09	6.19971e-08	gene22125:106561318
-3.07682	-0.442962	36.5769	1.46758e-09	6.20885e-08	gene28239:106567117
-1.44766	2.3385	36.565	1.47657e-09	6.23859e-08	gene45271:106584031
-1.68396	2.47337	36.5624	1.47857e-09	6.23878e-08	gene29365:106568279
-3.25652	0.542436	36.5567	1.48289e-09	6.24874e-08	gene28857:106568024
1.6355	4.28088	36.5174	1.51308e-09	6.36752e-08	gene51760:106590208
1.54069	5.17396	36.4985	1.52786e-09	6.42125e-08	gene7400:106601029
1.08346	5.39076	36.4904	1.5342e-09	6.43939e-08	gene2188:106562676
5.75664	3.49776	36.4521	1.56465e-09	6.55854e-08	gene8042:106601678
1.89159	7.42502	36.4269	1.58503e-09	6.63525e-08	gene11830:106605166
1.15184	6.28866	36.4157	1.59412e-09	6.66454e-08	gene1854:106611598
2.09949	12.141	36.3811	1.62269e-09	6.77511e-08	gene46010:100136441
-2.0487	2.78243	36.3763	1.62669e-09	6.7829e-08	gene23198:106562361
-1.33736	9.15792	36.3645	1.63653e-09	6.81504e-08	gene46103:100196761
1.76054	2.55194	36.3569	1.64297e-09	6.83291e-08	gene47088:106585839
1.67342	7.28083	36.3481	1.65036e-09	6.8547e-08	gene56489:106593544
-5.76215	0.139822	36.3253	1.66979e-09	6.92638e-08	gene34268:106573107
-1.17271	7.67619	36.3187	1.67545e-09	6.94081e-08	gene16355:100195596
2.71631	3.20424	36.2071	1.77424e-09	7.3405e-08	gene4112:106581398
-0.884258	5.10322	36.1766	1.80218e-09	7.44645e-08	gene14523:106607739
3.79434	6.1325	36.1584	1.81917e-09	7.5069e-08	gene42887:106581851
2.20095	1.92504	36.1458	1.8309e-09	7.54553e-08	gene26807:106565705
-2.69082	0.869406	36.0935	1.88077e-09	7.74106e-08	gene41208:106579995
1.35412	5.02645	36.0877	1.88632e-09	7.75386e-08	gene32355:106571200
-1.40512	1.59607	36.0767	1.89706e-09	7.78796e-08	gene50993:106589475
1.57827	3.96793	36.0728	1.90083e-09	7.7934e-08	gene11916:106605277
-4.25136	0.341609	36.0364	1.93661e-09	7.92992e-08	gene43613:106582431
2.13987	0.695595	36.0159	1.95715e-09	8.00369e-08	gene43084:106581930
-3.42034	-0.0470445	35.9901	1.98326e-09	8.1001e-08	gene10491:106603937
1.80203	2.32926	35.9191	2.05686e-09	8.38992e-08	gene49721:106588519
2.17547	1.33308	35.9	2.07707e-09	8.46154e-08	gene19530:106612744
-1.58213	1.54849	35.8894	2.0884e-09	8.49684e-08	gene35224:106574118
-1.67536	5.09555	35.8526	2.12821e-09	8.64773e-08	gene21640:106561079
2.20236	7.52837	35.7686	2.22197e-09	9.01725e-08	gene64216:106591973
0.939812	4.94441	35.7168	2.28182e-09	9.24835e-08	gene9420:100194816
3.26271	2.94606	35.674	2.33261e-09	9.44218e-08	gene31081:106570043
-1.0413	7.63351	35.5885	2.43724e-09	9.8532e-08	gene36068:106574999
1.19675	3.79821	35.582	2.44535e-09	9.87346e-08	gene4008:106580302
2.37745	0.122476	35.5777	2.45073e-09	9.88266e-08	gene47524:106586276
6.18712	0.290036	35.5474	2.48914e-09	1.00177e-07	gene33442:106572037
2.21058	2.84272	35.5464	2.49051e-09	1.00177e-07	gene38658:106577556
-1.30242	7.84447	35.5301	2.51139e-09	1.0089e-07	gene3728:100196277
-1.96975	2.4512	35.5074	2.54082e-09	1.01943e-07	gene19454:106612440
1.6488	3.29827	35.5001	2.55034e-09	1.02197e-07	gene28387:106567242
1.05896	4.81918	35.478	2.57942e-09	1.03232e-07	gene47540:106586332
1.2309	6.37984	35.4554	2.60955e-09	1.04307e-07	gene18012:106610953
2.24857	2.84591	35.4481	2.61934e-09	1.04567e-07	gene26788:106565723
-6.01619	-0.0329525	35.4308	2.64271e-09	1.05368e-07	gene33642:106572485
2.70424	3.27214	35.4226	2.65384e-09	1.05679e-07	gene43856:106582696
-1.50533	3.61404	35.3566	2.74534e-09	1.09186e-07	gene3067:106571798
1.0509	4.22388	35.3395	2.76964e-09	1.10016e-07	gene51904:106590377
2.57819	0.102683	35.3279	2.78613e-09	1.10445e-07	gene20780:106613754
1.77983	6.60617	35.327	2.78738e-09	1.10445e-07	gene47492:106586251
-2.07182	1.19646	35.3241	2.7916e-09	1.10474e-07	gene45270:106584030
-1.11585	2.58881	35.3197	2.79793e-09	1.10588e-07	gene2958:106570852
-3.00788	-0.118446	35.3075	2.81544e-09	1.11142e-07	gene7727:106601326
1.33514	5.36554	35.2839	2.84973e-09	1.12356e-07	gene48335:106587103
-2.06857	0.604989	35.2037	2.96964e-09	1.1691e-07	gene51629:106590086
6.13584	2.58861	35.2018	2.97256e-09	1.1691e-07	gene15688:106608815
-1.30892	8.87706	35.1579	3.04023e-09	1.19345e-07	gene42120:106580973
3.14816	4.62973	35.1568	3.04198e-09	1.19345e-07	gene12543:100195349
-2.44204	0.122439	35.0893	3.14919e-09	1.23399e-07	gene47009:106585778
1.32871	6.79841	35.0768	3.16963e-09	1.24048e-07	gene51358:100196780
-1.71134	0.762083	35.0188	3.26532e-09	1.27636e-07	gene52074:106590531
1.88033	4.61713	35.0069	3.28534e-09	1.28241e-07	gene24210:106563178
1.17817	6.60065	35.0049	3.28885e-09	1.28241e-07	gene2844:106569142
-1.16085	8.54017	34.9899	3.31419e-09	1.29071e-07	gene23002:100196262
-1.19938	8.28123	34.9798	3.33146e-09	1.29585e-07	gene21482:100306759
-2.50415	0.0899428	34.941	3.3984e-09	1.32028e-07	gene1795:106612207
-1.33144	3.18641	34.9061	3.45999e-09	1.34257e-07	gene33681:106572538
1.22621	4.30485	34.8755	3.51483e-09	1.36109e-07	gene1071:106604730
1.82238	3.07879	34.8747	3.51626e-09	1.36109e-07	gene47734:106586498
2.02401	5.37892	34.8621	3.53903e-09	1.36824e-07	gene49748:106588292
-1.80244	1.34389	34.8409	3.57779e-09	1.38153e-07	gene10991:106604350
1.28312	3.71021	34.8386	3.58208e-09	1.38153e-07	gene19621:106612651
3.32375	-0.139524	34.8173	3.62145e-09	1.39503e-07	gene27970:100526661
1.07711	2.75444	34.8001	3.65345e-09	1.40565e-07	gene9558:106603021
4.84415	4.65795	34.7955	3.66211e-09	1.40728e-07	gene29678:106568603
2.68061	3.86474	34.7816	3.68841e-09	1.41568e-07	gene64074:106592482
-1.4697	4.01765	34.7454	3.7576e-09	1.4405e-07	gene52090:106590556
-0.893807	6.39774	34.6927	3.86081e-09	1.47829e-07	gene7914:106601562
-1.22012	3.87157	34.6795	3.88694e-09	1.48651e-07	gene25587:100306826
-2.22146	2.3817	34.6767	3.8927e-09	1.48693e-07	gene6473:106599281
-1.42125	2.95589	34.6563	3.93357e-09	1.50074e-07	gene18025:106610945
-1.2868	4.31313	34.6374	3.97202e-09	1.5136e-07	gene71687:106593980
1.71723	2.4075	34.6065	4.03552e-09	1.53596e-07	gene47402:106586170
1.48224	6.59156	34.5008	4.26087e-09	1.61979e-07	gene25206:106564358
-1.2008	7.61525	34.4977	4.2676e-09	1.62042e-07	gene45882:106584615
-0.962319	4.2213	34.4952	4.27295e-09	1.62051e-07	gene27351:106566304
-2.55454	1.54535	34.4751	4.31732e-09	1.6354e-07	gene10409:106603859
0.892825	4.88035	34.4395	4.39698e-09	1.6636e-07	gene19020:100380489
-3.23475	-0.718674	34.4358	4.40549e-09	1.66483e-07	gene40618:106579507
1.36961	5.48798	34.3913	4.50733e-09	1.7013e-07	gene33179:106572255
-1.3798	3.89806	34.3785	4.53711e-09	1.70991e-07	gene735:106601461
1.79573	3.36309	34.3769	4.54087e-09	1.70991e-07	gene37316:106576219
1.13148	4.77616	34.3728	4.55033e-09	1.71145e-07	gene8104:106601733
-1.37593	8.25815	34.3519	4.5996e-09	1.72794e-07	gene23161:100194506
-2.54506	2.59688	34.3445	4.61694e-09	1.73241e-07	gene4525:106586133
-2.57608	0.208712	34.3379	4.63271e-09	1.73629e-07	gene38228:106577123
-0.752994	4.18867	34.2742	4.78684e-09	1.79194e-07	gene36021:106574945
-1.2956	2.75828	34.2677	4.80277e-09	1.79579e-07	gene17062:106610060
1.25452	3.22884	34.2505	4.84541e-09	1.80962e-07	gene13066:106606415
2.43981	4.32693	34.247	4.85414e-09	1.81075e-07	gene13399:106606746
5.7882	7.51318	34.2081	4.95219e-09	1.84517e-07	gene34710:106573753
-1.07397	7.03693	34.203	4.96511e-09	1.84782e-07	gene45196:106583952
-2.71345	4.50587	34.1643	5.06487e-09	1.88177e-07	gene3727:106577531
1.33885	7.32424	34.1631	5.06814e-09	1.88177e-07	gene42855:106581692
2.84159	0.982416	34.1503	5.1015e-09	1.89195e-07	gene30533:106569422
3.7394	3.33006	34.1137	5.19849e-09	1.92568e-07	gene29829:106568734
2.6162	0.813101	34.0997	5.23606e-09	1.93734e-07	gene50257:106588680
2.16113	4.35361	34.0836	5.27944e-09	1.9498e-07	gene34279:106573113
3.45099	1.08474	34.0827	5.28197e-09	1.9498e-07	gene16262:106609370
1.46183	8.78693	34.0779	5.29479e-09	1.95227e-07	gene9929:106603390
1.12253	5.29018	34.0632	5.33504e-09	1.96281e-07	gene44098:100195507
-1.92448	5.42292	34.063	5.3357e-09	1.96281e-07	gene47372:106586143
2.34268	4.84007	34.0393	5.40105e-09	1.98456e-07	gene28692:106567574
1.63034	11.3746	34.0306	5.42527e-09	1.98894e-07	gene42444:100286543
-1.00927	4.74739	34.0305	5.42545e-09	1.98894e-07	gene68274:106593434
2.16303	4.4138	33.9978	5.51745e-09	2.02034e-07	gene28648:106567542
0.958126	4.71722	33.9214	5.73853e-09	2.09888e-07	gene46266:106585179
1.17383	5.75394	33.8704	5.89076e-09	2.15209e-07	gene45729:106584447
3.72518	0.33614	33.8531	5.94329e-09	2.16879e-07	gene12932:106606281
2.86284	2.95183	33.8503	5.95201e-09	2.16949e-07	gene35830:106574746
1.05545	3.23278	33.8327	6.00604e-09	2.18668e-07	gene30143:106568822
-1.19969	8.67294	33.8094	6.0786e-09	2.20789e-07	gene43118:106581959
-1.22569	8.05561	33.8087	6.08051e-09	2.20789e-07	gene4778:106586974
-1.976	2.37028	33.8073	6.08509e-09	2.20789e-07	gene518:106590795
-1.38178	8.30735	33.7895	6.14107e-09	2.22436e-07	gene47720:106586486
1.25136	2.68962	33.7884	6.14444e-09	2.22436e-07	gene3923:106579451
1.24956	6.47048	33.7765	6.18217e-09	2.23548e-07	gene35155:106574034
-2.49721	0.592072	33.7542	6.25332e-09	2.25864e-07	gene2307:106564027
1.73218	0.942542	33.7461	6.27934e-09	2.26547e-07	gene3829:106578562
1.55051	3.42403	33.7327	6.32296e-09	2.27862e-07	gene25813:106564979
2.78285	3.81172	33.708	6.40374e-09	2.30314e-07	gene18632:106611642
-2.26094	0.988589	33.7075	6.40545e-09	2.30314e-07	gene32957:106571806
5.3847	-0.138437	33.6708	6.52743e-09	2.34435e-07	gene35358:106574367
2.12218	2.26635	33.6584	6.56894e-09	2.35661e-07	gene18881:106611901
3.78631	1.05265	33.6532	6.58668e-09	2.36031e-07	gene51230:106589254
2.04692	1.85089	33.6332	6.6548e-09	2.38204e-07	gene38945:106577838
-1.35099	7.29498	33.583	6.82885e-09	2.4416e-07	gene45208:106583964
-2.64158	0.180763	33.5752	6.85608e-09	2.44859e-07	gene17871:106611071
-1.21056	8.93896	33.5378	6.98936e-09	2.49339e-07	gene10736:100194733
1.45732	3.3746	33.5262	7.0309e-09	2.50541e-07	gene33658:106572531
1.66295	3.85497	33.4898	7.16375e-09	2.54989e-07	gene20063:106612955
2.25657	3.56233	33.4627	7.26425e-09	2.58278e-07	gene20304:106613299
1.16824	5.41631	33.4439	7.33513e-09	2.60507e-07	gene51380:100196053
1.84009	2.81997	33.429	7.39142e-09	2.62214e-07	gene29249:106568211
-1.40839	7.6764	33.4266	7.4003e-09	2.62237e-07	gene6183:100136359
1.10926	5.09299	33.3969	7.5144e-09	2.65985e-07	gene26918:106566065
2.38279	3.4852	33.377	7.59154e-09	2.68248e-07	gene17244:100196147
1.08662	4.54276	33.3761	7.59517e-09	2.68248e-07	gene36867:106575775
2.31627	1.68386	33.3633	7.64537e-09	2.69529e-07	gene30582:106569490
1.36258	3.59123	33.3625	7.64837e-09	2.69529e-07	gene28830:106567671
1.20125	7.19214	33.2919	7.9314e-09	2.79194e-07	gene32961:106571802
3.80869	6.4151	33.2699	8.02154e-09	2.82055e-07	gene34490:106573350
-1.22907	7.95304	33.1901	8.35767e-09	2.9355e-07	gene52061:100196340
0.899829	4.60683	33.1642	8.46964e-09	2.97156e-07	gene23375:106562517
-1.01964	4.06962	33.1198	8.66537e-09	3.03688e-07	gene51787:100380638
5.81885	1.2661	33.0968	8.76829e-09	3.06957e-07	gene31435:106570288
1.53014	7.61278	33.0736	8.87337e-09	3.10295e-07	gene48796:106587563
-0.915773	6.28236	33.0292	9.07858e-09	3.17123e-07	gene16323:100194705
-5.70512	-1.53706	33.0099	9.16924e-09	3.19939e-07	gene10492:106603938
-1.5936	2.10261	32.9944	9.24262e-09	3.22147e-07	gene32217:106571067
-1.41725	1.96002	32.9707	9.35562e-09	3.25729e-07	gene24247:106563534
1.51177	3.10063	32.9683	9.36758e-09	3.25789e-07	gene35154:106574035
1.06685	7.29246	32.9304	9.55196e-09	3.3184e-07	gene25994:106565239
-1.06057	6.24889	32.8681	9.8627e-09	3.42261e-07	gene43412:106582251
1.20459	3.79506	32.8371	1.00216e-08	3.47399e-07	gene29939:106568992
-1.07844	5.69421	32.8206	1.01071e-08	3.49979e-07	gene46313:106585143
1.85482	5.04188	32.8177	1.01217e-08	3.50105e-07	gene47368:106586138
-1.10979	2.73385	32.8138	1.01421e-08	3.50429e-07	gene49169:106587948
-1.10242	3.88757	32.8	1.02144e-08	3.52547e-07	gene14320:106607421
1.20769	3.88737	32.7962	1.02345e-08	3.52858e-07	gene25384:106564534
-1.22618	8.19979	32.7792	1.03243e-08	3.55262e-07	gene46767:100194561
1.80791	6.49477	32.7788	1.03265e-08	3.55262e-07	gene6013:106598235
-1.81999	2.32877	32.7307	1.05852e-08	3.63767e-07	gene15558:106608634
1.71999	3.08866	32.7285	1.05974e-08	3.63796e-07	gene18670:106611681
-2.95002	1.76533	32.7067	1.07169e-08	3.67183e-07	gene20109:106613064
-1.34669	8.40316	32.7063	1.07191e-08	3.67183e-07	gene33907:100195186
2.8471	0.567752	32.7036	1.07337e-08	3.67287e-07	gene36201:106575093
-1.45394	1.50631	32.6687	1.09281e-08	3.73538e-07	gene32664:106571469
0.93923	6.57044	32.6507	1.10297e-08	3.76607e-07	gene34926:106573548
1.16653	6.40867	32.6413	1.10837e-08	3.78044e-07	gene26016:106565215
-3.65368	-0.190914	32.6191	1.12109e-08	3.81975e-07	gene24726:106563873
1.12408	7.33779	32.5961	1.13444e-08	3.8611e-07	gene32327:106571177
3.03562	1.29821	32.5831	1.14204e-08	3.8828e-07	gene16804:106609917
-2.08449	1.13314	32.5758	1.14634e-08	3.89329e-07	gene16133:106609188
-1.85764	2.58473	32.5661	1.15208e-08	3.9086e-07	gene35472:106574245
1.35886	2.79014	32.5521	1.16038e-08	3.93257e-07	gene130:106604723
1.00446	6.05085	32.5418	1.16656e-08	3.94664e-07	gene24098:106563261
-1.28003	7.92449	32.5411	1.16701e-08	3.94664e-07	gene25511:100195896
-1.59447	1.81064	32.5324	1.17223e-08	3.96008e-07	gene45469:106584225
1.65635	3.3138	32.5175	1.18126e-08	3.98636e-07	gene22022:106561186
1.28405	3.96302	32.5053	1.18865e-08	4.00707e-07	gene13053:106606402
1.15224	5.37042	32.5002	1.19179e-08	4.01342e-07	gene27261:106566211
-1.085	4.28973	32.4935	1.19593e-08	4.02067e-07	gene20348:106613337
2.52333	11.7296	32.4926	1.19647e-08	4.02067e-07	gene15362:106608508
2.77525	3.98623	32.4876	1.19954e-08	4.02673e-07	gene20157:106613150
1.59482	1.98945	32.4703	1.21026e-08	4.05844e-07	gene47646:100196423
-1.26379	4.62657	32.4551	1.21979e-08	4.0861e-07	gene42084:106580933
-3.49368	1.39935	32.451	1.22237e-08	4.09044e-07	gene10210:106603662
-1.76388	2.02121	32.417	1.24395e-08	4.15741e-07	gene23206:106562353
-5.12947	0.915875	32.4135	1.2462e-08	4.15741e-07	gene8982:106602599
-4.95485	5.56099	32.4133	1.2463e-08	4.15741e-07	gene13339:100380791
1.41482	4.23318	32.4095	1.24877e-08	4.16131e-07	gene299:106567189
1.15043	6.02948	32.3674	1.27609e-08	4.24791e-07	gene38946:106577837
-4.90707	4.84578	32.3535	1.28526e-08	4.27397e-07	gene29586:106568508
-1.43735	9.79166	32.3432	1.29209e-08	4.2922e-07	gene26448:106565539
-1.24588	8.91027	32.3328	1.29901e-08	4.31067e-07	gene40619:106579508
-2.23611	2.54922	32.319	1.30827e-08	4.33575e-07	gene47713:106586476
-1.46898	3.48092	32.3169	1.30972e-08	4.33575e-07	gene38161:106577038
1.05217	5.55895	32.3155	1.31065e-08	4.33575e-07	gene48995:106587763
3.55869	1.07596	32.2796	1.33505e-08	4.41189e-07	gene62450:100169857
2.86694	0.904117	32.2519	1.35428e-08	4.4708e-07	gene16263:106609371
-2.14243	0.784989	32.2464	1.35807e-08	4.47869e-07	gene2291:106563802
-1.86578	0.872977	32.2383	1.36376e-08	4.4928e-07	gene14926:106608131
-1.34023	6.58215	32.1996	1.39118e-08	4.57838e-07	gene34059:106572910
-1.17612	8.24492	32.1895	1.39841e-08	4.59744e-07	gene12396:106605749
-2.31211	0.929088	32.1854	1.40138e-08	4.59881e-07	gene10344:106603792
-1.18106	8.43216	32.185	1.40171e-08	4.59881e-07	gene38285:106577218
1.03703	4.28335	32.1741	1.40955e-08	4.61974e-07	gene13386:106606732
1.51287	2.87387	32.164	1.41691e-08	4.6391e-07	gene30925:106569804
6.83347	-0.799221	32.1528	1.42515e-08	4.66128e-07	gene8773:106602335
1.44393	6.1557	32.1254	1.44534e-08	4.72248e-07	gene25517:106564679
1.72756	3.26207	32.1197	1.44962e-08	4.73161e-07	gene41636:106580516
1.20437	6.29824	32.106	1.45989e-08	4.76025e-07	gene10404:106603853
-1.20623	8.79628	32.0851	1.47564e-08	4.8067e-07	gene9231:106602804
4.44503	1.19508	32.0807	1.479e-08	4.81272e-07	gene38977:106577872
1.85446	3.13208	32.047	1.50486e-08	4.88704e-07	gene177:106608351
1.00519	4.46812	32.0461	1.5056e-08	4.88704e-07	gene12463:106605813
-1.82039	8.14682	32.045	1.50644e-08	4.88704e-07	gene4550:106585868
1.92891	8.95648	32.0413	1.50926e-08	4.8912e-07	gene50906:106589395
-4.47239	3.67138	32.0065	1.53661e-08	4.97478e-07	gene24243:106563400
1.88573	6.67623	31.972	1.56409e-08	5.05858e-07	gene12673:106606020
1.21093	6.71716	31.9603	1.57358e-08	5.08413e-07	gene32711:106571509
-2.30949	0.726047	31.9532	1.57934e-08	5.09475e-07	gene40221:106579290
-4.55772	2.68793	31.9523	1.58007e-08	5.09475e-07	gene3313:106573814
1.25991	4.95822	31.948	1.58353e-08	5.10076e-07	gene1446:106609027
-1.68272	3.18624	31.9438	1.58702e-08	5.10682e-07	gene36191:106575102
-1.91458	3.34211	31.9384	1.59144e-08	5.11588e-07	gene38971:106577860
-1.17315	7.49627	31.8907	1.63098e-08	5.23772e-07	gene9822:100194650
2.5517	1.34987	31.877	1.64255e-08	5.26955e-07	gene29094:106567812
-1.50202	2.39974	31.871	1.64759e-08	5.28042e-07	gene13851:106607079
-1.15648	2.54987	31.8675	1.65055e-08	5.28458e-07	gene31325:106570198
0.918684	3.88962	31.8645	1.65309e-08	5.28739e-07	gene6003:106598166
-2.5157	2.7348	31.855	1.66118e-08	5.30794e-07	gene36829:106575728
-1.15854	8.29325	31.8201	1.69136e-08	5.39897e-07	gene13928:100195636
1.17609	4.43534	31.7837	1.72332e-08	5.49547e-07	gene11380:106604733
1.68065	4.63698	31.7809	1.72582e-08	5.49796e-07	gene41906:106580757
-1.66214	1.8672	31.7467	1.75647e-08	5.58999e-07	gene14556:106607760
-1.86145	1.72116	31.7378	1.76452e-08	5.61002e-07	gene51138:106589589
-1.61257	2.26306	31.7355	1.76661e-08	5.61104e-07	gene44012:106582849
2.84761	10.7555	31.7324	1.76949e-08	5.61461e-07	gene40010:106578890
1.90742	5.11159	31.7254	1.77581e-08	5.62905e-07	gene4993:106590115
-1.1764	8.15325	31.7022	1.79722e-08	5.69127e-07	gene13695:100196577
1.45174	6.06207	31.698	1.80106e-08	5.69776e-07	gene45564:106584323
-1.33957	3.1693	31.6804	1.81746e-08	5.74393e-07	gene42453:106581305
3.64912	3.38135	31.6695	1.82772e-08	5.77063e-07	gene41235:106579965
1.25843	4.43955	31.65	1.84612e-08	5.82295e-07	gene41918:106580767
1.68584	1.91188	31.642	1.85376e-08	5.84128e-07	gene10607:106604041
1.22496	5.15848	31.6312	1.86408e-08	5.868e-07	gene25899:106565048
-1.3397	6.41422	31.616	1.87877e-08	5.90827e-07	gene1574:106610188
-2.53518	0.725241	31.6141	1.88059e-08	5.90827e-07	gene25361:106564504
-1.60718	2.22267	31.5991	1.8952e-08	5.94832e-07	gene29989:106568947
1.33407	4.50928	31.5753	1.91854e-08	6.01271e-07	gene55002:106593147
-2.44988	0.850545	31.5743	1.91949e-08	6.01271e-07	gene4639:106588235
1.01965	5.82813	31.5473	1.94645e-08	6.09117e-07	gene2736:106568363
1.81405	6.42489	31.5425	1.95119e-08	6.0943e-07	gene51469:106589915
3.19241	0.0930543	31.5412	1.95253e-08	6.0943e-07	gene12265:106605665
3.01077	4.78709	31.5396	1.95419e-08	6.0943e-07	gene1405:106608500
1.50499	6.28311	31.5386	1.9551e-08	6.0943e-07	gene52186:106590651
1.93626	4.63289	31.5294	1.96445e-08	6.11745e-07	gene13852:106607080
-3.50914	0.797612	31.5169	1.97715e-08	6.15098e-07	gene37382:100136517
-3.86735	-0.209245	31.511	1.98309e-08	6.16345e-07	gene42770:106581624
-1.27013	2.12701	31.5007	1.99368e-08	6.19031e-07	gene28559:106567436
3.29262	2.88049	31.4582	2.03781e-08	6.31731e-07	gene2772:106568685
3.78257	2.59195	31.4557	2.04038e-08	6.31731e-07	gene32654:106571459
-2.0454	1.74235	31.4556	2.04053e-08	6.31731e-07	gene3114:106572350
1.37051	5.98983	31.4527	2.04358e-08	6.31775e-07	gene9710:106603157
-1.61079	3.35162	31.4517	2.04464e-08	6.31775e-07	gene51783:106590227
3.57777	4.05809	31.4428	2.05402e-08	6.3406e-07	gene48659:100195467
-1.08638	7.85552	31.4106	2.08836e-08	6.44036e-07	gene19798:106612898
-1.12385	8.41397	31.3766	2.12531e-08	6.54796e-07	gene43866:106582706
4.51823	0.0483633	31.3548	2.14929e-08	6.61544e-07	gene26401:106565577
1.11791	6.03214	31.3253	2.18214e-08	6.70649e-07	gene42904:100380385
-2.13862	1.46235	31.3245	2.18308e-08	6.70649e-07	gene19230:106612220
-2.5396	1.13422	31.3212	2.18681e-08	6.71148e-07	gene33568:100380416
-1.01418	4.33173	31.3084	2.20125e-08	6.74931e-07	gene28073:100380686
1.38302	1.79058	31.297	2.21422e-08	6.78253e-07	gene10292:106603738
-1.22199	9.02635	31.2923	2.21958e-08	6.79243e-07	gene52206:106590668
-1.04066	6.49317	31.2876	2.225e-08	6.80246e-07	gene52032:106590489
1.07911	7.19339	31.2762	2.23812e-08	6.83603e-07	gene29400:106568330
0.789843	5.19993	31.2469	2.27208e-08	6.93312e-07	gene29141:106567772
1.04189	5.85302	31.2297	2.2923e-08	6.98812e-07	gene37172:106576065
1.45397	3.15792	31.121	2.4243e-08	7.38347e-07	gene38183:106577077
2.57941	2.45656	31.0944	2.4578e-08	7.47834e-07	gene31917:106570779
1.19017	5.85684	31.0798	2.47633e-08	7.52752e-07	gene2811:100196160
-1.20349	2.25727	31.0623	2.49876e-08	7.58847e-07	gene22064:106561245
1.80674	8.8681	31.045	2.52117e-08	7.64923e-07	gene46282:106585168
-4.38665	-0.358862	30.9748	2.61403e-08	7.91842e-07	gene43590:106582433
1.78066	9.2328	30.9707	2.61953e-08	7.91842e-07	gene5448:106594168
-2.42725	1.24746	30.9706	2.61973e-08	7.91842e-07	gene24092:106563266
1.40609	4.21267	30.9705	2.61984e-08	7.91842e-07	gene9064:106602549
0.986108	5.66182	30.9337	2.66988e-08	8.06203e-07	gene23680:106562836
-4.21802	-0.265934	30.9236	2.68382e-08	8.09483e-07	gene44883:106583687
-4.41975	0.55792	30.9222	2.68582e-08	8.09483e-07	gene25161:106564308
0.897741	6.21259	30.9164	2.69383e-08	8.11127e-07	gene44242:106583126
0.813096	3.78161	30.914	2.69714e-08	8.11356e-07	gene22145:106561303
-2.65932	0.871968	30.9009	2.71545e-08	8.16094e-07	gene15104:106608311
1.67227	1.87241	30.8731	2.75469e-08	8.27109e-07	gene12276:100141318
-3.50194	5.98745	30.8651	2.76599e-08	8.2972e-07	gene3723:106577511
1.26804	5.92819	30.8506	2.78672e-08	8.35151e-07	gene29954:106568976
-6.37761	-1.46044	30.8361	2.80768e-08	8.40641e-07	gene14006:106607377
-3.49047	-0.770176	30.8323	2.81323e-08	8.41512e-07	gene50961:106589447
0.932581	4.47859	30.8267	2.82136e-08	8.43153e-07	gene980:106603001
2.93063	-0.0830903	30.7992	2.86159e-08	8.53759e-07	gene17286:106610362
1.03014	5.60828	30.7988	2.86221e-08	8.53759e-07	gene28321:106567190
1.35327	3.92639	30.7808	2.88889e-08	8.6091e-07	gene54768:106594083
1.77816	8.15568	30.7128	2.99189e-08	8.90773e-07	gene19536:100195422
-1.42653	4.04495	30.7085	2.99842e-08	8.91882e-07	gene34601:106573476
2.65496	1.80566	30.6701	3.05836e-08	9.08863e-07	gene11009:106604393
2.93473	2.18824	30.6647	3.06694e-08	9.10565e-07	gene6152:106598918
-0.997828	4.47336	30.6616	3.07189e-08	9.11184e-07	gene2791:106568895
-1.16196	8.92639	30.6592	3.07569e-08	9.11462e-07	gene48029:106586796
-5.02971	0.514832	30.6495	3.09107e-08	9.1517e-07	gene22823:106561976
-2.48701	1.01545	30.6429	3.10165e-08	9.1745e-07	gene37267:106576173
5.88027	2.27048	30.6406	3.10524e-08	9.17658e-07	gene19706:106612582
-1.52118	2.22038	30.6301	3.12217e-08	9.20964e-07	gene50563:106588992
1.46147	6.20466	30.63	3.12221e-08	9.20964e-07	gene39941:106578836
1.01759	3.48561	30.6182	3.1414e-08	9.2577e-07	gene48408:106587307
-1.05814	4.22249	30.6107	3.15343e-08	9.28455e-07	gene39470:106578376
2.6414	0.898384	30.592	3.184e-08	9.36591e-07	gene43957:106582800
1.56828	1.77666	30.584	3.19719e-08	9.39601e-07	gene49878:106588260
-1.12106	7.11953	30.5562	3.24335e-08	9.52166e-07	gene26594:106565904
-1.7544	2.21122	30.5547	3.24592e-08	9.52166e-07	gene16697:106609776
-2.32521	0.517389	30.5458	3.26077e-08	9.55642e-07	gene68462:106591571
-1.14502	8.54499	30.5351	3.27881e-08	9.60047e-07	gene16946:106609995
2.79789	1.58377	30.5224	3.30026e-08	9.6544e-07	gene50592:106589020
-1.1627	8.16671	30.4859	3.363e-08	9.82892e-07	gene41808:106580649
-2.45734	2.18988	30.482	3.36987e-08	9.83997e-07	gene45288:106584045
-2.09444	2.82756	30.4766	3.37921e-08	9.8582e-07	gene33473:106572006
1.81358	4.41304	30.4697	3.39114e-08	9.88393e-07	gene19814:106612889
-1.9042	0.461413	30.4545	3.4179e-08	9.94469e-07	gene34396:106573180
-1.08496	5.17993	30.4543	3.41822e-08	9.94469e-07	gene38035:106576681
2.42007	1.87055	30.4359	3.45091e-08	1.00306e-06	gene74967:106595526
-3.73043	-1.04816	30.421	3.47737e-08	1.00983e-06	gene46311:100380751
1.44097	4.62104	30.4174	3.48394e-08	1.01082e-06	gene50882:106589378
1.30319	5.09306	30.4041	3.50784e-08	1.01683e-06	gene24536:106563690
2.08666	2.97219	30.4013	3.51285e-08	1.01735e-06	gene41386:106579838
1.12269	4.60378	30.3623	3.58418e-08	1.03707e-06	gene25671:106564913
2.17905	3.21255	30.3454	3.61565e-08	1.04522e-06	gene11813:106605156
1.1488	5.33425	30.3422	3.62155e-08	1.04598e-06	gene9134:106602781
2.35253	6.44879	30.2974	3.70629e-08	1.06949e-06	gene50668:106589096
-1.34924	3.90419	30.2837	3.73252e-08	1.07608e-06	gene1336:106607745
2.62383	0.590313	30.2786	3.74223e-08	1.0779e-06	gene50304:106588783
-0.783279	4.91056	30.2665	3.76579e-08	1.08371e-06	gene9694:100195211
1.91792	8.95156	30.2586	3.78113e-08	1.08714e-06	gene12980:100196468
-1.21998	5.00338	30.2238	3.8495e-08	1.1058e-06	gene73171:106592067
1.3878	2.13155	30.2022	3.89262e-08	1.11718e-06	gene13396:106606748
-1.09496	7.97848	30.1797	3.93817e-08	1.12924e-06	gene26980:106566014
1.17647	5.8306	30.1737	3.95037e-08	1.13172e-06	gene24512:100195375
-0.960021	7.63048	30.1668	3.9643e-08	1.1341e-06	gene27817:100286403
-0.989612	6.90203	30.1661	3.96581e-08	1.1341e-06	gene30838:106569723
1.14592	3.94963	30.1195	4.0622e-08	1.16062e-06	gene7182:106600901
-1.38829	1.17951	30.1119	4.07823e-08	1.16416e-06	gene16099:106609258
1.19698	4.74952	30.0599	4.18908e-08	1.19473e-06	gene27743:100196324
0.869559	4.80382	30.0395	4.23345e-08	1.20631e-06	gene41690:106580578
1.14156	2.52989	30.0364	4.24008e-08	1.20711e-06	gene5216:106591729
-1.00166	4.48492	30.0251	4.26483e-08	1.21308e-06	gene36366:100196487
-1.65323	3.13847	30.0157	4.28556e-08	1.21789e-06	gene6426:106599349
2.0393	4.28653	30.0083	4.30201e-08	1.22147e-06	gene3835:106578911
-3.42145	2.33998	30.0055	4.30811e-08	1.22212e-06	gene52228:106590689
1.26253	4.61619	29.96	4.41048e-08	1.25004e-06	gene49852:106588399
-1.48207	3.4434	29.9236	4.49411e-08	1.27261e-06	gene48567:106587327
-1.09663	3.07266	29.9073	4.53201e-08	1.28221e-06	gene47582:106586339
2.19713	2.94644	29.8989	4.55172e-08	1.28664e-06	gene43262:106582048
2.34205	2.47556	29.8705	4.61888e-08	1.30446e-06	gene47375:100306754
1.38133	3.73278	29.8568	4.65159e-08	1.31254e-06	gene23415:106562560
1.20348	5.88472	29.8529	4.66103e-08	1.31404e-06	gene36309:100380704
-0.95067	3.37145	29.8481	4.67254e-08	1.31612e-06	gene14684:106607857
-3.37681	0.157831	29.8218	4.73632e-08	1.33291e-06	gene1561:106610308
-4.01922	-0.354683	29.81	4.76527e-08	1.33987e-06	gene12722:100194429
2.06369	1.97916	29.7936	4.80581e-08	1.35008e-06	gene2467:106565591
1.67382	5.70469	29.7885	4.81843e-08	1.35243e-06	gene8681:106602277
-1.21196	9.03824	29.7843	4.82887e-08	1.35417e-06	gene5653:106596048
-1.08982	7.8212	29.7759	4.84988e-08	1.35886e-06	gene21407:106560598
4.77657	0.16275	29.7699	4.86486e-08	1.36186e-06	gene16289:106609392
-1.28946	2.35875	29.761	4.88732e-08	1.36695e-06	gene33811:106572658
-2.6022	1.18835	29.759	4.89223e-08	1.36712e-06	gene37358:106576259
1.74594	3.5481	29.7476	4.92124e-08	1.37402e-06	gene5284:106592457
-1.10162	8.79684	29.7432	4.93221e-08	1.37588e-06	gene45390:106584167
0.994296	3.79515	29.7395	4.94178e-08	1.37734e-06	gene48000:100196584
-1.89993	0.821435	29.7331	4.95815e-08	1.3807e-06	gene30327:106569190
1.11059	3.31881	29.7051	5.03025e-08	1.39955e-06	gene21191:100195912
-2.70047	-0.551496	29.698	5.04874e-08	1.40347e-06	gene52686:106595728
-2.5461	0.422671	29.6697	5.12294e-08	1.42286e-06	gene13112:106606454
-1.48079	3.75597	29.6598	5.14922e-08	1.42891e-06	gene24316:106563474
-1.72744	0.976293	29.6528	5.16772e-08	1.4328e-06	gene28047:106566946
1.14555	5.39133	29.6328	5.22145e-08	1.44643e-06	gene11850:106605228
-2.62861	0.962012	29.6277	5.23524e-08	1.44899e-06	gene7309:106600810
2.09639	2.45782	29.5964	5.32043e-08	1.47129e-06	gene11726:106605088
-2.1657	1.37335	29.5926	5.33091e-08	1.47291e-06	gene47632:100196001
1.21933	3.33739	29.5829	5.35747e-08	1.47794e-06	gene20444:106613428
1.31244	2.68019	29.5826	5.35837e-08	1.47794e-06	gene21766:106560981
1.41242	4.05651	29.5711	5.39037e-08	1.48546e-06	gene41970:100136516
0.856103	5.13316	29.5694	5.39496e-08	1.48546e-06	gene27888:106566898
-1.37652	3.40097	29.565	5.40733e-08	1.48758e-06	gene51726:106590177
-1.16117	8.64742	29.5612	5.41801e-08	1.48923e-06	gene49663:106588211
-1.16625	3.19775	29.5342	5.49373e-08	1.50874e-06	gene35871:100195121
-1.57496	1.21555	29.5169	5.54316e-08	1.521e-06	gene40502:106579060
-6.22686	3.62744	29.5072	5.57097e-08	1.52627e-06	gene13340:106606691
1.0314	4.38073	29.5068	5.57194e-08	1.52627e-06	gene48778:106587546
-1.16327	7.57454	29.5024	5.58464e-08	1.52844e-06	gene14164:100196552
3.07533	1.82987	29.4946	5.6074e-08	1.53335e-06	gene17472:106610526
-2.69181	1.70853	29.4911	5.6173e-08	1.53375e-06	gene29436:106568354
-1.74321	3.03206	29.4907	5.6185e-08	1.53375e-06	gene39862:106578773
-1.63424	2.11476	29.4851	5.6348e-08	1.53688e-06	gene40741:106579643
-1.29248	2.70334	29.4791	5.65237e-08	1.54036e-06	gene28241:106567119
-1.90611	1.48203	29.4694	5.68054e-08	1.54671e-06	gene41402:106580377
-3.14682	1.82032	29.4588	5.7118e-08	1.55147e-06	gene34953:106573832
1.70543	4.22518	29.4586	5.7123e-08	1.55147e-06	gene9144:106602773
-1.08272	4.09468	29.4585	5.71262e-08	1.55147e-06	gene24521:106563697
-1.71546	2.88973	29.4486	5.74202e-08	1.55812e-06	gene23299:106562448
-2.72981	-0.481522	29.4075	5.86503e-08	1.59015e-06	gene13302:106606651
-4.03354	-0.420341	29.3489	6.04499e-08	1.63754e-06	gene41203:106580011
-1.08049	8.26988	29.323	6.12657e-08	1.65696e-06	gene48551:106587182
1.55905	6.2803	29.3228	6.12706e-08	1.65696e-06	gene45575:106584335
2.63941	-0.00707181	29.3211	6.13257e-08	1.65704e-06	gene33218:106572328
1.03535	7.54497	29.3088	6.1715e-08	1.66615e-06	gene19460:106612446
4.88734	2.48745	29.2829	6.25465e-08	1.68717e-06	gene71258:106594706
1.50983	4.45047	29.2173	6.46998e-08	1.74377e-06	gene63152:106596540
0.889605	4.973	29.2113	6.48997e-08	1.74695e-06	gene37076:106575997
1.80148	1.80942	29.2105	6.49273e-08	1.74695e-06	gene6634:100380830
2.50072	1.49132	29.2007	6.52553e-08	1.75429e-06	gene15866:106608969
1.72518	5.4673	29.1945	6.5464e-08	1.75842e-06	gene6196:106599020
1.66459	4.15787	29.1923	6.55391e-08	1.75896e-06	gene48641:106587399
-1.16184	7.58127	29.1835	6.58363e-08	1.76544e-06	gene25440:100195658
1.12331	4.13822	29.1738	6.61683e-08	1.77285e-06	gene27782:106566754
-1.05503	8.04922	29.169	6.63314e-08	1.77573e-06	gene50302:100195751
-1.07442	8.65343	29.1609	6.66104e-08	1.7817e-06	gene15972:106609058
2.79194	4.4897	29.1378	6.74088e-08	1.80038e-06	gene7505:106601077
-2.98674	0.435761	29.1374	6.74217e-08	1.80038e-06	gene69718:106594971
1.86729	0.356644	29.1279	6.77534e-08	1.80674e-06	gene47907:106586658
-1.64843	1.6926	29.1274	6.77734e-08	1.80674e-06	gene46643:106585552
-3.3853	0.473423	29.1246	6.78695e-08	1.80779e-06	gene6434:106599334
1.09741	4.78963	29.1158	6.81802e-08	1.81343e-06	gene3815:100380603
1.0282	7.07159	29.1153	6.81949e-08	1.81343e-06	gene6137:106598901
-1.73185	1.62748	29.1057	6.85355e-08	1.82003e-06	gene9496:106602937
1.18672	6.74428	29.1051	6.85573e-08	1.82003e-06	gene44578:106583547
-1.61059	2.25876	29.0985	6.87888e-08	1.82465e-06	gene48773:106587540
-2.18116	-0.0974471	29.0889	6.91312e-08	1.83221e-06	gene26306:106565419
1.14042	7.03534	29.0754	6.9615e-08	1.84203e-06	gene13677:106606914
1.7618	5.82213	29.0753	6.96174e-08	1.84203e-06	gene73953:106598229
-1.19075	6.76188	29.0467	7.06526e-08	1.86787e-06	gene41703:106580567
1.32385	2.71197	29.0101	7.20037e-08	1.90201e-06	gene73570:106593190
1.01747	4.01949	28.9914	7.27016e-08	1.91885e-06	gene50172:106588594
1.34855	8.07052	28.974	7.33572e-08	1.93455e-06	gene52181:106590647
-4.09739	3.08011	28.9697	7.35186e-08	1.93721e-06	gene9731:106603193
-1.32444	5.06861	28.9637	7.37486e-08	1.94166e-06	gene22888:106562055
0.81788	3.85977	28.9445	7.44832e-08	1.95938e-06	gene40274:106579244
-6.10378	0.512456	28.8907	7.65791e-08	2.01286e-06	gene37919:106576777
1.09402	6.33956	28.8758	7.71726e-08	2.02623e-06	gene34789:106573684
1.19579	4.6441	28.8747	7.72152e-08	2.02623e-06	gene9746:106603218
2.65221	2.27042	28.8566	7.79379e-08	2.04351e-06	gene79898:106593585
-0.871393	4.91444	28.8217	7.93558e-08	2.07898e-06	gene5006:106590181
1.13442	4.85835	28.8175	7.95277e-08	2.08177e-06	gene15001:106608160
3.75407	12.4171	28.8115	7.97767e-08	2.08657e-06	gene26167:106565093
-1.3064	3.34125	28.7979	8.03361e-08	2.09948e-06	gene42572:106581424
-0.816531	5.60025	28.7936	8.05161e-08	2.10246e-06	gene39944:100195813
-3.03998	0.00225881	28.7777	8.11787e-08	2.11756e-06	gene33084:106571916
2.56923	0.00436086	28.7739	8.13396e-08	2.11756e-06	gene35109:106573986
2.24598	1.68075	28.773	8.13768e-08	2.11756e-06	gene32361:106571205
-1.15628	2.71918	28.7721	8.14151e-08	2.11756e-06	gene4502:106586244
1.17156	3.90781	28.7718	8.14266e-08	2.11756e-06	gene41435:106580349
-1.30926	3.14609	28.7702	8.14935e-08	2.11757e-06	gene31265:106569881
2.08158	1.67322	28.759	8.19661e-08	2.12811e-06	gene23392:106562530
-5.80041	-0.244034	28.7315	8.31405e-08	2.15685e-06	gene22496:106561644
2.09311	4.49811	28.7288	8.32578e-08	2.15813e-06	gene47370:106586140
-1.97447	4.68297	28.707	8.42009e-08	2.17936e-06	gene12331:106605682
1.39204	3.66736	28.7054	8.42671e-08	2.17936e-06	gene62007:106595213
-1.41983	2.76118	28.7051	8.4282e-08	2.17936e-06	gene38759:106577635
1.01767	7.06962	28.6924	8.48361e-08	2.19191e-06	gene36463:106575376
1.17043	7.93956	28.6864	8.51013e-08	2.19698e-06	gene2419:106565083
1.40985	4.68843	28.6714	8.57602e-08	2.2122e-06	gene27509:100136375
1.33075	4.56382	28.6473	8.68342e-08	2.23809e-06	gene14727:106607898
-1.53474	2.15507	28.6361	8.73396e-08	2.2493e-06	gene12111:106605411
0.931559	5.93188	28.6292	8.76511e-08	2.25549e-06	gene42298:100194944
2.20311	4.48335	28.6251	8.78361e-08	2.25843e-06	gene26179:106565326
-1.12556	5.63437	28.616	8.82522e-08	2.2673e-06	gene24837:100194701
1.8489	5.80271	28.5499	9.13129e-08	2.34404e-06	gene5369:106593341
3.99749	0.799584	28.5379	9.18814e-08	2.35674e-06	gene65460:106596738
1.75054	6.05953	28.4811	9.46152e-08	2.42491e-06	gene4085:100196462
-0.981466	2.9338	28.4777	9.47838e-08	2.42727e-06	gene25069:106564206
-3.69363	-0.720013	28.4728	9.50239e-08	2.43147e-06	gene2711:106567981
-1.90105	2.88633	28.4616	9.55753e-08	2.44361e-06	gene28118:106567013
1.83084	3.82325	28.4586	9.57225e-08	2.44541e-06	gene16554:106609639
-0.702561	4.73535	28.4438	9.64599e-08	2.46228e-06	gene21381:106560576
-1.419	2.34564	28.4416	9.65681e-08	2.46307e-06	gene17636:106610687
1.35112	4.01986	28.407	9.83073e-08	2.50493e-06	gene17098:106610192
-1.71827	5.15246	28.4056	9.83818e-08	2.50493e-06	gene21944:106560813
-2.97085	-0.471521	28.4043	9.84454e-08	2.50493e-06	gene51771:106590217
-2.77611	-0.259934	28.3931	9.90171e-08	2.51747e-06	gene39410:106578300
-2.03154	3.64381	28.3848	9.9442e-08	2.52625e-06	gene2564:100136442
-1.87846	1.60213	28.382	9.95859e-08	2.5279e-06	gene46821:106585399
1.56027	4.76169	28.3794	9.97185e-08	2.52925e-06	gene521:106591116
1.25536	3.26848	28.3633	1.00551e-07	2.54833e-06	gene1340:106607859
-5.79039	-0.556845	28.3528	1.01101e-07	2.56023e-06	gene42838:106581677
-2.62562	-0.321798	28.3496	1.01268e-07	2.56242e-06	gene25572:106564725
2.48324	0.646238	28.3376	1.01897e-07	2.57521e-06	gene45533:106584297
0.980025	4.8575	28.3369	1.01935e-07	2.57521e-06	gene13921:106607193
-6.45559	1.85881	28.3346	1.02057e-07	2.57625e-06	gene48775:106587542
-1.12669	3.55436	28.3271	1.02454e-07	2.58422e-06	gene42946:106581710
-1.69773	0.735649	28.3176	1.02958e-07	2.59488e-06	gene45727:100195363
0.945294	5.68781	28.3086	1.03436e-07	2.60487e-06	gene24029:106563322
-1.11169	7.09856	28.2992	1.0394e-07	2.6155e-06	gene30451:106569316
1.27435	2.57402	28.275	1.05245e-07	2.64624e-06	gene43206:106582143
-1.18326	7.76461	28.2705	1.05492e-07	2.64964e-06	gene10948:100194649
3.00275	3.06792	28.2695	1.05547e-07	2.64964e-06	gene25605:106564766
-2.84082	1.10726	28.2638	1.0586e-07	2.65542e-06	gene21986:106561155
-7.02649	4.96191	28.2498	1.06626e-07	2.67253e-06	gene47417:106586189
-1.56895	1.84728	28.2428	1.07014e-07	2.68013e-06	gene2767:106568667
-7.06959	0.417538	28.2387	1.07237e-07	2.68167e-06	gene45086:106583841
-1.24533	3.86428	28.2386	1.07243e-07	2.68167e-06	gene46108:106584838
1.64446	3.42468	28.2245	1.08031e-07	2.69925e-06	gene7027:106600680
4.41148	1.55029	28.2201	1.08276e-07	2.70325e-06	gene24721:106563870
-0.923583	2.80664	28.2127	1.08691e-07	2.71149e-06	gene46301:106585153
2.21654	2.87644	28.2025	1.09262e-07	2.72283e-06	gene44335:106583225
1.15709	3.31019	28.2016	1.09317e-07	2.72283e-06	gene47028:106585761
1.27656	5.8549	28.1827	1.10384e-07	2.74727e-06	gene64388:106593930
5.16532	-0.67103	28.1792	1.10585e-07	2.75013e-06	gene71321:100195780
2.76538	0.730103	28.1738	1.10895e-07	2.75568e-06	gene30388:106569137
1.29595	3.34529	28.1723	1.10982e-07	2.7557e-06	gene4520:106586163
-1.1271	7.51602	28.1626	1.11539e-07	2.76738e-06	gene7350:106600986
5.55101	4.59443	28.1493	1.12307e-07	2.78426e-06	gene8546:100195830
0.976255	6.54375	28.1444	1.12594e-07	2.7892e-06	gene33700:106572550
1.33795	2.4836	28.1394	1.12886e-07	2.79426e-06	gene15927:106609015
1.46724	7.92469	28.1317	1.13336e-07	2.80322e-06	gene21749:100286547
-1.19647	5.24344	28.1185	1.14109e-07	2.82016e-06	gene3036:100195928
-1.38658	7.45759	28.1113	1.14534e-07	2.82845e-06	gene19165:106612153
-0.922976	4.48027	28.1059	1.14857e-07	2.83425e-06	gene1780:100380610
-2.48261	0.0046263	28.0813	1.16327e-07	2.8659e-06	gene40622:106579509
-1.30438	2.35745	28.08	1.16403e-07	2.8659e-06	gene51092:106589555
1.26844	4.50947	28.079	1.16463e-07	2.8659e-06	gene26160:106565097
-1.19903	3.95038	28.0784	1.165e-07	2.8659e-06	gene44898:100194955
2.72233	2.20473	28.058	1.17734e-07	2.89402e-06	gene40038:106578930
2.38236	1.45883	28.0488	1.18294e-07	2.90554e-06	gene27221:106566170
1.30407	3.98504	28.0398	1.18847e-07	2.91687e-06	gene38771:106577647
-2.88112	1.57716	28.0362	1.19064e-07	2.91996e-06	gene4056:106581223
-3.45953	1.17483	28.0235	1.1985e-07	2.93698e-06	gene1104:106605037
3.06028	2.2437	28.0193	1.20111e-07	2.94111e-06	gene35234:106574151
6.90925	-0.527251	28.0093	1.20737e-07	2.95415e-06	gene24014:106563351
0.838649	4.92738	27.995	1.21627e-07	2.97366e-06	gene15145:106608320
-1.07307	8.45338	27.9835	1.22355e-07	2.98915e-06	gene37437:106576324
2.20735	2.0026	27.9812	1.225e-07	2.9904e-06	gene26319:106565431
1.46967	1.65266	27.9473	1.24667e-07	3.03966e-06	gene24423:106563578
-1.2053	8.89079	27.9466	1.24708e-07	3.03966e-06	gene43859:100194653
1.23562	5.61363	27.9398	1.2515e-07	3.0481e-06	gene50557:106588986
1.17862	4.92399	27.9313	1.25701e-07	3.05918e-06	gene38342:100195800
-2.68731	-0.374275	27.9219	1.2631e-07	3.07164e-06	gene43263:106582100
1.23901	7.35156	27.9201	1.2643e-07	3.07222e-06	gene23439:100195847
-1.07795	4.26709	27.9064	1.27331e-07	3.09176e-06	gene16937:106610003
1.62187	5.12576	27.8816	1.28972e-07	3.12922e-06	gene3297:106573668
-1.21606	2.1785	27.8702	1.29731e-07	3.14524e-06	gene37505:106576398
-1.47443	2.35184	27.8485	1.31198e-07	3.17839e-06	gene39703:106578610
-0.857961	2.98116	27.8281	1.32589e-07	3.20965e-06	gene43977:106582819
-2.62174	0.62091	27.8015	1.34419e-07	3.25147e-06	gene9165:106602758
-1.90417	0.115137	27.786	1.355e-07	3.27514e-06	gene9736:106603196
0.88058	7.19105	27.7815	1.35819e-07	3.28035e-06	gene2821:106569430
1.01544	6.08829	27.7761	1.36196e-07	3.28697e-06	gene26330:106565438
-5.0111	-1.32136	27.764	1.37051e-07	3.30511e-06	gene28809:106567689
2.99295	0.646275	27.7425	1.38586e-07	3.33829e-06	gene19897:106612812
0.858625	5.2772	27.7418	1.38637e-07	3.33829e-06	gene1454:106608961
-1.4648	3.44092	27.7321	1.39334e-07	3.35254e-06	gene43310:106582062
1.59988	8.22267	27.73	1.39482e-07	3.35357e-06	gene45479:106584216
-1.56269	1.73637	27.7092	1.40992e-07	3.38732e-06	gene19570:106612691
-4.6508	3.38563	27.7021	1.41507e-07	3.39712e-06	gene53457:106595412
0.915341	6.45302	27.6878	1.42556e-07	3.41974e-06	gene32353:106571198
1.3501	9.5825	27.6782	1.43272e-07	3.43431e-06	gene28413:106567266
-1.25171	2.26541	27.6719	1.43734e-07	3.44281e-06	gene46300:106585155
2.02778	5.65383	27.6517	1.45247e-07	3.47642e-06	gene47743:106586507
-1.07472	7.23481	27.6303	1.46862e-07	3.51246e-06	gene27993:106566811
3.28469	3.47328	27.6216	1.47523e-07	3.5256e-06	gene26657:106565846
1.92305	1.93723	27.6153	1.48003e-07	3.53444e-06	gene16833:100195897
-0.878739	5.81648	27.6112	1.48314e-07	3.53921e-06	gene44897:106583704
-6.06019	-1.63693	27.5991	1.49249e-07	3.55885e-06	gene58616:106594791
-1.469	1.40881	27.5732	1.51257e-07	3.60403e-06	gene48514:106587213
1.93268	2.60637	27.57	1.51512e-07	3.60742e-06	gene45864:106584595
3.2706	3.76496	27.5486	1.53198e-07	3.64484e-06	gene12858:106606196
-1.0603	3.8156	27.5442	1.53548e-07	3.64922e-06	gene15522:106608666
1.62989	1.97033	27.5434	1.53612e-07	3.64922e-06	gene45632:106584369
2.5466	1.83052	27.5394	1.53924e-07	3.6516e-06	gene5014:106590316
-1.1127	5.14862	27.5392	1.53941e-07	3.6516e-06	gene14622:106607915
1.97688	5.97083	27.5192	1.55542e-07	3.68684e-06	gene20707:106613686
3.19811	0.360276	27.5171	1.55714e-07	3.68816e-06	gene6984:106600670
-1.47852	1.76401	27.5102	1.56267e-07	3.69851e-06	gene20835:106613800
1.02777	6.91214	27.5084	1.56413e-07	3.69865e-06	gene43191:100380526
-1.71784	3.42049	27.5073	1.56505e-07	3.69865e-06	gene1296:106607425
-1.08896	7.88608	27.5034	1.5682e-07	3.70335e-06	gene20635:106613625
4.14784	-0.193302	27.4974	1.57308e-07	3.71213e-06	gene49879:106588373
-0.793323	4.16839	27.4938	1.576e-07	3.71626e-06	gene16237:106609347
-1.19793	8.77538	27.4915	1.57787e-07	3.71784e-06	gene29312:106568161
1.42111	2.07005	27.4901	1.57901e-07	3.71784e-06	gene47082:100196042
-1.1345	3.43817	27.4862	1.58216e-07	3.72253e-06	gene5367:106593310
-1.31811	1.62236	27.4767	1.59e-07	3.73819e-06	gene24470:106563617
0.955581	5.67952	27.473	1.59306e-07	3.74032e-06	gene15862:106608965
-8.32194	-0.140216	27.4727	1.59325e-07	3.74032e-06	gene19168:106612166
1.18365	2.84014	27.4572	1.6061e-07	3.76771e-06	gene46406:106585066
1.14809	2.70029	27.4467	1.61483e-07	3.78541e-06	gene46357:106585107
1.36619	6.62498	27.4292	1.62951e-07	3.81702e-06	gene79064:106596786
1.1422	4.16348	27.4104	1.64546e-07	3.85153e-06	gene46466:106585017
1.92266	1.93536	27.3886	1.66406e-07	3.89222e-06	gene42694:106581545
-1.09322	7.78699	27.3503	1.69736e-07	3.9672e-06	gene73980:100196135
-2.43483	2.06378	27.3382	1.70803e-07	3.98921e-06	gene272:106565054
-2.05924	2.24459	27.3147	1.72892e-07	4.03504e-06	gene1426:106609185
-1.54052	8.0341	27.3092	1.73381e-07	4.04348e-06	gene18897:100136522
-1.21621	4.48375	27.3048	1.73781e-07	4.04984e-06	gene48890:100195089
-1.36101	2.95049	27.2983	1.74367e-07	4.06053e-06	gene32030:106570894
-4.37545	0.600932	27.2809	1.75938e-07	4.09413e-06	gene2853:106569177
1.73337	3.09195	27.2731	1.76652e-07	4.10773e-06	gene13190:106606558
-1.36193	1.68384	27.266	1.77303e-07	4.11988e-06	gene2625:106567292
1.25078	6.482	27.2547	1.78344e-07	4.13926e-06	gene20557:106613551
1.18241	3.63272	27.2541	1.78398e-07	4.13926e-06	gene9204:106602728
-1.00413	2.98093	27.2505	1.78727e-07	4.1439e-06	gene35680:106574467
-1.95351	2.113	27.2292	1.80713e-07	4.1869e-06	gene1344:106607910
1.29254	8.17763	27.2263	1.80977e-07	4.18996e-06	gene49765:106588477
-2.01053	0.759138	27.2211	1.8147e-07	4.19831e-06	gene17969:106610988
-1.27326	3.89595	27.2153	1.82012e-07	4.2078e-06	gene23033:106562198
1.67309	1.9148	27.2102	1.82489e-07	4.21335e-06	gene12091:100380613
-1.20514	7.82374	27.21	1.82516e-07	4.21335e-06	gene28155:106567051
3.62539	1.08204	27.1979	1.8366e-07	4.23668e-06	gene19044:106612028
1.06318	5.96232	27.1946	1.83972e-07	4.24082e-06	gene3018:106571461
2.69428	-0.211044	27.1888	1.84527e-07	4.25051e-06	gene10489:106603935
0.827165	4.34207	27.1858	1.84816e-07	4.2541e-06	gene23510:106562652
1.82064	1.71634	27.1666	1.8666e-07	4.29099e-06	gene7128:106600768
3.16877	3.01343	27.1649	1.86816e-07	4.29099e-06	gene45732:100196572
0.936427	5.95605	27.1649	1.86823e-07	4.29099e-06	gene48506:106587220
-1.06535	7.98906	27.1634	1.86964e-07	4.29115e-06	gene50243:100196065
1.15113	6.29339	27.1574	1.87545e-07	4.30139e-06	gene47590:106586346
1.41601	2.71343	27.1532	1.87955e-07	4.30663e-06	gene30208:106569063
1.25412	1.93461	27.1523	1.88044e-07	4.30663e-06	gene40447:106579107
2.26292	1.52925	27.1481	1.88448e-07	4.31279e-06	gene32628:106571445
1.56889	2.874	27.1436	1.88892e-07	4.31983e-06	gene7250:100195035
-1.25465	2.72372	27.1094	1.92262e-07	4.39375e-06	gene24709:106563856
1.04585	6.21295	27.1004	1.9316e-07	4.41078e-06	gene11101:106604479
1.45298	6.1583	27.0991	1.93284e-07	4.41078e-06	gene15510:106608697
2.9753	5.37959	27.0879	1.94411e-07	4.43332e-06	gene32282:106571137
2.97089	1.50185	27.0332	1.99995e-07	4.5574e-06	gene2643:106567849
-1.00242	7.76545	27.0251	2.0083e-07	4.57193e-06	gene7633:106601262
1.73816	0.922669	27.0242	2.0092e-07	4.57193e-06	gene25429:106564581
2.41335	5.72526	27.0184	2.01531e-07	4.58256e-06	gene17550:106610609
-1.44566	2.35289	27.0036	2.03077e-07	4.61442e-06	gene43435:106582273
-2.86707	-0.55717	27.002	2.03248e-07	4.61503e-06	gene40996:106580171
1.10262	4.43917	26.9961	2.03863e-07	4.62568e-06	gene37631:106576539
-1.73874	0.544445	26.9773	2.05854e-07	4.66755e-06	gene43943:106582771
-1.50082	2.65404	26.9521	2.08564e-07	4.7223e-06	gene18616:106611628
1.39838	4.83655	26.9521	2.08566e-07	4.7223e-06	gene41378:100195237
1.88686	2.86301	26.9329	2.10641e-07	4.76315e-06	gene32753:100380480
1.64056	5.14396	26.932	2.10741e-07	4.76315e-06	gene28281:100380432
3.11036	1.13913	26.9313	2.10818e-07	4.76315e-06	gene39126:106578037
-1.22628	9.31899	26.919	2.12164e-07	4.79015e-06	gene11558:106604916
-1.91099	2.16067	26.9103	2.13123e-07	4.80839e-06	gene14336:106607551
-1.79211	0.195765	26.8987	2.14398e-07	4.83375e-06	gene22457:106561638
2.55392	1.85408	26.8838	2.16065e-07	4.86159e-06	gene15687:106608813
-1.80602	0.659846	26.8836	2.16082e-07	4.86159e-06	gene26806:106565706
0.819838	4.86287	26.8835	2.16091e-07	4.86159e-06	gene30939:100196541
-1.33855	3.86562	26.8681	2.17819e-07	4.89701e-06	gene6950:106600628
1.57138	6.71158	26.8638	2.18313e-07	4.90465e-06	gene5148:106591477
1.04891	6.39381	26.8597	2.18774e-07	4.91155e-06	gene41180:106580020
2.01518	4.32083	26.8579	2.18975e-07	4.9126e-06	gene2724:106568307
-1.16059	8.6844	26.855	2.19308e-07	4.9166e-06	gene27137:106566095
1.02226	7.97838	26.8495	2.19927e-07	4.92702e-06	gene46471:106585012
1.47325	3.05664	26.8411	2.20889e-07	4.94509e-06	gene14470:106607694
-2.32524	0.308252	26.8383	2.21208e-07	4.94876e-06	gene4988:106590062
-0.770425	5.17932	26.8348	2.21615e-07	4.95437e-06	gene20586:106613576
2.18611	1.91453	26.8253	2.22701e-07	4.97517e-06	gene36200:106575091
0.923962	6.06104	26.8199	2.23324e-07	4.98559e-06	gene16247:106609353
-6.27554	-1.53123	26.8077	2.2474e-07	5.00902e-06	gene61670:106595486
2.24441	2.43298	26.8069	2.24829e-07	5.00902e-06	gene13205:106606554
1.23409	2.40886	26.8067	2.24858e-07	5.00902e-06	gene40629:106579518
-1.70388	1.53366	26.8054	2.25002e-07	5.00902e-06	gene14154:106607263
1.2405	7.33956	26.8014	2.25479e-07	5.01612e-06	gene391:106578183
-2.32177	-0.412362	26.7634	2.29948e-07	5.11198e-06	gene11238:106604591
-2.77462	-0.0862914	26.7585	2.30537e-07	5.12148e-06	gene48295:106587069
1.73466	3.49762	26.7537	2.31112e-07	5.13068e-06	gene19210:106612199
-0.888389	5.17052	26.746	2.3203e-07	5.14749e-06	gene21324:106560521
1.61506	2.81493	26.7245	2.3463e-07	5.20153e-06	gene19202:106612193
1.02115	3.91106	26.7218	2.34958e-07	5.20519e-06	gene9167:106602754
-0.858225	4.2861	26.7142	2.35882e-07	5.22202e-06	gene48814:106587577
1.56389	2.8932	26.7007	2.37532e-07	5.25489e-06	gene31559:106570416
1.84096	3.53878	26.6852	2.39445e-07	5.29354e-06	gene8544:106602229
1.36017	4.64926	26.6777	2.40381e-07	5.31055e-06	gene13982:106607132
-3.49455	1.68338	26.669	2.41467e-07	5.33085e-06	gene41029:106580142
1.09583	6.23357	26.6584	2.42797e-07	5.35651e-06	gene18367:100196264
2.8777	0.884739	26.6541	2.43329e-07	5.36453e-06	gene32616:106571437
3.6686	8.66569	26.6466	2.44274e-07	5.38164e-06	gene1816:106612024
-2.8966	1.58932	26.6437	2.44651e-07	5.38353e-06	gene9472:106602916
-1.50586	2.35521	26.6433	2.44698e-07	5.38353e-06	gene7416:106601045
1.7332	1.00568	26.6336	2.45924e-07	5.40677e-06	gene20103:106613068
1.15114	3.91794	26.6261	2.46887e-07	5.4242e-06	gene22433:106561597
1.08693	6.14607	26.6218	2.47437e-07	5.43253e-06	gene33246:100195191
0.885492	3.11566	26.584	2.52331e-07	5.53616e-06	gene37855:106576833
-1.15735	10.126	26.578	2.53106e-07	5.54934e-06	gene30641:106569524
1.97905	1.84379	26.5673	2.54514e-07	5.57637e-06	gene45534:106584301
1.24282	3.85111	26.5471	2.57187e-07	5.63107e-06	gene39335:100302577
-0.925498	7.70058	26.5445	2.57537e-07	5.63486e-06	gene27701:106566669
-2.75278	1.68229	26.5334	2.59016e-07	5.66325e-06	gene28989:106567901
-1.03059	5.4681	26.531	2.59348e-07	5.66325e-06	gene16362:106609405
-1.02686	3.96271	26.5308	2.59368e-07	5.66325e-06	gene23463:106562606
1.47795	4.99681	26.5276	2.59806e-07	5.66622e-06	gene47128:106585879
1.49783	2.1317	26.5272	2.5986e-07	5.66622e-06	gene41198:106580000
-2.11996	1.88747	26.513	2.61773e-07	5.70403e-06	gene40249:106579263
5.05675	3.11344	26.5035	2.63059e-07	5.72698e-06	gene12965:106606315
2.87521	3.32886	26.5026	2.63185e-07	5.72698e-06	gene4691:106588527
0.846065	4.59404	26.4948	2.64243e-07	5.74607e-06	gene43794:106582647
-1.13629	10.058	26.4683	2.67895e-07	5.82151e-06	gene2873:100195727
1.33024	6.24052	26.4482	2.70698e-07	5.8778e-06	gene19459:106612445
-2.8947	3.41517	26.4471	2.70855e-07	5.8778e-06	gene18481:106611523
3.05275	1.03848	26.4441	2.71271e-07	5.88122e-06	gene12153:106605502
1.23077	7.0356	26.4432	2.71405e-07	5.88122e-06	gene22075:106561237
0.914424	7.36769	26.442	2.71566e-07	5.88122e-06	gene33157:106572271
0.782664	5.45512	26.4282	2.73519e-07	5.91949e-06	gene16857:106609944
-1.93384	0.165103	26.4219	2.74412e-07	5.93478e-06	gene1012:106604288
2.26551	0.368482	26.4167	2.75149e-07	5.94668e-06	gene73870:106596795
-1.18929	9.07045	26.4124	2.75764e-07	5.95595e-06	gene32831:100136567
0.815819	5.53848	26.4075	2.76472e-07	5.96719e-06	gene22389:106561540
0.97097	4.55518	26.3904	2.78921e-07	6.01508e-06	gene81488:106592052
-1.14292	8.28808	26.3894	2.79068e-07	6.01508e-06	gene19443:106612432
0.909175	3.42822	26.3811	2.80276e-07	6.03702e-06	gene25808:106564798
-1.36514	1.61389	26.3777	2.80764e-07	6.04344e-06	gene17654:106610701
1.75247	6.15073	26.368	2.82174e-07	6.0697e-06	gene10279:106603726
1.32635	6.99421	26.3639	2.82782e-07	6.07868e-06	gene41553:106580430
-1.80146	0.725125	26.3271	2.88216e-07	6.19129e-06	gene42296:106581149
-1.24522	0.814541	26.3201	2.89263e-07	6.20961e-06	gene41394:106579833
1.86125	1.58538	26.3168	2.89761e-07	6.2161e-06	gene33576:106572379
1.71946	1.74513	26.3089	2.90947e-07	6.23734e-06	gene9406:106602856
0.984614	5.47888	26.3009	2.92149e-07	6.2589e-06	gene3379:106574265
-5.53482	-1.1626	26.2215	3.04422e-07	6.51564e-06	gene7367:106601000
3.55159	3.02787	26.2207	3.04542e-07	6.51564e-06	gene18289:106611346
2.16638	3.31889	26.2054	3.06965e-07	6.5616e-06	gene12370:106605720
1.27858	8.66931	26.2045	3.07102e-07	6.5616e-06	gene49096:100196617
-4.50212	6.22815	26.1874	3.09837e-07	6.61559e-06	gene49600:106588158
1.91071	5.60711	26.1782	3.1131e-07	6.6426e-06	gene30088:106568869
-0.950244	4.85162	26.1674	3.13064e-07	6.67555e-06	gene48892:100194682
1.46751	2.7817	26.1635	3.137e-07	6.68464e-06	gene6159:106598934
-1.40798	2.13636	26.1377	3.1792e-07	6.77003e-06	gene40985:106580184
-1.13099	9.12353	26.132	3.18856e-07	6.78543e-06	gene8811:100196288
0.91048	4.67942	26.1226	3.20419e-07	6.81414e-06	gene42000:106580837
1.78761	2.51055	26.1191	3.21001e-07	6.82196e-06	gene33785:106572584
0.951755	4.21426	26.1077	3.22896e-07	6.85767e-06	gene34745:106573722
1.17625	5.76187	26.0887	3.26095e-07	6.92014e-06	gene40938:100196583
-1.12467	7.40092	26.0876	3.26272e-07	6.92014e-06	gene4891:106589173
-1.76896	0.127947	26.0802	3.27529e-07	6.94217e-06	gene5198:106591866
0.993941	3.75823	26.0684	3.29532e-07	6.97999e-06	gene17149:106610241
-1.09823	9.13379	26.0212	3.37689e-07	7.14801e-06	gene21653:100196813
-1.48845	3.96529	26.0078	3.40042e-07	7.19304e-06	gene43881:106582716
2.44528	5.11816	26.0044	3.40635e-07	7.2008e-06	gene14753:100380689
-0.712805	4.17073	26.0027	3.40934e-07	7.20234e-06	gene47504:106586263
2.52009	0.718634	25.9999	3.41443e-07	7.20831e-06	gene25208:106564360
-1.40556	2.79518	25.9952	3.42262e-07	7.21699e-06	gene32068:106570929
-2.31682	-0.481654	25.995	3.42307e-07	7.21699e-06	gene16658:100196144
-5.06663	1.58731	25.9913	3.4296e-07	7.22597e-06	gene34834:106573639
-1.03248	8.37088	25.9828	3.4448e-07	7.25216e-06	gene1397:106608423
1.16213	5.05771	25.9818	3.44658e-07	7.25216e-06	gene35440:106574274
-1.74444	1.02502	25.9659	3.47493e-07	7.30698e-06	gene1251:106607083
5.10113	3.86186	25.9511	3.50172e-07	7.35724e-06	gene64387:106592456
-0.983757	8.31327	25.9502	3.50345e-07	7.35724e-06	gene15983:100194607
0.872681	6.60177	25.9328	3.53517e-07	7.41896e-06	gene14119:106607292
1.11269	3.70375	25.9233	3.55262e-07	7.45067e-06	gene37728:106576640
1.33075	1.26314	25.8978	3.59979e-07	7.54464e-06	gene47446:106586216
1.12024	4.13074	25.8786	3.63569e-07	7.61488e-06	gene716:106600357
-1.11963	9.13707	25.8649	3.66165e-07	7.6642e-06	gene38234:106577118
-2.52044	0.324665	25.8405	3.70835e-07	7.75685e-06	gene41647:106580525
2.21864	3.24825	25.8145	3.75851e-07	7.85477e-06	gene41294:106579922
1.1513	6.06555	25.8137	3.76009e-07	7.85477e-06	gene19574:106612688
-2.70564	-0.740911	25.8066	3.77392e-07	7.87849e-06	gene21163:106560342
-2.13226	1.4973	25.801	3.78496e-07	7.89637e-06	gene17559:106610616
-1.99372	0.0421182	25.7935	3.79961e-07	7.92173e-06	gene18700:106611779
-2.59055	0.572706	25.792	3.80263e-07	7.92285e-06	gene22238:106561389
1.09744	5.84209	25.7455	3.8954e-07	8.11084e-06	gene44732:106583428
0.844919	4.39525	25.739	3.90842e-07	8.13263e-06	gene4371:100196082
-3.51152	-1.34426	25.7365	3.91351e-07	8.13305e-06	gene42837:106581676
-1.55992	1.14532	25.7364	3.91373e-07	8.13305e-06	gene47980:106586740
1.63752	3.82957	25.7223	3.94242e-07	8.18733e-06	gene41463:106580317
-2.7581	5.3868	25.7164	3.95448e-07	8.20702e-06	gene10473:100196411
1.14003	3.40703	25.7123	3.96287e-07	8.21909e-06	gene4139:106581964
-6.36437	0.355898	25.6764	4.0373e-07	8.368e-06	gene51267:106589716
-1.48199	3.9702	25.673	4.04453e-07	8.37755e-06	gene16091:106609234
2.74119	5.20702	25.6699	4.05098e-07	8.38545e-06	gene73828:106593804
-1.58343	0.802155	25.656	4.08022e-07	8.4405e-06	gene44258:106583111
3.71804	0.212464	25.6481	4.09702e-07	8.46974e-06	gene165:106607535
-1.68849	1.08654	25.6429	4.10814e-07	8.48724e-06	gene51329:106589770
0.788877	5.07585	25.6396	4.11512e-07	8.49613e-06	gene44059:106582890
1.04367	4.05848	25.6083	4.18236e-07	8.62673e-06	gene17182:106610275
-1.76558	1.99527	25.6076	4.18379e-07	8.62673e-06	gene1812:106612072
-1.12033	5.332	25.5988	4.203e-07	8.65556e-06	gene51180:106589625
-2.64153	0.124488	25.5987	4.20321e-07	8.65556e-06	gene21708:106561022
1.2872	6.22788	25.5928	4.21599e-07	8.67628e-06	gene31924:100195988
1.981	4.68317	25.5548	4.29994e-07	8.84332e-06	gene15536:106608695
-1.41644	3.69216	25.5526	4.30492e-07	8.84787e-06	gene38139:106577017
-0.877464	4.45057	25.5319	4.35129e-07	8.9374e-06	gene47461:106586230
-1.0164	3.3618	25.5171	4.38472e-07	8.99447e-06	gene47107:106585860
-1.83937	-0.133796	25.5171	4.38472e-07	8.99447e-06	gene3601:106576536
-1.23219	6.50241	25.5025	4.41801e-07	9.05693e-06	gene27399:106566347
4.70718	-0.5871	25.4998	4.42432e-07	9.06403e-06	gene11563:106604919
1.19111	5.36672	25.4928	4.44038e-07	9.09107e-06	gene7129:106600765
1.00719	5.46386	25.4868	4.45411e-07	9.11333e-06	gene49703:100380831
-1.11537	8.99604	25.4746	4.48245e-07	9.16543e-06	gene24592:100194652
-2.44283	-0.788028	25.4645	4.50595e-07	9.20601e-06	gene48428:106587290
1.39061	6.04735	25.4636	4.50807e-07	9.20601e-06	gene25164:106564313
1.53752	12.4112	25.4615	4.51302e-07	9.21021e-06	gene16928:106610011
1.00283	6.00007	25.4588	4.51936e-07	9.21724e-06	gene26717:106565784
2.84068	1.49338	25.4558	4.52623e-07	9.21999e-06	gene28560:106567437
1.00259	6.79014	25.4557	4.5265e-07	9.21999e-06	gene21244:106560431
-1.05823	3.84265	25.4468	4.54753e-07	9.25692e-06	gene8443:106602076
2.10308	6.77675	25.4411	4.56096e-07	9.27831e-06	gene31993:106570846
0.835973	6.76533	25.4395	4.56468e-07	9.27995e-06	gene42195:106581047
-4.2763	-1.42284	25.4188	4.61396e-07	9.37417e-06	gene39402:106578306
2.71938	4.02542	25.4148	4.62347e-07	9.38751e-06	gene20156:106613145
-1.52813	0.747118	25.4025	4.6531e-07	9.44165e-06	gene48768:106587537
-0.939839	3.50327	25.4004	4.65832e-07	9.44621e-06	gene44629:100195876
2.02708	2.55056	25.3661	4.74188e-07	9.60955e-06	gene33337:106572127
-1.18039	3.52691	25.3511	4.77879e-07	9.67819e-06	gene18212:106611266
1.74956	7.7539	25.3451	4.79376e-07	9.70233e-06	gene33901:106572755
-0.862564	4.62386	25.3309	4.82922e-07	9.76791e-06	gene41163:106580032
-1.96162	1.3064	25.3159	4.86669e-07	9.83744e-06	gene33836:106572685
-1.32477	4.17948	25.3012	4.90397e-07	9.90652e-06	gene37171:106576064
-1.10034	8.21978	25.2965	4.91608e-07	9.92468e-06	gene14951:106608110
-1.32398	3.86036	25.2917	4.92819e-07	9.94284e-06	gene19835:106612868
1.32819	4.24126	25.2867	4.94114e-07	9.96264e-06	gene31355:106570223
-1.05344	6.57717	25.2791	4.9606e-07	9.99557e-06	gene44196:106582975
2.69134	2.87123	25.268	4.98922e-07	1.00469e-05	gene15719:106608843
-0.823288	3.74877	25.2605	5.00858e-07	1.00795e-05	gene35326:106574219
-0.985024	2.73062	25.2305	5.08724e-07	1.02313e-05	gene51207:106589649
-3.33151	0.870853	25.211	5.13889e-07	1.03287e-05	gene30884:106569764
1.02655	3.31979	25.2044	5.15636e-07	1.03573e-05	gene18238:106611297
-1.62257	1.44526	25.1943	5.18349e-07	1.04052e-05	gene7051:106600663
-2.19025	2.10374	25.1848	5.20923e-07	1.04503e-05	gene29629:106568551
2.47273	2.63297	25.1814	5.21823e-07	1.04617e-05	gene19822:106612881
-3.61095	0.592136	25.1734	5.24011e-07	1.0499e-05	gene18653:106611660
1.08422	4.60322	25.1666	5.25852e-07	1.05293e-05	gene41542:106580422
-1.31246	2.84272	25.1636	5.26667e-07	1.0539e-05	gene25306:106564454
-2.34165	1.862	25.1541	5.29266e-07	1.05843e-05	gene43499:106582334
-2.08707	4.88254	25.1463	5.31422e-07	1.06208e-05	gene13863:106607104
1.73108	4.07197	25.144	5.32055e-07	1.06268e-05	gene49851:106588398
-5.80509	0.0107871	25.1407	5.32949e-07	1.06379e-05	gene33124:106571957
-0.819244	7.07058	25.1283	5.36387e-07	1.06999e-05	gene33194:106572248
1.10845	4.75656	25.1128	5.4074e-07	1.078e-05	gene22541:106561705
-2.95743	0.856858	25.111	5.41241e-07	1.07832e-05	gene28829:106567672
1.19201	6.8608	25.1096	5.41633e-07	1.07843e-05	gene33699:106572552
0.986159	5.2862	25.1073	5.42275e-07	1.07903e-05	gene44101:106582926
1.07933	3.82562	25.1016	5.43883e-07	1.08155e-05	gene52130:106590587
-3.43131	2.55664	25.0978	5.4494e-07	1.08298e-05	gene40275:106579243
1.88841	1.8994	25.09	5.47164e-07	1.08672e-05	gene25518:106564678
-1.11386	3.93037	25.0829	5.49186e-07	1.08892e-05	gene288:106566507
-1.06265	8.76803	25.0814	5.49597e-07	1.08892e-05	gene44545:106583574
-1.0194	8.3674	25.0814	5.49601e-07	1.08892e-05	gene35992:106574916
-2.49388	-0.404812	25.08	5.50011e-07	1.08892e-05	gene36686:106575602
0.837521	5.43362	25.0797	5.50088e-07	1.08892e-05	gene13630:106606870
-2.40521	1.07742	25.0782	5.50529e-07	1.08892e-05	gene47012:106585776
-0.686759	4.74674	25.0777	5.50666e-07	1.08892e-05	gene33098:106571934
1.04625	6.96514	25.0737	5.51809e-07	1.09051e-05	gene14561:106607764
0.987106	4.6095	25.0724	5.52184e-07	1.09057e-05	gene4193:106582353
1.68165	2.41072	25.0495	5.58766e-07	1.10289e-05	gene17760:100194878
0.867317	5.05205	25.0468	5.59561e-07	1.10377e-05	gene13439:106606759
1.62913	3.9282	25.026	5.65616e-07	1.11503e-05	gene41927:106580774
-3.89939	3.64849	25.0126	5.6957e-07	1.12213e-05	gene27440:100195808
-1.49733	0.726898	25.0096	5.70454e-07	1.12317e-05	gene37943:106576759
1.31709	7.81649	24.981	5.78988e-07	1.13927e-05	gene37027:106575940
-0.905715	3.58071	24.9774	5.80064e-07	1.14068e-05	gene5219:106591721
2.99575	1.48329	24.9688	5.82641e-07	1.14505e-05	gene38947:106577836
-1.38022	6.32961	24.9398	5.91474e-07	1.16169e-05	gene23766:106562921
1.68526	1.51983	24.9296	5.94614e-07	1.16714e-05	gene75812:106594198
1.68281	2.40648	24.9112	6.00318e-07	1.17761e-05	gene26062:106565178
2.15987	2.77594	24.9017	6.0328e-07	1.18269e-05	gene14374:100196700
-1.65465	0.587654	24.8983	6.04346e-07	1.18405e-05	gene50630:106589060
-1.24414	4.55313	24.8963	6.04972e-07	1.18455e-05	gene30166:106569045
3.70995	8.18976	24.8856	6.08358e-07	1.19045e-05	gene6284:106599162
-1.04521	4.23927	24.8792	6.10384e-07	1.19368e-05	gene27578:106566493
-0.92977	2.28606	24.8778	6.10821e-07	1.1938e-05	gene40047:106578939
-0.936273	5.60863	24.8601	6.16454e-07	1.20407e-05	gene13679:106606913
0.900056	6.38706	24.845	6.21313e-07	1.21282e-05	gene40495:106579067
-2.48103	0.480432	24.8414	6.22471e-07	1.21433e-05	gene19114:106612105
-1.27915	5.98611	24.8376	6.23703e-07	1.21599e-05	gene46268:106585178
-3.25548	-0.594519	24.8066	6.33796e-07	1.23491e-05	gene46166:106584896
0.716175	4.52204	24.803	6.34976e-07	1.23646e-05	gene11338:106604693
1.983	0.671118	24.8013	6.35543e-07	1.23681e-05	gene19228:106612217
1.14042	5.00441	24.7902	6.39219e-07	1.2432e-05	gene17552:100195905
-2.20156	1.22525	24.7853	6.4083e-07	1.24557e-05	gene11391:100194849
1.40723	3.11982	24.7673	6.46853e-07	1.25651e-05	gene40536:100196707
1.25806	1.34704	24.7612	6.48892e-07	1.2597e-05	gene65988:106592343
-0.991461	7.61713	24.7472	6.53646e-07	1.26816e-05	gene14908:100286649
0.82383	7.04426	24.7457	6.54143e-07	1.26835e-05	gene42076:106580927
-2.09241	6.14901	24.7404	6.55949e-07	1.27108e-05	gene15846:106609020
2.69997	1.84885	24.7132	6.65286e-07	1.28839e-05	gene34516:106573377
1.11514	8.40455	24.7065	6.67603e-07	1.29209e-05	gene57420:106591444
1.10209	5.92033	24.6935	6.72098e-07	1.3e-05	gene12024:106605373
1.29657	8.21342	24.6804	6.76697e-07	1.3081e-05	gene38748:106577627
-2.697	-0.436632	24.6768	6.77944e-07	1.30942e-05	gene30585:106569467
-3.32271	0.89905	24.6761	6.782e-07	1.30942e-05	gene50544:106588966
0.947733	5.68288	24.6696	6.80483e-07	1.31303e-05	gene9232:106602815
-3.91492	1.39102	24.6657	6.81882e-07	1.31494e-05	gene46606:106585590
-1.58757	2.74259	24.647	6.8851e-07	1.32691e-05	gene26274:106565392
-1.52734	2.8053	24.6405	6.90831e-07	1.33058e-05	gene44251:106583119
1.10837	7.46452	24.628	6.95339e-07	1.33845e-05	gene67549:106595857
0.968485	6.32647	24.6139	7.0043e-07	1.34744e-05	gene28624:100136548
1.13432	5.51856	24.6007	7.05262e-07	1.35592e-05	gene32262:106571109
0.999955	8.1113	24.5938	7.07806e-07	1.35999e-05	gene15737:106608859
1.27054	4.28612	24.5685	7.17131e-07	1.37707e-05	gene7463:106601108
-2.97754	1.25604	24.5624	7.1943e-07	1.38066e-05	gene6041:106598404
1.09614	4.27585	24.5547	7.22301e-07	1.38533e-05	gene72310:106594845
0.973823	6.41691	24.5488	7.24506e-07	1.38872e-05	gene44416:100195379
-3.74523	-0.980444	24.5118	7.38564e-07	1.41482e-05	gene4237:106582734
-1.1269	9.392	24.4935	7.45597e-07	1.42743e-05	gene2952:100196361
-1.12958	1.53963	24.4505	7.6243e-07	1.4585e-05	gene33450:106572026
0.897983	3.92377	24.4497	7.6274e-07	1.4585e-05	gene16057:100195091
1.06806	2.32922	24.4348	7.68666e-07	1.46867e-05	gene22509:106561665
-0.973594	6.63147	24.434	7.68981e-07	1.46867e-05	gene49628:106588181
-2.75612	4.7772	24.4234	7.73244e-07	1.47593e-05	gene18549:100196221
0.726016	4.37157	24.4036	7.81215e-07	1.49025e-05	gene32882:100380446
-1.3063	3.2512	24.3949	7.84768e-07	1.49613e-05	gene33111:106571950
-1.25639	9.93107	24.3795	7.91052e-07	1.50721e-05	gene51773:100195814
2.58451	3.03805	24.37	7.94971e-07	1.51377e-05	gene45357:100195947
1.50786	2.64604	24.3655	7.9682e-07	1.51549e-05	gene33401:106572285
-1.13889	5.61252	24.3655	7.96827e-07	1.51549e-05	gene38682:106577574
1.87173	1.65775	24.3555	8.0099e-07	1.5225e-05	gene3884:106579251
-1.96173	0.703155	24.3344	8.09794e-07	1.53832e-05	gene9556:106602814
1.20161	1.72639	24.3123	8.19162e-07	1.55519e-05	gene73476:106593908
1.52127	2.77347	24.2966	8.25829e-07	1.56691e-05	gene33776:106572591
-3.08783	0.402249	24.2948	8.26613e-07	1.56746e-05	gene24088:106563270
-0.754184	4.29823	24.2813	8.32422e-07	1.57754e-05	gene43159:106582026
-3.09352	1.67483	24.2791	8.33383e-07	1.57837e-05	gene32245:106571097
0.925371	3.73888	24.278	8.33851e-07	1.57837e-05	gene26576:100286560
-3.56031	-0.406782	24.2722	8.36365e-07	1.58219e-05	gene32309:106571153
0.992533	4.68201	24.2708	8.36982e-07	1.58242e-05	gene41886:106580739
1.03672	7.34916	24.2595	8.41902e-07	1.59078e-05	gene51370:106589819
-3.11959	1.96218	24.2549	8.43926e-07	1.59365e-05	gene78286:106595380
0.798039	5.8406	24.2517	8.45325e-07	1.59535e-05	gene44714:106583442
-1.4912	0.946632	24.2502	8.45988e-07	1.59546e-05	gene1971:106560645
-1.18304	3.1418	24.2493	8.46386e-07	1.59546e-05	gene43129:106581974
3.0712	7.17205	24.2468	8.47481e-07	1.59658e-05	gene49846:106588402
1.84013	0.68773	24.2441	8.48682e-07	1.5979e-05	gene46500:106584915
0.942343	7.55286	24.2225	8.58255e-07	1.61497e-05	gene20693:106613672
-1.14314	8.9589	24.2085	8.64478e-07	1.62477e-05	gene46420:100196668
1.61403	12.0991	24.2085	8.64486e-07	1.62477e-05	gene10680:106604110
-1.28881	7.99712	24.1998	8.68404e-07	1.62954e-05	gene33819:106572680
6.17479	1.92164	24.1995	8.68534e-07	1.62954e-05	gene34708:106573755
1.38037	4.28667	24.1995	8.68557e-07	1.62954e-05	gene43583:100194997
-0.986448	6.04185	24.1874	8.74025e-07	1.63883e-05	gene39165:100195470
0.928416	6.5475	24.1749	8.79694e-07	1.64849e-05	gene41499:106580383
-1.15522	9.70766	24.1665	8.83561e-07	1.65477e-05	gene31531:106570403
-1.2401	8.15532	24.1486	8.91823e-07	1.66926e-05	gene28076:106566972
0.8098	6.07867	24.1388	8.96382e-07	1.67681e-05	gene24144:106563223
-0.829391	5.63463	24.1334	8.98868e-07	1.68047e-05	gene29588:100195424
0.98085	5.9596	24.1182	9.06011e-07	1.69258e-05	gene10884:106604257
2.29069	1.12162	24.1173	9.0643e-07	1.69258e-05	gene13228:106606586
-0.961129	4.21576	24.1162	9.06939e-07	1.69258e-05	gene2531:106566787
1.8611	3.32324	24.1122	9.08824e-07	1.69511e-05	gene47346:106586088
0.850184	5.13406	24.1088	9.10409e-07	1.69609e-05	gene30933:101448039
1.07868	5.22049	24.1088	9.10419e-07	1.69609e-05	gene18030:100194533
2.90047	3.86	24.0577	9.34901e-07	1.74069e-05	gene7507:106601074
1.25735	5.00971	24.0414	9.42869e-07	1.7545e-05	gene3523:100195421
1.0753	5.96365	24.0168	9.54975e-07	1.77599e-05	gene43534:106582367
-1.50223	2.50916	24.0147	9.56045e-07	1.77694e-05	gene31973:106570833
-0.747849	4.25784	24.0101	9.58312e-07	1.78011e-05	gene25918:106565069
-1.6836	3.01768	24.0052	9.60759e-07	1.78313e-05	gene17074:106610170
1.31267	4.54558	24.0046	9.61058e-07	1.78313e-05	gene2266:106563559
1.01668	2.26825	23.9948	9.6596e-07	1.79119e-05	gene13703:106606931
1.2143	5.7773	23.9932	9.66769e-07	1.79164e-05	gene44056:106582887
1.87542	1.7784	23.9823	9.72248e-07	1.80075e-05	gene33514:106572352
2.58872	1.7959	23.9696	9.78695e-07	1.81164e-05	gene15553:106608638
-1.08107	8.85235	23.9674	9.798e-07	1.81263e-05	gene18939:106611941
1.38242	1.58092	23.9558	9.85748e-07	1.82258e-05	gene43475:106582309
1.39517	2.1772	23.937	9.95422e-07	1.83895e-05	gene12700:106606048
4.38062	1.75423	23.9363	9.95758e-07	1.83895e-05	gene25373:106564523
-4.97447	0.66854	23.9346	9.96651e-07	1.83953e-05	gene51333:106589780
-3.10736	-0.797911	23.9331	9.97423e-07	1.83989e-05	gene10347:106603795
1.97082	8.28513	23.9175	1.00555e-06	1.85381e-05	gene21403:106560595
-1.62189	3.04908	23.9033	1.013e-06	1.86645e-05	gene18694:106611784
-1.90545	2.40397	23.9006	1.0144e-06	1.86795e-05	gene50586:106589012
0.979379	4.59933	23.8951	1.01731e-06	1.87225e-05	gene16301:100195628
-3.27823	2.15856	23.8836	1.02342e-06	1.88173e-05	gene35064:106573923
-1.85195	3.64938	23.8831	1.02365e-06	1.88173e-05	gene10193:106603643
0.810372	5.58256	23.8748	1.02811e-06	1.88885e-05	gene21556:100196521
-1.64507	0.92726	23.8725	1.02934e-06	1.89001e-05	gene19922:106612796
2.2695	2.56644	23.8679	1.03176e-06	1.89336e-05	gene44653:106583491
1.06804	8.00705	23.8548	1.03884e-06	1.90525e-05	gene25654:100196113
-1.18326	3.60014	23.8476	1.04272e-06	1.91128e-05	gene31400:106570266
-1.63456	3.87675	23.8439	1.04474e-06	1.91387e-05	gene51008:106589488
1.7818	5.50159	23.8348	1.04969e-06	1.92088e-05	gene64570:106593618
1.17257	5.95833	23.8346	1.04977e-06	1.92088e-05	gene20720:106613698
-1.09175	10.0223	23.8214	1.05701e-06	1.93229e-05	gene30842:100195867
-0.960462	8.28495	23.821	1.05722e-06	1.93229e-05	gene39189:106578080
-2.50904	1.40595	23.8158	1.06007e-06	1.9364e-05	gene11687:106605049
1.39636	1.88224	23.8097	1.06345e-06	1.94135e-05	gene27764:106566613
-2.91028	-0.348315	23.8087	1.064e-06	1.94135e-05	gene5091:106591071
0.803081	4.92304	23.8074	1.06474e-06	1.94159e-05	gene3489:106575347
-1.00773	8.59693	23.7945	1.0719e-06	1.95351e-05	gene40844:100195451
1.60458	4.35888	23.7931	1.07265e-06	1.95377e-05	gene407:106579491
-1.26276	7.16934	23.7719	1.08455e-06	1.97416e-05	gene29977:106568958
5.77236	3.42278	23.7709	1.08509e-06	1.97416e-05	gene34709:106573754
0.837907	3.93887	23.7687	1.08636e-06	1.97535e-05	gene2445:106565424
-1.13381	2.77303	23.7589	1.09192e-06	1.98407e-05	gene11244:100194988
-1.04095	8.45376	23.758	1.0924e-06	1.98407e-05	gene31010:106570097
2.0806	4.56546	23.7456	1.09944e-06	1.99572e-05	gene33061:106571895
-1.12171	8.31201	23.7442	1.10028e-06	1.9961e-05	gene7434:106601127
-1.12645	8.37738	23.7354	1.10529e-06	2.00405e-05	gene50565:106588994
-1.12275	5.23337	23.7149	1.11715e-06	2.0242e-05	gene6200:106599031
2.23874	0.410608	23.714	1.11767e-06	2.0242e-05	gene45323:100194953
1.43286	4.46139	23.6992	1.12629e-06	2.03865e-05	gene46335:106585126
7.25884	0.245927	23.6927	1.13013e-06	2.04444e-05	gene44615:106583521
1.09006	4.05317	23.6914	1.13089e-06	2.04464e-05	gene7884:100195406
-0.907665	7.94079	23.6848	1.13477e-06	2.0505e-05	gene53087:100194531
-1.03047	9.40997	23.6774	1.13911e-06	2.05718e-05	gene245:106563035
1.21313	5.66643	23.6715	1.14264e-06	2.06239e-05	gene34854:106573621
1.05463	4.05619	23.6656	1.14611e-06	2.06748e-05	gene6197:106599023
-0.837551	4.60631	23.6637	1.14726e-06	2.06837e-05	gene42939:100196074
0.975054	6.72398	23.6551	1.15241e-06	2.07649e-05	gene51116:106589570
-1.04547	8.48559	23.6495	1.15576e-06	2.08134e-05	gene51991:106590450
1.04131	4.09621	23.6449	1.15855e-06	2.08443e-05	gene11650:106605015
-3.59231	0.176547	23.6441	1.159e-06	2.08443e-05	gene20513:106613459
1.1476	8.76567	23.6434	1.15944e-06	2.08443e-05	gene31211:106569935
0.892187	4.29807	23.626	1.16995e-06	2.10214e-05	gene13234:106606588
4.20528	6.34564	23.6206	1.17323e-06	2.10686e-05	gene13449:106606805
-1.29154	6.57718	23.6105	1.17943e-06	2.11673e-05	gene2829:100196856
2.4156	8.1878	23.6095	1.18006e-06	2.11673e-05	gene11524:106604844
0.81943	6.1332	23.5994	1.18623e-06	2.1266e-05	gene14439:100195277
-1.00558	9.1664	23.5901	1.19199e-06	2.13572e-05	gene21143:106560321
2.40055	2.9576	23.5864	1.19428e-06	2.13863e-05	gene15894:106608989
2.48255	9.10902	23.5842	1.19566e-06	2.13989e-05	gene17454:106610497
1.59644	0.616383	23.5494	1.2175e-06	2.17703e-05	gene46490:106584917
1.10164	4.48967	23.5489	1.21777e-06	2.17703e-05	gene30828:106569715
-5.83153	-1.82463	23.5272	1.23158e-06	2.20047e-05	gene27750:100196143
-2.7818	0.250751	23.523	1.23429e-06	2.20408e-05	gene18175:106611236
1.40713	2.14717	23.5143	1.23988e-06	2.21282e-05	gene39554:100194885
1.02458	5.59396	23.4819	1.26096e-06	2.24919e-05	gene33089:106571922
-2.08356	0.144488	23.4727	1.26701e-06	2.25871e-05	gene50917:106589406
1.0305	4.36999	23.471	1.26813e-06	2.25944e-05	gene34039:100195204
1.63086	9.40043	23.4453	1.28514e-06	2.28846e-05	gene46067:100136383
3.02545	-0.221438	23.4369	1.2908e-06	2.29726e-05	gene16799:106609889
-1.17106	3.46956	23.42	1.3022e-06	2.31531e-05	gene12683:106606028
-1.51178	1.53875	23.4197	1.30239e-06	2.31531e-05	gene27506:106566424
-1.17819	3.34451	23.4183	1.3033e-06	2.31564e-05	gene48849:106587619
2.51394	-0.604652	23.4036	1.31333e-06	2.33215e-05	gene4384:106584098
0.80905	4.84697	23.3786	1.33049e-06	2.36131e-05	gene21633:106561086
-0.865211	3.88727	23.3682	1.33772e-06	2.37281e-05	gene50079:106588560
-1.71663	4.91835	23.3611	1.34265e-06	2.38023e-05	gene3546:106575942
1.06548	4.47418	23.36	1.34341e-06	2.38025e-05	gene35947:106574870
0.92183	4.82207	23.3374	1.35931e-06	2.40709e-05	gene22926:106562149
3.2365	3.20557	23.3316	1.3634e-06	2.41298e-05	gene44302:106583076
-0.928861	7.83766	23.3187	1.37262e-06	2.42796e-05	gene12547:106605899
-1.57769	3.69354	23.3143	1.37574e-06	2.43213e-05	gene25381:106564532
1.25533	3.85597	23.3059	1.38177e-06	2.44144e-05	gene64501:106594528
-1.67392	1.25984	23.3036	1.38339e-06	2.44294e-05	gene17460:106610506
-3.33382	-0.516309	23.2895	1.39362e-06	2.45965e-05	gene39658:106578564
-1.43631	7.93446	23.2826	1.39863e-06	2.46712e-05	gene14913:100196089
-1.98296	-0.157313	23.2728	1.40577e-06	2.47835e-05	gene7167:106600921
-1.057	2.89125	23.251	1.42173e-06	2.50509e-05	gene23034:106562197
-0.76609	4.00614	23.246	1.4255e-06	2.51034e-05	gene19690:106612593
1.76205	1.09412	23.2423	1.42819e-06	2.5137e-05	gene25729:106564862
-0.991723	6.13313	23.222	1.44336e-06	2.53899e-05	gene32614:106571434
0.762235	4.35925	23.2109	1.45171e-06	2.55228e-05	gene26125:106565123
-1.35318	1.53315	23.2052	1.45604e-06	2.55847e-05	gene37270:106576174
1.94563	2.36772	23.202	1.45846e-06	2.5613e-05	gene11258:106604796
-4.06487	-0.23625	23.1991	1.46067e-06	2.56313e-05	gene4067:106581124
-5.3928	0.761185	23.1975	1.46188e-06	2.56313e-05	gene1755:106612532
1.61335	0.787482	23.1974	1.46191e-06	2.56313e-05	gene37887:106576807
-1.90553	1.31703	23.1922	1.46589e-06	2.5687e-05	gene64712:106594531
-1.81821	0.38877	23.1877	1.46936e-06	2.57336e-05	gene29287:106568184
-0.822111	6.1952	23.186	1.47061e-06	2.57413e-05	gene26159:106565100
-0.915121	6.78375	23.1806	1.47475e-06	2.57996e-05	gene36820:106575720
-1.73223	1.24932	23.179	1.47603e-06	2.58078e-05	gene35458:106574262
-2.74867	0.783015	23.1759	1.47839e-06	2.58349e-05	gene36161:106575127
1.31397	5.93633	23.1657	1.48626e-06	2.59582e-05	gene4331:100195621
1.53995	7.11169	23.1566	1.49333e-06	2.60673e-05	gene3414:106574611
-3.41233	-0.612786	23.1524	1.49657e-06	2.61097e-05	gene12464:106605814
5.31958	-1.42718	23.151	1.49766e-06	2.61143e-05	gene3968:106580515
1.0792	3.4256	23.1402	1.50608e-06	2.62469e-05	gene29749:106568661
2.36846	4.53426	23.1231	1.5195e-06	2.64663e-05	gene11517:106604895
4.45165	1.8956	23.1165	1.52475e-06	2.65432e-05	gene38736:106577617
-0.885929	3.21447	23.0985	1.53907e-06	2.67778e-05	gene19768:106612778
0.871474	5.77669	23.0862	1.54897e-06	2.69354e-05	gene2535:100196318
1.14288	7.50226	23.0741	1.55873e-06	2.70902e-05	gene34607:106573480
1.38205	5.94028	23.0717	1.56072e-06	2.71101e-05	gene46567:106585622
-4.66833	4.90859	23.063	1.56777e-06	2.72177e-05	gene31976:106570882
1.39366	8.63208	23.0615	1.56905e-06	2.72251e-05	gene24083:100196613
1.26596	10.7883	23.0574	1.57238e-06	2.72676e-05	gene34899:106573579
-0.868484	7.84015	23.0564	1.57321e-06	2.72676e-05	gene32871:100194612
0.864746	5.07341	23.0519	1.57685e-06	2.73158e-05	gene1647:106611092
-1.04871	8.79359	23.0466	1.58125e-06	2.73772e-05	gene31783:106570647
1.24647	4.55641	23.0241	1.5998e-06	2.76832e-05	gene15733:106608854
-1.25825	4.07723	23.0226	1.60111e-06	2.76909e-05	gene28276:106567148
3.77129	-0.151293	23.0177	1.60513e-06	2.77453e-05	gene30984:106570180
-1.86378	0.0518345	23.015	1.60744e-06	2.77702e-05	gene25375:106564524
1.29883	4.89631	22.999	1.62082e-06	2.79628e-05	gene27948:106566846
[truncated: 30,012 more rows]

## Sheet: Pyloric 10g vs 0.16g
logFC	logCPM	LR	PValue	FDR	gene_id
[truncated: 31,857 more rows]

[truncated: 2 more sheets: Hindgut 2.5g vs 0.16g, Hindgut 10g vs 0.16g]
