# Supplementary material for: Transcriptional development of phospholipid and lipoprotein metabolism in different intestinal regions of Atlantic salmon (Salmo salar) fry
Source: BMC Genomics. 2018 Apr 16;19:253. doi: 10.1186/s12864-018-4651-8 (PMC5902856; doi:10.1186/s12864-018-4651-8)
Supplement: Supplementary file 5 — Table S1. Result of KEGG ontology enrichment analysis on differential expressed genes (DEG) in stomach, pyloric caeca and hindgut of 0.16 and 2.5 g salmon both compared to 0.16 g. (XLSX 65 kb) [file 12864_2018_4651_MOESM5_ESM.xlsx]

## Sheet: Stomach 2.5g vs 0.16g
Pathway	Total gene	Differential expressed gene	p	logp
Steroid biosynthesis	29	18	4.15297e-11	23.9046
Metabolic pathways	2183	308	3.97628e-08	17.0403
Fatty acid metabolism	98	28	1.00036e-06	13.8152
PPAR signaling pathway	141	33	1.38914e-05	11.1842
Fatty acid biosynthesis	28	11	8.79849e-05	9.33835
Protein processing in endoplasmic reticulum	378	63	0.000316388	8.05854
Biosynthesis of unsaturated fatty acids	52	14	0.000979873	6.92809
Pentose phosphate pathway	60	15	0.00149778	6.50377
Sphingolipid metabolism	92	20	0.00175883	6.34311
Ferroptosis	99	21	0.00188952	6.27143
Terpenoid backbone biosynthesis	34	10	0.00250071	5.99118
Fatty acid degradation	66	15	0.00406577	5.50515
Alanine, aspartate and glutamate metabolism	72	15	0.00944659	4.6621
Selenocompound metabolism	24	7	0.0114989	4.4655
Cytokine-cytokine receptor interaction	281	43	0.0124942	4.38249
Phagosome	292	44	0.0150045	4.19941
Glycerolipid metabolism	118	21	0.0152964	4.18014
Glycosphingolipid biosynthesis - globo and isoglobo series	32	8	0.0184525	3.99256
Aminoacyl-tRNA biosynthesis	67	13	0.0263943	3.63461
Sulfur metabolism	17	5	0.0304392	3.49202
D-Glutamine and D-glutamate metabolism	12	4	0.0335678	3.39419
alpha-Linolenic acid metabolism	30	7	0.038152	3.26618
Ribosome	249	36	0.0445638	3.11083
Nitrogen metabolism	25	6	0.0471291	3.05486
Taurine and hypotaurine metabolism	19	5	0.0477151	3.04251
Adipocytokine signaling pathway	157	24	0.0526796	2.94353
Mucin type O-glycan biosynthesis	60	11	0.0561047	2.88054
Caffeine metabolism	4	2	0.0609172	2.79824
Arachidonic acid metabolism	77	13	0.070268	2.65544
Steroid hormone biosynthesis	41	8	0.070601	2.65071
Cysteine and methionine metabolism	100	16	0.0724101	2.62541
Metabolism of xenobiotics by cytochrome P450	49	9	0.0786078	2.54328
ECM-receptor interaction	172	25	0.0791171	2.53683
Fructose and mannose metabolism	71	12	0.0793452	2.53395
Pantothenate and CoA biosynthesis	22	5	0.0825487	2.49437
Carbon metabolism	246	34	0.0828846	2.49031
Tight junction	396	52	0.0833051	2.48525
Biosynthesis of amino acids	157	23	0.0834317	2.48373
Galactose metabolism	57	10	0.0848639	2.46671
Fatty acid elongation	57	10	0.0848639	2.46671
Tyrosine metabolism	36	7	0.0890228	2.41886
Glycerophospholipid metabolism	186	26	0.106337	2.24115
Vitamin B6 metabolism	11	3	0.108674	2.2194
Drug metabolism - cytochrome P450	46	8	0.120205	2.11856
Glutathione metabolism	77	12	0.126442	2.06798
Ether lipid metabolism	77	12	0.126442	2.06798
Arginine and proline metabolism	93	14	0.129256	2.04596
AGE-RAGE signaling pathway in diabetic complications	242	32	0.138385	1.97771
Glycosaminoglycan biosynthesis - heparan sulfate / heparin	41	7	0.15099	1.89054
Pyruvate metabolism	80	12	0.154801	1.86562
Amino sugar and nucleotide sugar metabolism	96	14	0.15516	1.8633
Tryptophan metabolism	57	9	0.160759	1.82785
Apelin signaling pathway	300	38	0.17611	1.73664
Protein export	43	7	0.180239	1.71347
Glycine, serine and threonine metabolism	67	10	0.18685	1.67745
Retinol metabolism	69	10	0.212036	1.551
One carbon pool by folate	30	5	0.221494	1.50736
FoxO signaling pathway	317	39	0.224605	1.49341
Salmonella infection	163	21	0.234005	1.45241
Glycosaminoglycan degradation	31	5	0.242357	1.41734
Propanoate metabolism	55	8	0.243516	1.41257
Riboflavin metabolism	16	3	0.248266	1.39325
Linoleic acid metabolism	24	4	0.260001	1.34707
Inositol phosphate metabolism	166	21	0.260837	1.34386
Cardiac muscle contraction	150	19	0.272354	1.30065
Arginine biosynthesis	41	6	0.283171	1.26171
Drug metabolism - other enzymes	59	8	0.30833	1.17658
Cholesterol metabolism	119	15	0.309945	1.17136
Phosphonate and phosphinate metabolism	18	3	0.310117	1.17081
Cell adhesion molecules (CAMs)	243	29	0.322605	1.13133
Porphyrin and chlorophyll metabolism	52	7	0.333678	1.09758
Phenylalanine metabolism	27	4	0.336491	1.08918
Synthesis and degradation of ketone bodies	11	2	0.339343	1.08075
beta-Alanine metabolism	44	6	0.34274	1.07078
Focal adhesion	479	55	0.349188	1.05215
Glycolysis / Gluconeogenesis	123	15	0.357468	1.02871
Butanoate metabolism	28	4	0.362305	1.01527
Lipoic acid metabolism	4	1	0.368721	0.997715
Wnt signaling pathway	294	34	0.374758	0.981474
Folate biosynthesis	46	6	0.383136	0.959365
Primary bile acid biosynthesis	29	4	0.38808	0.946544
Glycosphingolipid biosynthesis - lacto and neolacto series	55	7	0.389033	0.944091
Nicotinate and nicotinamide metabolism	55	7	0.389033	0.944091
Calcium signaling pathway	305	35	0.390615	0.940033
Valine, leucine and isoleucine degradation	73	9	0.396722	0.92452
Mannose type O-glycan biosynthesis	38	5	0.397327	0.922996
Intestinal immune network for IgA production	47	6	0.403368	0.907906
ABC transporters	74	9	0.412843	0.884689
Histidine metabolism	30	4	0.413709	0.882593
Purine metabolism	309	35	0.422281	0.862085
Hedgehog signaling pathway	112	13	0.443962	0.812016
Phenylalanine, tyrosine and tryptophan biosynthesis	14	2	0.459089	0.778511
Glycosphingolipid biosynthesis - ganglio series	32	4	0.464148	0.767551
TGF-beta signaling pathway	196	22	0.468934	0.757294
Other types of O-glycan biosynthesis	42	5	0.485883	0.721787
Notch signaling pathway	111	12	0.55251	0.593283
Melanogenesis	186	20	0.554829	0.589094
p53 signaling pathway	130	14	0.555861	0.587237
Lysosome	253	27	0.569921	0.562257
Other glycan degradation	27	3	0.574168	0.554833
Peroxisome	141	15	0.574863	0.553623
Apoptosis	307	32	0.626933	0.466916
RIG-I-like receptor signaling pathway	100	10	0.657401	0.419462
VEGF signaling pathway	140	14	0.669672	0.400967
Gap junction	181	18	0.69085	0.369833
Proteasome	104	10	0.705661	0.34862
SNARE interactions in vesicular transport	64	6	0.70847	0.344648
Glycosaminoglycan biosynthesis - keratan sulfate	33	3	0.711153	0.340868
Starch and sucrose metabolism	65	6	0.722674	0.324798
N-Glycan biosynthesis	97	9	0.740108	0.300959
Citrate cycle (TCA cycle)	77	7	0.745112	0.294221
2-Oxocarboxylic acid metabolism	38	3	0.797139	0.226727
Adrenergic signaling in cardiomyocytes	305	29	0.805157	0.216719
Neuroactive ligand-receptor interaction	246	23	0.807967	0.213235
Cellular senescence	358	34	0.823812	0.193813
NOD-like receptor signaling pathway	280	26	0.83056	0.185655
Ascorbate and aldarate metabolism	29	2	0.838873	0.175696
MAPK signaling pathway	602	58	0.857682	0.153522
Phosphatidylinositol signaling system	215	19	0.860335	0.150434
Pentose and glucuronate interconversions	43	3	0.860613	0.15011
GnRH signaling pathway	198	17	0.87854	0.129494
Necroptosis	262	23	0.887365	0.119498
Thiamine metabolism	19	1	0.88773	0.119087
Glyoxylate and dicarboxylate metabolism	58	4	0.888439	0.11829
Lysine degradation	115	9	0.889943	0.116598
Mitophagy - animal	169	14	0.890624	0.115833
Cytosolic DNA-sensing pathway	71	5	0.897149	0.108533
RNA polymerase	47	3	0.898121	0.107451
Adherens junction	204	17	0.90484	0.0999966
Phototransduction	21	1	0.910839	0.093389
Vascular smooth muscle contraction	228	19	0.915583	0.088194
Insulin signaling pathway	313	27	0.920558	0.0827749
Toll-like receptor signaling pathway	147	11	0.934291	0.0679677
Glycosaminoglycan biosynthesis - chondroitin sulfate / dermatan sulfate	27	1	0.955355	0.0456725
Pyrimidine metabolism	167	12	0.958722	0.0421542
Glycosylphosphatidylinositol (GPI)-anchor biosynthesis	30	1	0.968414	0.0320961
Base excision repair	48	2	0.972806	0.0275708
ErbB signaling pathway	188	13	0.975516	0.0247889
Ribosome biogenesis in eukaryotes	122	7	0.983213	0.0169295
Oxidative phosphorylation	230	16	0.98374	0.0163938
Cell cycle	259	17	0.993762	0.00625752
Autophagy - other	64	2	0.994503	0.00551252
Herpes simplex infection	344	24	0.995024	0.00498849
Ubiquitin mediated proteolysis	299	20	0.995268	0.00474304
Endocytosis	571	44	0.996244	0.003763
Regulation of actin cytoskeleton	465	34	0.996762	0.00324276
Progesterone-mediated oocyte maturation	176	9	0.997754	0.00224889
mTOR signaling pathway	301	19	0.997825	0.00217714
Homologous recombination	54	1	0.998025	0.00197665
RNA degradation	147	6	0.999164	0.000836153
Oocyte meiosis	202	9	0.999688	0.000312473
RNA transport	309	16	0.999881	0.000119239
Autophagy - animal	328	15	0.999989	1.13582e-05
Spliceosome	268	9	0.999999	1.23066e-06
mRNA surveillance pathway	166	3	0.999999	1.00242e-06
Ubiquinone and other terpenoid-quinone biosynthesis	18	0	1	0
Valine, leucine and isoleucine biosynthesis	6	0	1	0
D-Arginine and D-ornithine metabolism	1	0	1	0
Neomycin, kanamycin and gentamicin biosynthesis	9	0	1	0
Biotin metabolism	5	0	1	0
Basal transcription factors	62	0	1	0
DNA replication	57	0	1	0
Nucleotide excision repair	63	0	1	0
Mismatch repair	31	0	1	0
Non-homologous end-joining	15	0	1	0
Fanconi anemia pathway	61	0	1	0
Sulfur relay system	9	0	1	0

## Sheet: Stomach 10g vs 0.16g
Pathway	Total gene	Differential expressed gene	p	logp
Steroid biosynthesis	29	16	1.42183e-10	22.6739
Glycolysis / Gluconeogenesis	123	27	3.08156e-06	12.6901
Pentose phosphate pathway	60	17	5.89068e-06	12.0421
ECM-receptor interaction	172	32	1.60066e-05	11.0425
Cardiac muscle contraction	150	29	1.8715e-05	10.8862
Metabolic pathways	2183	230	6.29782e-05	9.67272
Tight junction	396	55	0.000151812	8.79287
Calcium signaling pathway	305	44	0.000298801	8.11573
Adrenergic signaling in cardiomyocytes	305	44	0.000298801	8.11573
Cell adhesion molecules (CAMs)	243	36	0.000628085	7.37284
Focal adhesion	479	61	0.000723739	7.23108
Apelin signaling pathway	300	41	0.00140967	6.5644
Biosynthesis of amino acids	157	25	0.00148126	6.51486
Carbon metabolism	246	35	0.00153779	6.47741
Terpenoid backbone biosynthesis	34	9	0.00161062	6.43113
Arginine and proline metabolism	93	17	0.00184936	6.29291
Fructose and mannose metabolism	71	14	0.00218333	6.1269
Caffeine metabolism	4	3	0.00226273	6.09118
Biosynthesis of unsaturated fatty acids	52	11	0.00358294	5.63157
Glycosphingolipid biosynthesis - globo and isoglobo series	32	8	0.0042697	5.45621
Drug metabolism - cytochrome P450	46	10	0.00438216	5.43021
Arachidonic acid metabolism	77	14	0.00474736	5.35017
Metabolism of xenobiotics by cytochrome P450	49	10	0.00701669	4.95946
Fatty acid metabolism	98	16	0.00779935	4.85371
Phagosome	292	37	0.00828225	4.79364
Sulfur metabolism	17	5	0.0112162	4.4904
Steroid hormone biosynthesis	41	8	0.0197582	3.92419
Fatty acid elongation	57	10	0.0200216	3.91094
AGE-RAGE signaling pathway in diabetic complications	242	30	0.0215316	3.83823
Sphingolipid metabolism	92	14	0.0220104	3.81624
Melanogenesis	186	24	0.0243244	3.71627
Neuroactive ligand-receptor interaction	246	30	0.026314	3.63765
Tyrosine metabolism	36	7	0.0289307	3.54285
alpha-Linolenic acid metabolism	30	6	0.036959	3.29795
Riboflavin metabolism	16	4	0.0407195	3.20105
Tryptophan metabolism	57	9	0.0485567	3.02502
PPAR signaling pathway	141	18	0.0508869	2.97815
Glycosaminoglycan biosynthesis - heparan sulfate / heparin	41	7	0.0541714	2.9156
Nitrogen metabolism	25	5	0.0550143	2.90016
Pyruvate metabolism	80	11	0.0730276	2.61692
Intestinal immune network for IgA production	47	7	0.0984551	2.31816
Galactose metabolism	57	8	0.105504	2.249
GnRH signaling pathway	198	22	0.112931	2.18098
Ether lipid metabolism	77	10	0.113504	2.17592
Retinol metabolism	69	9	0.126318	2.06895
Purine metabolism	309	32	0.134061	2.00946
Selenocompound metabolism	24	4	0.140104	1.96537
Linoleic acid metabolism	24	4	0.140104	1.96537
Wnt signaling pathway	294	30	0.162159	1.81918
ABC transporters	74	9	0.17135	1.76405
Nicotinate and nicotinamide metabolism	55	7	0.180391	1.71263
Starch and sucrose metabolism	65	8	0.181468	1.70667
Fatty acid degradation	66	8	0.192327	1.64856
Cytokine-cytokine receptor interaction	281	28	0.206151	1.57915
Taurine and hypotaurine metabolism	19	3	0.213729	1.54305
Thiamine metabolism	19	3	0.213729	1.54305
FoxO signaling pathway	317	31	0.221857	1.50572
Cysteine and methionine metabolism	100	11	0.223835	1.49685
Glycerophospholipid metabolism	186	19	0.226292	1.48593
Drug metabolism - other enzymes	59	7	0.229486	1.47191
Synthesis and degradation of ketone bodies	11	2	0.237374	1.43812
Vitamin B6 metabolism	11	2	0.237374	1.43812
Glycerolipid metabolism	118	12	0.295453	1.21925
TGF-beta signaling pathway	196	19	0.300759	1.20145
Glycosphingolipid biosynthesis - lacto and neolacto series	55	6	0.320542	1.13774
Propanoate metabolism	55	6	0.320542	1.13774
Glutathione metabolism	77	8	0.32589	1.12119
Glycine, serine and threonine metabolism	67	7	0.338056	1.08454
Folate biosynthesis	46	5	0.349004	1.05267
Adipocytokine signaling pathway	157	15	0.350142	1.04942
Mannose type O-glycan biosynthesis	38	4	0.403035	0.908732
Phenylalanine metabolism	27	3	0.403254	0.908189
Alanine, aspartate and glutamate metabolism	72	7	0.40915	0.893674
Progesterone-mediated oocyte maturation	176	16	0.420212	0.866996
p53 signaling pathway	130	12	0.42066	0.86593
Fatty acid biosynthesis	28	3	0.426612	0.851881
Inositol phosphate metabolism	166	15	0.434657	0.833198
Ascorbate and aldarate metabolism	29	3	0.449639	0.799309
MAPK signaling pathway	602	52	0.459104	0.778478
Arginine biosynthesis	41	4	0.461409	0.77347
Ferroptosis	99	9	0.462473	0.771167
Histidine metabolism	30	3	0.472281	0.75018
Hedgehog signaling pathway	112	10	0.478282	0.737554
Glycosaminoglycan degradation	31	3	0.494489	0.70423
Pentose and glucuronate interconversions	43	4	0.499206	0.694737
Glycosphingolipid biosynthesis - ganglio series	32	3	0.51622	0.661222
beta-Alanine metabolism	44	4	0.51767	0.658416
Cellular senescence	358	30	0.551411	0.595275
Cholesterol metabolism	119	10	0.557486	0.584318
Vascular smooth muscle contraction	228	19	0.563559	0.573483
Pantothenate and CoA biosynthesis	22	2	0.566553	0.568185
Amino sugar and nucleotide sugar metabolism	96	8	0.571763	0.559031
Gap junction	181	15	0.573469	0.556051
NOD-like receptor signaling pathway	280	23	0.592203	0.523907
Toll-like receptor signaling pathway	147	12	0.595826	0.517806
Apoptosis	307	25	0.61152	0.491807
Salmonella infection	163	13	0.630526	0.461201
VEGF signaling pathway	140	11	0.646802	0.435714
Porphyrin and chlorophyll metabolism	52	4	0.652062	0.427615
D-Glutamine and D-glutamate metabolism	12	1	0.654109	0.424481
Butanoate metabolism	28	2	0.698618	0.358651
Phenylalanine, tyrosine and tryptophan biosynthesis	14	1	0.710241	0.342151
Lysosome	253	19	0.741816	0.298654
RIG-I-like receptor signaling pathway	100	7	0.752854	0.283884
Mucin type O-glycan biosynthesis	60	4	0.758959	0.275807
Peroxisome	141	10	0.765004	0.267875
Mitophagy - animal	169	12	0.778328	0.250608
Glycosaminoglycan biosynthesis - keratan sulfate	33	2	0.781555	0.24647
Proteasome	104	7	0.787892	0.238395
Insulin signaling pathway	313	23	0.792374	0.232722
Regulation of actin cytoskeleton	465	35	0.794358	0.230221
SNARE interactions in vesicular transport	64	4	0.801956	0.220702
ErbB signaling pathway	188	13	0.814993	0.204576
Notch signaling pathway	111	7	0.840024	0.174324
2-Oxocarboxylic acid metabolism	38	2	0.843766	0.16988
Phototransduction	21	1	0.844136	0.169442
Necroptosis	262	18	0.854516	0.157221
Valine, leucine and isoleucine degradation	73	4	0.876106	0.132269
Other types of O-glycan biosynthesis	42	2	0.881448	0.126189
RNA degradation	147	9	0.88441	0.122835
Protein processing in endoplasmic reticulum	378	26	0.892013	0.114274
Other glycan degradation	27	1	0.908428	0.0960396
Glycosaminoglycan biosynthesis - chondroitin sulfate / dermatan sulfate	27	1	0.908428	0.0960396
Endocytosis	571	40	0.91712	0.0865164
Oxidative phosphorylation	230	14	0.929302	0.073322
One carbon pool by folate	30	1	0.92982	0.0727643
Adherens junction	204	12	0.934946	0.067266
Phosphatidylinositol signaling system	215	12	0.958274	0.0426213
Glyoxylate and dicarboxylate metabolism	58	2	0.962685	0.0380289
Citrate cycle (TCA cycle)	77	3	0.963927	0.0367395
N-Glycan biosynthesis	97	4	0.969266	0.0312164
mRNA surveillance pathway	166	8	0.975091	0.0252242
Autophagy - other	64	2	0.976201	0.0240866
Pyrimidine metabolism	167	8	0.976316	0.0239686
Protein export	43	1	0.977866	0.0223828
RNA polymerase	47	1	0.984486	0.0156354
Autophagy - animal	328	18	0.985218	0.0148925
Cytosolic DNA-sensing pathway	71	2	0.986037	0.0140611
mTOR signaling pathway	301	16	0.986595	0.0134952
Homologous recombination	54	1	0.991674	0.00836119
Herpes simplex infection	344	18	0.992349	0.00768066
Oocyte meiosis	202	8	0.996412	0.00359398
Lysine degradation	115	3	0.997508	0.00249504
Ribosome biogenesis in eukaryotes	122	3	0.998515	0.00148631
Cell cycle	259	10	0.999019	0.000981896
RNA transport	309	12	0.999598	0.00040199
Ubiquitin mediated proteolysis	299	7	0.999998	1.9023e-06
Ribosome	249	2	1	5.00594e-09
Spliceosome	268	2	1	9.55873e-10
Primary bile acid biosynthesis	29	0	1	0
Ubiquinone and other terpenoid-quinone biosynthesis	18	0	1	0
Valine, leucine and isoleucine biosynthesis	6	0	1	0
Phosphonate and phosphinate metabolism	18	0	1	0
D-Arginine and D-ornithine metabolism	1	0	1	0
Neomycin, kanamycin and gentamicin biosynthesis	9	0	1	0
Glycosylphosphatidylinositol (GPI)-anchor biosynthesis	30	0	1	0
Biotin metabolism	5	0	1	0
Lipoic acid metabolism	4	0	1	0
Aminoacyl-tRNA biosynthesis	67	0	1	0
Basal transcription factors	62	0	1	0
DNA replication	57	0	1	0
Base excision repair	48	0	1	0
Nucleotide excision repair	63	0	1	0
Mismatch repair	31	0	1	0
Non-homologous end-joining	15	0	1	0
Fanconi anemia pathway	61	0	1	0
Sulfur relay system	9	0	1	0

## Sheet: Pyloric 2.5g vs 0.16g
Pathway	Total gene	Differential expressed gene	p	logp
Ribosome	249	186	7.90828e-50	113.061
Amino sugar and nucleotide sugar metabolism	96	53	1.48312e-07	15.7239
Fatty acid degradation	66	36	2.08241e-05	10.7794
Fatty acid metabolism	98	48	4.33484e-05	10.0462
Steroid biosynthesis	29	19	6.96195e-05	9.57247
Cytokine-cytokine receptor interaction	281	112	0.000144409	8.84286
ABC transporters	74	36	0.000446855	7.71328
Ascorbate and aldarate metabolism	29	17	0.00111005	6.80335
Primary bile acid biosynthesis	29	17	0.00111005	6.80335
Steroid hormone biosynthesis	41	22	0.00111956	6.79482
Carbon metabolism	246	95	0.00150807	6.49693
Intestinal immune network for IgA production	47	24	0.00168287	6.38726
Tryptophan metabolism	57	27	0.00359899	5.6271
Phagosome	292	108	0.00396511	5.53022
Hedgehog signaling pathway	112	46	0.00650554	5.0351
PPAR signaling pathway	141	56	0.00668405	5.00803
Pentose phosphate pathway	60	27	0.00848178	4.76984
Biosynthesis of unsaturated fatty acids	52	24	0.00875634	4.73798
Citrate cycle (TCA cycle)	77	33	0.00943249	4.66359
Glyoxylate and dicarboxylate metabolism	58	26	0.0102766	4.57789
Metabolic pathways	2183	692	0.0111524	4.49611
Salmonella infection	163	62	0.0131453	4.33169
Drug metabolism - other enzymes	59	26	0.0132821	4.32134
Fructose and mannose metabolism	71	30	0.01617	4.1246
RIG-I-like receptor signaling pathway	100	40	0.0173737	4.0528
Butanoate metabolism	28	14	0.0188897	3.96914
Retinol metabolism	69	29	0.0193308	3.94606
Cholesterol metabolism	119	46	0.0220386	3.81496
Valine, leucine and isoleucine degradation	73	30	0.0245524	3.70695
Melanogenesis	186	68	0.0251364	3.68344
Pentose and glucuronate interconversions	43	19	0.0307351	3.48235
AGE-RAGE signaling pathway in diabetic complications	242	84	0.0504744	2.98629
Pyruvate metabolism	80	31	0.0514125	2.96787
Terpenoid backbone biosynthesis	34	15	0.0524791	2.94734
Glycolysis / Gluconeogenesis	123	45	0.0588747	2.83234
Alanine, aspartate and glutamate metabolism	72	28	0.0592802	2.82548
Drug metabolism - cytochrome P450	46	19	0.0618705	2.78271
Phototransduction	21	10	0.0634079	2.75817
Porphyrin and chlorophyll metabolism	52	21	0.0648328	2.73594
Cell adhesion molecules (CAMs)	243	83	0.0725186	2.62391
alpha-Linolenic acid metabolism	30	13	0.0786122	2.54323
Proteasome	104	38	0.0788687	2.53997
Taurine and hypotaurine metabolism	19	9	0.079258	2.53505
Arachidonic acid metabolism	77	29	0.0814818	2.50738
Galactose metabolism	57	22	0.0940987	2.36341
Metabolism of xenobiotics by cytochrome P450	49	19	0.10982	2.20892
Glycosphingolipid biosynthesis - lacto and neolacto series	55	21	0.110578	2.20204
Propanoate metabolism	55	21	0.110578	2.20204
D-Glutamine and D-glutamate metabolism	12	6	0.113101	2.17948
Wnt signaling pathway	294	97	0.118004	2.13704
Glycosphingolipid biosynthesis - globo and isoglobo series	32	13	0.124291	2.08513
Mannose type O-glycan biosynthesis	38	15	0.127728	2.05785
beta-Alanine metabolism	44	17	0.129371	2.04507
Purine metabolism	309	101	0.135531	1.99855
ECM-receptor interaction	172	58	0.140699	1.96113
Protein processing in endoplasmic reticulum	378	122	0.145199	1.92965
Peroxisome	141	48	0.148765	1.90539
Fatty acid elongation	57	21	0.149984	1.89723
Histidine metabolism	30	12	0.150293	1.89517
Riboflavin metabolism	16	7	0.168269	1.78219
Neuroactive ligand-receptor interaction	246	80	0.181505	1.70647
Glycerophospholipid metabolism	186	61	0.196781	1.62566
TGF-beta signaling pathway	196	64	0.201441	1.60226
Phenylalanine, tyrosine and tryptophan biosynthesis	14	6	0.211967	1.55132
Mucin type O-glycan biosynthesis	60	21	0.221727	1.50631
Focal adhesion	479	150	0.228931	1.47433
Glutathione metabolism	77	26	0.252435	1.3766
Cytosolic DNA-sensing pathway	71	24	0.261692	1.34059
Linoleic acid metabolism	24	9	0.264042	1.33165
Phosphonate and phosphinate metabolism	18	7	0.268758	1.31394
Starch and sucrose metabolism	65	22	0.271552	1.3036
VEGF signaling pathway	140	45	0.290825	1.23503
Toll-like receptor signaling pathway	147	47	0.300213	1.20326
Fatty acid biosynthesis	28	10	0.305005	1.18743
Arginine biosynthesis	41	14	0.319175	1.14202
2-Oxocarboxylic acid metabolism	38	13	0.326398	1.11964
Apelin signaling pathway	300	93	0.329696	1.10958
FoxO signaling pathway	317	98	0.336142	1.09022
Ether lipid metabolism	77	25	0.336927	1.08789
Caffeine metabolism	4	2	0.343103	1.06972
Adrenergic signaling in cardiomyocytes	305	94	0.353508	1.03985
Necroptosis	262	81	0.354339	1.0375
Adipocytokine signaling pathway	157	49	0.367671	1.00057
GnRH signaling pathway	198	61	0.392117	0.936196
Sulfur metabolism	17	6	0.392653	0.93483
MAPK signaling pathway	602	182	0.400829	0.914221
Vitamin B6 metabolism	11	4	0.421797	0.86323
Glycerolipid metabolism	118	36	0.458625	0.779522
Nitrogen metabolism	25	8	0.475212	0.743993
Cellular senescence	358	107	0.489843	0.713671
Folate biosynthesis	46	14	0.512471	0.668511
Tyrosine metabolism	36	11	0.518315	0.657172
N-Glycan biosynthesis	97	29	0.522077	0.64994
Neomycin, kanamycin and gentamicin biosynthesis	9	3	0.529349	0.636108
Sphingolipid metabolism	92	27	0.569523	0.562956
Biosynthesis of amino acids	157	46	0.575025	0.553342
Phenylalanine metabolism	27	8	0.575776	0.552037
NOD-like receptor signaling pathway	280	82	0.584863	0.536378
Arginine and proline metabolism	93	27	0.595748	0.517937
Glycosphingolipid biosynthesis - ganglio series	32	9	0.642855	0.441836
ErbB signaling pathway	188	54	0.643977	0.440092
Endocytosis	571	166	0.649598	0.431402
Synthesis and degradation of ketone bodies	11	3	0.679782	0.385983
Lysosome	253	72	0.692497	0.367451
Notch signaling pathway	111	31	0.693654	0.365782
Non-homologous end-joining	15	4	0.694663	0.364329
Pyrimidine metabolism	167	47	0.699445	0.357468
Nicotinate and nicotinamide metabolism	55	15	0.701649	0.354322
One carbon pool by folate	30	8	0.707049	0.346655
mTOR signaling pathway	301	85	0.733955	0.309307
Lipoic acid metabolism	4	1	0.755902	0.279843
Selenocompound metabolism	24	6	0.761978	0.271838
Apoptosis	307	86	0.764006	0.26918
Fanconi anemia pathway	61	16	0.766519	0.265895
Lysine degradation	115	31	0.772043	0.258715
Tight junction	396	111	0.787798	0.238514
Insulin signaling pathway	313	87	0.791635	0.233654
Ferroptosis	99	26	0.805199	0.216666
Base excision repair	48	12	0.807384	0.213956
Glycosaminoglycan biosynthesis - keratan sulfate	33	8	0.808529	0.212538
Calcium signaling pathway	305	84	0.816747	0.202426
Cardiac muscle contraction	150	40	0.818336	0.200483
Glycine, serine and threonine metabolism	67	17	0.81858	0.200184
Pantothenate and CoA biosynthesis	22	5	0.828332	0.188341
Biotin metabolism	5	1	0.828444	0.188207
Progesterone-mediated oocyte maturation	176	47	0.831967	0.183963
Other types of O-glycan biosynthesis	42	10	0.843323	0.170405
Thiamine metabolism	19	4	0.861134	0.149505
Adherens junction	204	54	0.864763	0.1453
Phosphatidylinositol signaling system	215	57	0.867515	0.142122
Ribosome biogenesis in eukaryotes	122	31	0.874832	0.133723
p53 signaling pathway	130	33	0.882592	0.124892
Vascular smooth muscle contraction	228	60	0.887223	0.119659
Inositol phosphate metabolism	166	42	0.911246	0.0929424
Herpes simplex infection	344	91	0.921094	0.0821934
Gap junction	181	45	0.937955	0.0640532
SNARE interactions in vesicular transport	64	14	0.938467	0.0635072
Glycosaminoglycan biosynthesis - heparan sulfate / heparin	41	8	0.950588	0.0506742
Aminoacyl-tRNA biosynthesis	67	14	0.960953	0.0398298
RNA polymerase	47	9	0.964563	0.0360802
Oocyte meiosis	202	49	0.96531	0.0353057
Glycosaminoglycan degradation	31	5	0.974305	0.0260306
Ubiquinone and other terpenoid-quinone biosynthesis	18	2	0.984954	0.0151605
Protein export	43	7	0.986367	0.0137273
Cysteine and methionine metabolism	100	20	0.989827	0.0102254
Mitophagy - animal	169	37	0.991488	0.00854837
Glycosaminoglycan biosynthesis - chondroitin sulfate / dermatan sulfate	27	3	0.994523	0.00549244
Regulation of actin cytoskeleton	465	113	0.996642	0.00336403
Oxidative phosphorylation	230	48	0.999146	0.000854776
RNA degradation	147	27	0.999442	0.000558283
Glycosylphosphatidylinositol (GPI)-anchor biosynthesis	30	2	0.999656	0.000344404
Homologous recombination	54	6	0.999712	0.000288226
Cell cycle	259	53	0.999751	0.000249034
Autophagy - other	64	7	0.999915	8.46467e-05
Other glycan degradation	27	1	0.999928	7.24623e-05
Basal transcription factors	62	6	0.999967	3.34052e-05
Ubiquitin mediated proteolysis	299	59	0.999974	2.62567e-05
Mismatch repair	31	1	0.999982	1.76031e-05
Autophagy - animal	328	64	0.999993	7.35029e-06
Nucleotide excision repair	63	5	0.999995	4.81067e-06
DNA replication	57	4	0.999995	4.51462e-06
RNA transport	309	58	0.999997	3.04392e-06
mRNA surveillance pathway	166	24	0.999999	1.15542e-06
Spliceosome	268	27	1	1.11022e-15
Valine, leucine and isoleucine biosynthesis	6	0	1	0
D-Arginine and D-ornithine metabolism	1	0	1	0
Sulfur relay system	9	0	1	0

## Sheet: Pyloric 10g vs 0.16g
Pathway	Total gene	Differential expressed gene	p	logp
Ribosome	249	186	3.46953e-31	70.1361
Metabolic pathways	2183	957	5.298e-08	16.7534
Citrate cycle (TCA cycle)	77	50	3.1928e-06	12.6546
Carbon metabolism	246	130	5.0889e-06	12.1884
Fatty acid metabolism	98	59	1.49578e-05	11.1103
Amino sugar and nucleotide sugar metabolism	96	58	1.51674e-05	11.0964
Proteasome	104	60	7.53943e-05	9.49278
Fatty acid degradation	66	41	0.000109894	9.116
Hedgehog signaling pathway	112	63	0.000139791	8.87536
Valine, leucine and isoleucine degradation	73	44	0.000171291	8.67215
Cholesterol metabolism	119	66	0.000172543	8.66486
Biosynthesis of unsaturated fatty acids	52	33	0.000286431	8.15801
Fatty acid elongation	57	35	0.000474449	7.65336
Tryptophan metabolism	57	35	0.000474449	7.65336
alpha-Linolenic acid metabolism	30	21	0.000547352	7.51042
2-Oxocarboxylic acid metabolism	38	25	0.000711645	7.24793
Peroxisome	141	73	0.00122151	6.70767
Terpenoid backbone biosynthesis	34	22	0.00204622	6.19176
Ascorbate and aldarate metabolism	29	19	0.00334006	5.70177
Pentose and glucuronate interconversions	43	26	0.00338072	5.68967
Glycolysis / Gluconeogenesis	123	63	0.00354529	5.64214
Glyoxylate and dicarboxylate metabolism	58	33	0.00407985	5.5017
Fructose and mannose metabolism	71	39	0.00438247	5.43014
Glycerophospholipid metabolism	186	90	0.00501712	5.2949
Linoleic acid metabolism	24	16	0.00544403	5.21324
TGF-beta signaling pathway	196	94	0.0057643	5.15607
Alanine, aspartate and glutamate metabolism	72	39	0.00601916	5.11281
Protein processing in endoplasmic reticulum	378	170	0.00831875	4.78924
Steroid hormone biosynthesis	41	24	0.00844475	4.77421
Pyruvate metabolism	80	42	0.00914113	4.69497
PPAR signaling pathway	141	69	0.00941542	4.66541
Steroid biosynthesis	29	18	0.00969944	4.63569
Primary bile acid biosynthesis	29	18	0.00969944	4.63569
Propanoate metabolism	55	30	0.0132539	4.32346
Butanoate metabolism	28	17	0.015911	4.14075
Phosphonate and phosphinate metabolism	18	12	0.015913	4.14062
Drug metabolism - cytochrome P450	46	25	0.0239547	3.73159
Sulfur metabolism	17	11	0.0280657	3.57321
Biosynthesis of amino acids	157	73	0.0308209	3.47956
ABC transporters	74	37	0.0338077	3.38707
Lysosome	253	113	0.0340113	3.38106
AGE-RAGE signaling pathway in diabetic complications	242	108	0.0384013	3.25966
Arginine biosynthesis	41	22	0.0390038	3.2441
Ether lipid metabolism	77	38	0.0397119	3.22611
Wnt signaling pathway	294	129	0.0442533	3.11783
Riboflavin metabolism	16	10	0.0482889	3.03055
Phenylalanine metabolism	27	15	0.0588977	2.83195
RIG-I-like receptor signaling pathway	100	47	0.0600434	2.81269
Tyrosine metabolism	36	19	0.0635454	2.756
Glutathione metabolism	77	37	0.0637508	2.75277
Oxidative phosphorylation	230	101	0.0669843	2.7033
Porphyrin and chlorophyll metabolism	52	26	0.0679684	2.68871
Phototransduction	21	12	0.0696589	2.66414
Glycosphingolipid biosynthesis - globo and isoglobo series	32	17	0.0723013	2.62691
Retinol metabolism	69	33	0.0819117	2.50211
Phenylalanine, tyrosine and tryptophan biosynthesis	14	8	0.130924	2.03314
Pentose phosphate pathway	60	28	0.135588	1.99813
D-Glutamine and D-glutamate metabolism	12	7	0.139667	1.96849
Histidine metabolism	30	15	0.144983	1.93114
FoxO signaling pathway	317	132	0.170444	1.76935
Arginine and proline metabolism	93	41	0.178458	1.7234
Galactose metabolism	57	26	0.182663	1.70011
Glycerolipid metabolism	118	51	0.191918	1.65069
Glycine, serine and threonine metabolism	67	30	0.194011	1.63984
Folate biosynthesis	46	21	0.214445	1.5397
Synthesis and degradation of ketone bodies	11	6	0.22307	1.50027
beta-Alanine metabolism	44	20	0.229378	1.47238
Toll-like receptor signaling pathway	147	62	0.231519	1.46309
Metabolism of xenobiotics by cytochrome P450	49	22	0.236229	1.44295
Phagosome	292	120	0.237036	1.43954
N-Glycan biosynthesis	97	41	0.280936	1.26963
ECM-receptor interaction	172	71	0.285913	1.25207
Neuroactive ligand-receptor interaction	246	100	0.30805	1.17749
Melanogenesis	186	76	0.316882	1.14923
Pantothenate and CoA biosynthesis	22	10	0.336209	1.09002
Focal adhesion	479	191	0.346524	1.0598
Arachidonic acid metabolism	77	32	0.356911	1.03027
Apelin signaling pathway	300	120	0.369324	0.99608
Cysteine and methionine metabolism	100	41	0.369791	0.994818
Nicotinate and nicotinamide metabolism	55	23	0.377366	0.974539
D-Arginine and D-ornithine metabolism	1	1	0.38919	0.943687
Mannose type O-glycan biosynthesis	38	16	0.402029	0.911231
VEGF signaling pathway	140	56	0.427425	0.849976
Vitamin B6 metabolism	11	5	0.43741	0.826884
Drug metabolism - other enzymes	59	24	0.439014	0.823224
Taurine and hypotaurine metabolism	19	8	0.473256	0.748119
Thiamine metabolism	19	8	0.473256	0.748119
Mucin type O-glycan biosynthesis	60	24	0.480398	0.733141
Glycosphingolipid biosynthesis - ganglio series	32	13	0.487978	0.717485
Lipoic acid metabolism	4	2	0.506056	0.681108
Phosphatidylinositol signaling system	215	84	0.50793	0.677412
Sphingolipid metabolism	92	36	0.523042	0.648094
Nitrogen metabolism	25	10	0.531396	0.632248
Adherens junction	204	79	0.549648	0.598477
Aminoacyl-tRNA biosynthesis	67	26	0.553912	0.590749
Cell adhesion molecules (CAMs)	243	94	0.555037	0.58872
Insulin signaling pathway	313	121	0.560078	0.57968
Tight junction	396	153	0.566299	0.568633
Ubiquinone and other terpenoid-quinone biosynthesis	18	7	0.589445	0.528573
Apoptosis	307	118	0.591651	0.524838
Glycosphingolipid biosynthesis - lacto and neolacto series	55	21	0.595288	0.518709
ErbB signaling pathway	188	72	0.597474	0.515044
Other types of O-glycan biosynthesis	42	16	0.601361	0.50856
Calcium signaling pathway	305	117	0.602193	0.507178
Vascular smooth muscle contraction	228	87	0.618986	0.479673
Cardiac muscle contraction	150	57	0.622275	0.474373
mTOR signaling pathway	301	115	0.623257	0.472797
Base excision repair	48	18	0.633195	0.456977
SNARE interactions in vesicular transport	64	24	0.638172	0.449148
Adipocytokine signaling pathway	157	59	0.664426	0.408831
Starch and sucrose metabolism	65	24	0.673966	0.394575
MAPK signaling pathway	602	229	0.690771	0.369946
Adrenergic signaling in cardiomyocytes	305	115	0.690919	0.369733
Notch signaling pathway	111	41	0.699615	0.357225
Fatty acid biosynthesis	28	10	0.702226	0.3535
Necroptosis	262	98	0.715964	0.334126
Sulfur relay system	9	3	0.747446	0.291093
Cellular senescence	358	133	0.774248	0.255864
Cytosolic DNA-sensing pathway	71	25	0.776737	0.252653
Selenocompound metabolism	24	8	0.777511	0.251658
Glycosaminoglycan biosynthesis - heparan sulfate / heparin	41	14	0.783319	0.244215
One carbon pool by folate	30	10	0.791148	0.23427
Inositol phosphate metabolism	166	60	0.793286	0.231572
Ferroptosis	99	35	0.797443	0.226345
Glycosaminoglycan biosynthesis - keratan sulfate	33	11	0.797683	0.226044
Endocytosis	571	212	0.828742	0.187846
Salmonella infection	163	58	0.831901	0.184042
Mitophagy - animal	169	60	0.841	0.173164
Lysine degradation	115	40	0.844167	0.169404
Purine metabolism	309	112	0.850674	0.161726
Caffeine metabolism	4	1	0.860861	0.149823
Intestinal immune network for IgA production	47	15	0.873127	0.135674
Glycosaminoglycan biosynthesis - chondroitin sulfate / dermatan sulfate	27	8	0.884374	0.122875
Glycosylphosphatidylinositol (GPI)-anchor biosynthesis	30	9	0.884683	0.122526
GnRH signaling pathway	198	69	0.896925	0.108783
NOD-like receptor signaling pathway	280	99	0.904267	0.100631
Glycosaminoglycan degradation	31	9	0.908045	0.0964615
Protein export	43	13	0.909731	0.0946068
Biotin metabolism	5	1	0.915035	0.0887931
Pyrimidine metabolism	167	56	0.936865	0.0652156
Cytokine-cytokine receptor interaction	281	97	0.945747	0.0557804
Valine, leucine and isoleucine biosynthesis	6	1	0.94812	0.0532745
Non-homologous end-joining	15	3	0.967412	0.0331305
Oocyte meiosis	202	66	0.97316	0.027207
Fanconi anemia pathway	61	17	0.973945	0.0264001
Progesterone-mediated oocyte maturation	176	56	0.979777	0.0204304
Autophagy - animal	328	110	0.982466	0.0176893
p53 signaling pathway	130	39	0.986865	0.0132224
Neomycin, kanamycin and gentamicin biosynthesis	9	1	0.988194	0.0118765
Autophagy - other	64	16	0.993562	0.00645881
Other glycan degradation	27	5	0.993742	0.00627738
Regulation of actin cytoskeleton	465	155	0.995377	0.00463417
Gap junction	181	54	0.995956	0.00405257
RNA degradation	147	42	0.996816	0.00318892
Mismatch repair	31	5	0.998508	0.0014932
RNA polymerase	47	9	0.998973	0.00102761
Herpes simplex infection	344	106	0.999404	0.000596653
Ubiquitin mediated proteolysis	299	90	0.999495	0.000504923
Homologous recombination	54	10	0.999654	0.000346018
Cell cycle	259	73	0.999905	9.54928e-05
Nucleotide excision repair	63	11	0.999939	6.06379e-05
DNA replication	57	9	0.999965	3.54104e-05
mRNA surveillance pathway	166	41	0.999967	3.33226e-05
Ribosome biogenesis in eukaryotes	122	23	1	4.58063e-07
Basal transcription factors	62	4	1	5.11635e-10
RNA transport	309	69	1	9.34173e-11
Spliceosome	268	33	1	0

## Sheet: Hindgut 2.5g vs 0.16g
Pathway	Total gene	Differential expressed gene	p	logp
Ribosome	249	178	2.80514e-38	86.4668
Metabolic pathways	2183	829	8.56976e-12	25.4828
Carbon metabolism	246	122	4.78241e-09	19.1583
Citrate cycle (TCA cycle)	77	48	3.88157e-08	17.0644
Proteasome	104	57	1.1303e-06	13.693
Phenylalanine, tyrosine and tryptophan biosynthesis	14	13	3.55942e-06	12.5459
Biosynthesis of amino acids	157	77	5.57355e-06	12.0975
Cardiac muscle contraction	150	74	6.45116e-06	11.9513
2-Oxocarboxylic acid metabolism	38	25	1.89769e-05	10.8723
Steroid biosynthesis	29	20	4.75083e-05	9.95461
Arginine and proline metabolism	93	48	6.30509e-05	9.67157
Fatty acid metabolism	98	50	6.60136e-05	9.62565
Oxidative phosphorylation	230	101	8.38939e-05	9.38596
Ferroptosis	99	50	9.23648e-05	9.28976
Valine, leucine and isoleucine degradation	73	39	0.000115107	9.06965
Fatty acid degradation	66	36	0.000119316	9.03374
PPAR signaling pathway	141	66	0.000153857	8.77948
Phenylalanine metabolism	27	18	0.00022402	8.40377
Propanoate metabolism	55	29	0.00111164	6.80192
Peroxisome	141	62	0.00177289	6.33515
Intestinal immune network for IgA production	47	25	0.00204576	6.19199
Biosynthesis of unsaturated fatty acids	52	27	0.00219078	6.1235
Pyruvate metabolism	80	38	0.00262943	5.94099
Tyrosine metabolism	36	20	0.00287768	5.85077
Amino sugar and nucleotide sugar metabolism	96	44	0.00302931	5.79942
Glyoxylate and dicarboxylate metabolism	58	29	0.00319285	5.74684
Cholesterol metabolism	119	52	0.00465158	5.37055
Tryptophan metabolism	57	28	0.00512982	5.27268
Sulfur metabolism	17	11	0.00560885	5.18341
Glycolysis / Gluconeogenesis	123	53	0.00606668	5.10494
Adipocytokine signaling pathway	157	65	0.00774487	4.86072
Alanine, aspartate and glutamate metabolism	72	33	0.00947227	4.65939
Pentose phosphate pathway	60	28	0.0121341	4.41174
Fructose and mannose metabolism	71	32	0.0140112	4.2679
Glycerophospholipid metabolism	186	74	0.0142164	4.25336
Fatty acid biosynthesis	28	15	0.0144782	4.23511
Arachidonic acid metabolism	77	34	0.0164705	4.10619
Cytokine-cytokine receptor interaction	281	107	0.0165009	4.10434
Ascorbate and aldarate metabolism	29	15	0.0212718	3.85037
Terpenoid backbone biosynthesis	34	17	0.0216755	3.83157
Riboflavin metabolism	16	9	0.0385867	3.25485
beta-Alanine metabolism	44	20	0.0421327	3.16693
Histidine metabolism	30	14	0.0659304	2.71916
alpha-Linolenic acid metabolism	30	14	0.0659304	2.71916
Steroid hormone biosynthesis	41	18	0.0731252	2.61558
Arginine biosynthesis	41	18	0.0731252	2.61558
Phosphonate and phosphinate metabolism	18	9	0.0857376	2.45646
Adrenergic signaling in cardiomyocytes	305	109	0.0872502	2.43898
Glycine, serine and threonine metabolism	67	27	0.0931339	2.37372
Phototransduction	21	10	0.0986767	2.31591
Primary bile acid biosynthesis	29	13	0.101429	2.28839
Glutathione metabolism	77	30	0.117246	2.14348
Taurine and hypotaurine metabolism	19	9	0.118217	2.13523
Pantothenate and CoA biosynthesis	22	10	0.130962	2.03285
Butanoate metabolism	28	12	0.151217	1.88904
Calcium signaling pathway	305	106	0.161253	1.82478
Protein processing in endoplasmic reticulum	378	130	0.167217	1.78846
Ether lipid metabolism	77	29	0.170994	1.76613
Insulin signaling pathway	313	108	0.181643	1.70571
Protein export	43	17	0.183274	1.69677
Porphyrin and chlorophyll metabolism	52	20	0.195237	1.63354
Phagosome	292	100	0.218173	1.52247
Necroptosis	262	90	0.221696	1.50645
N-Glycan biosynthesis	97	35	0.222359	1.50346
One carbon pool by folate	30	12	0.224885	1.49216
Glycerolipid metabolism	118	42	0.226659	1.48431
FoxO signaling pathway	317	108	0.22704	1.48263
Vitamin B6 metabolism	11	5	0.256002	1.36257
AGE-RAGE signaling pathway in diabetic complications	242	82	0.282617	1.26366
Glycosphingolipid biosynthesis - lacto and neolacto series	55	20	0.286451	1.25019
Tight junction	396	132	0.296588	1.21541
Cell adhesion molecules (CAMs)	243	82	0.298139	1.21019
Glycosphingolipid biosynthesis - globo and isoglobo series	32	12	0.309907	1.17148
Salmonella infection	163	55	0.342019	1.07289
Selenocompound metabolism	24	9	0.351136	1.04658
Cysteine and methionine metabolism	100	34	0.368297	0.998866
Apelin signaling pathway	300	99	0.37291	0.986417
VEGF signaling pathway	140	47	0.373691	0.984325
Caffeine metabolism	4	2	0.383547	0.958294
Lipoic acid metabolism	4	2	0.383547	0.958294
Thiamine metabolism	19	7	0.406925	0.899127
Fatty acid elongation	57	19	0.463207	0.769582
Other types of O-glycan biosynthesis	42	14	0.483617	0.726463
Synthesis and degradation of ketone bodies	11	4	0.488721	0.715964
Metabolism of xenobiotics by cytochrome P450	49	16	0.514117	0.665305
Folate biosynthesis	46	15	0.519643	0.654614
Linoleic acid metabolism	24	8	0.520334	0.653284
Starch and sucrose metabolism	65	21	0.524919	0.644511
Ubiquinone and other terpenoid-quinone biosynthesis	18	6	0.539551	0.617018
Galactose metabolism	57	18	0.576365	0.551013
Sphingolipid metabolism	92	29	0.577807	0.548516
Neomycin, kanamycin and gentamicin biosynthesis	9	3	0.589254	0.528898
Nicotinate and nicotinamide metabolism	55	17	0.6184	0.480619
Melanogenesis	186	58	0.621548	0.475542
RIG-I-like receptor signaling pathway	100	31	0.621562	0.47552
mTOR signaling pathway	301	94	0.634691	0.454617
Drug metabolism - cytochrome P450	46	14	0.643656	0.44059
Retinol metabolism	69	21	0.653299	0.425721
Hedgehog signaling pathway	112	34	0.679075	0.387024
Focal adhesion	479	149	0.68143	0.383562
Cytosolic DNA-sensing pathway	71	21	0.710344	0.342006
GnRH signaling pathway	198	60	0.720904	0.327249
Nitrogen metabolism	25	7	0.73433	0.308797
Non-homologous end-joining	15	4	0.75799	0.277085
ErbB signaling pathway	188	56	0.766937	0.265351
Herpes simplex infection	344	104	0.778807	0.249992
Toll-like receptor signaling pathway	147	43	0.788968	0.237029
Apoptosis	307	92	0.797453	0.226332
Neuroactive ligand-receptor interaction	246	73	0.804025	0.218125
Lysine degradation	115	33	0.804999	0.216915
Vascular smooth muscle contraction	228	67	0.822293	0.195659
Cellular senescence	358	107	0.82281	0.195031
Oocyte meiosis	202	59	0.824373	0.193132
Inositol phosphate metabolism	166	48	0.826319	0.190774
Drug metabolism - other enzymes	59	16	0.827175	0.189739
Sulfur relay system	9	2	0.837234	0.177652
Mucin type O-glycan biosynthesis	60	16	0.847804	0.165106
Aminoacyl-tRNA biosynthesis	67	18	0.849778	0.16278
Glycosphingolipid biosynthesis - ganglio series	32	8	0.851229	0.161074
Biotin metabolism	5	1	0.85458	0.157145
Pentose and glucuronate interconversions	43	11	0.857814	0.153369
Glycosaminoglycan biosynthesis - keratan sulfate	33	8	0.875298	0.133191
Gap junction	181	51	0.884045	0.123248
Base excision repair	48	12	0.8861	0.120925
Valine, leucine and isoleucine biosynthesis	6	1	0.901125	0.104111
ABC transporters	74	19	0.904273	0.100624
Wnt signaling pathway	294	84	0.910922	0.0932978
ECM-receptor interaction	172	47	0.921714	0.0815207
RNA polymerase	47	11	0.925929	0.0769579
Progesterone-mediated oocyte maturation	176	48	0.926094	0.0767794
D-Glutamine and D-glutamate metabolism	12	2	0.935062	0.0671425
Phosphatidylinositol signaling system	215	59	0.937329	0.0647212
Glycosylphosphatidylinositol (GPI)-anchor biosynthesis	30	6	0.951337	0.0498865
Notch signaling pathway	111	28	0.951893	0.0493031
Regulation of actin cytoskeleton	465	133	0.95229	0.0488853
Mannose type O-glycan biosynthesis	38	8	0.952381	0.0487901
Purine metabolism	309	86	0.952412	0.0487578
NOD-like receptor signaling pathway	280	76	0.967811	0.0327187
p53 signaling pathway	130	32	0.974108	0.0262335
Pyrimidine metabolism	167	42	0.978813	0.0214142
Homologous recombination	54	11	0.979854	0.0203513
RNA degradation	147	36	0.981868	0.0182986
Autophagy - animal	328	88	0.983224	0.0169182
SNARE interactions in vesicular transport	64	13	0.986824	0.0132631
Autophagy - other	64	13	0.986824	0.0132631
MAPK signaling pathway	602	167	0.991299	0.00873924
Mitophagy - animal	169	40	0.993439	0.00658232
Glycosaminoglycan degradation	31	4	0.996261	0.00374642
Mismatch repair	31	4	0.996261	0.00374642
Glycosaminoglycan biosynthesis - heparan sulfate / heparin	41	6	0.996838	0.00316704
Glycosaminoglycan biosynthesis - chondroitin sulfate / dermatan sulfate	27	3	0.997273	0.00273032
Fanconi anemia pathway	61	10	0.998237	0.00176445
DNA replication	57	9	0.998377	0.00162397
Ribosome biogenesis in eukaryotes	122	25	0.998381	0.00162026
Endocytosis	571	150	0.999081	0.000918941
TGF-beta signaling pathway	196	43	0.999369	0.000631354
Adherens junction	204	45	0.999419	0.000581367
Other glycan degradation	27	2	0.999592	0.000407624
RNA transport	309	70	0.99991	9.04378e-05
Cell cycle	259	56	0.999933	6.73784e-05
Basal transcription factors	62	7	0.999966	3.36487e-05
Lysosome	253	53	0.999972	2.84154e-05
mRNA surveillance pathway	166	29	0.999993	6.78084e-06
Nucleotide excision repair	63	6	0.999995	5.24016e-06
Spliceosome	268	48	1	4.68899e-08
Ubiquitin mediated proteolysis	299	49	1	1.5739e-10
D-Arginine and D-ornithine metabolism	1	0	1	0

## Sheet: Hindgut 10g vs 0.16g
Pathway	Total gene	Differential expressed gene	p	logp
Ribosome	249	180	2.38912e-31	70.5092
Carbon metabolism	246	127	6.02422e-07	14.3223
Metabolic pathways	2183	891	8.38846e-07	13.9912
Citrate cycle (TCA cycle)	77	48	3.18733e-06	12.6563
Phenylalanine, tyrosine and tryptophan biosynthesis	14	13	1.82379e-05	10.912
Cardiac muscle contraction	150	79	3.18176e-05	10.3555
Proteasome	104	58	4.21691e-05	10.0738
Ferroptosis	99	54	0.000168743	8.68713
Valine, leucine and isoleucine degradation	73	42	0.000185977	8.58989
2-Oxocarboxylic acid metabolism	38	25	0.000219542	8.42397
Calcium signaling pathway	305	141	0.000228783	8.38274
PPAR signaling pathway	141	71	0.000459503	7.68537
Oxidative phosphorylation	230	108	0.000595539	7.42604
Biosynthesis of amino acids	157	77	0.000747873	7.19828
Fatty acid metabolism	98	50	0.00211309	6.15961
Pyruvate metabolism	80	42	0.00232809	6.06271
Protein processing in endoplasmic reticulum	378	164	0.00268529	5.91997
Alanine, aspartate and glutamate metabolism	72	38	0.00326485	5.72454
Amino sugar and nucleotide sugar metabolism	96	48	0.00430692	5.44753
Steroid biosynthesis	29	18	0.00436372	5.43443
Phenylalanine metabolism	27	17	0.00451337	5.40071
Glyoxylate and dicarboxylate metabolism	58	31	0.00589909	5.13296
Phagosome	292	127	0.00694095	4.97032
Tryptophan metabolism	57	30	0.00889621	4.72213
Propanoate metabolism	55	29	0.00970537	4.63508
Cholesterol metabolism	119	56	0.0107762	4.53042
Ascorbate and aldarate metabolism	29	17	0.0122419	4.40289
Biosynthesis of unsaturated fatty acids	52	27	0.0158299	4.14585
Terpenoid backbone biosynthesis	34	19	0.0160255	4.13358
Fatty acid degradation	66	33	0.0162366	4.12048
Sulfur metabolism	17	11	0.016617	4.09733
Steroid hormone biosynthesis	41	22	0.0178975	4.02309
Fatty acid biosynthesis	28	16	0.0203198	3.89616
Pentose phosphate pathway	60	30	0.0213137	3.8484
Tyrosine metabolism	36	19	0.0327895	3.41765
Insulin signaling pathway	313	130	0.0332539	3.40358
Glycerophospholipid metabolism	186	80	0.0365811	3.30822
Peroxisome	141	62	0.0382847	3.2627
N-Glycan biosynthesis	97	44	0.0432026	3.14185
Adipocytokine signaling pathway	157	68	0.0436875	3.13069
Arginine and proline metabolism	93	42	0.0509851	2.97622
Fructose and mannose metabolism	71	33	0.0519206	2.95804
Glycolysis / Gluconeogenesis	123	54	0.0519848	2.9568
Intestinal immune network for IgA production	47	23	0.0530155	2.93717
Apelin signaling pathway	300	123	0.0547141	2.90563
Adrenergic signaling in cardiomyocytes	305	124	0.0680838	2.68702
Arginine biosynthesis	41	20	0.0707337	2.64883
Vascular smooth muscle contraction	228	94	0.0740445	2.60309
AGE-RAGE signaling pathway in diabetic complications	242	99	0.0819549	2.50159
Cell adhesion molecules (CAMs)	243	99	0.0899956	2.40799
Glycine, serine and threonine metabolism	67	30	0.0985332	2.31736
Phototransduction	21	11	0.0996278	2.30631
Protein export	43	20	0.112758	2.18251
FoxO signaling pathway	317	126	0.118035	2.13678
Cytokine-cytokine receptor interaction	281	112	0.126026	2.07127
beta-Alanine metabolism	44	20	0.138495	1.97692
Caffeine metabolism	4	3	0.140562	1.96211
Phosphonate and phosphinate metabolism	18	9	0.170033	1.77176
Vitamin B6 metabolism	11	6	0.173945	1.74902
Butanoate metabolism	28	13	0.18225	1.70238
Riboflavin metabolism	16	8	0.191176	1.65456
Ether lipid metabolism	77	32	0.205467	1.58247
Arachidonic acid metabolism	77	32	0.205467	1.58247
GnRH signaling pathway	198	78	0.211373	1.55413
Taurine and hypotaurine metabolism	19	9	0.223366	1.49894
Biotin metabolism	5	3	0.257827	1.35547
Histidine metabolism	30	13	0.272127	1.30149
alpha-Linolenic acid metabolism	30	13	0.272127	1.30149
Hedgehog signaling pathway	112	44	0.295401	1.21942
Focal adhesion	479	180	0.312997	1.16156
Ubiquinone and other terpenoid-quinone biosynthesis	18	8	0.31647	1.15053
Porphyrin and chlorophyll metabolism	52	21	0.323238	1.12937
ECM-receptor interaction	172	66	0.3235	1.12856
Wnt signaling pathway	294	111	0.33719	1.08711
Primary bile acid biosynthesis	29	12	0.353766	1.03912
Glutathione metabolism	77	30	0.362239	1.01545
Selenocompound metabolism	24	10	0.367988	0.999706
Synthesis and degradation of ketone bodies	11	5	0.369711	0.995034
Glycerolipid metabolism	118	45	0.383062	0.959558
Thiamine metabolism	19	8	0.384182	0.95664
Drug metabolism - other enzymes	59	23	0.388558	0.945312
Melanogenesis	186	70	0.392725	0.934646
VEGF signaling pathway	140	53	0.393313	0.933149
RIG-I-like receptor signaling pathway	100	38	0.408675	0.894835
Fatty acid elongation	57	22	0.415435	0.87843
Metabolism of xenobiotics by cytochrome P450	49	19	0.418784	0.8704
Salmonella infection	163	61	0.425033	0.855588
Inositol phosphate metabolism	166	62	0.43162	0.840209
Cellular senescence	358	132	0.450953	0.796393
Retinol metabolism	69	26	0.459667	0.777253
Lipoic acid metabolism	4	2	0.462453	0.77121
Gap junction	181	67	0.463079	0.769858
Phosphatidylinositol signaling system	215	79	0.488201	0.717029
Toll-like receptor signaling pathway	147	54	0.501138	0.690874
Folate biosynthesis	46	17	0.526315	0.641856
Drug metabolism - cytochrome P450	46	17	0.526315	0.641856
Linoleic acid metabolism	24	9	0.533538	0.628225
Nicotinate and nicotinamide metabolism	55	20	0.555276	0.58829
Tight junction	396	143	0.573819	0.555441
ErbB signaling pathway	188	67	0.617839	0.481527
Oocyte meiosis	202	72	0.619594	0.478691
Galactose metabolism	57	20	0.632582	0.457945
ABC transporters	74	26	0.634852	0.454363
Purine metabolism	309	110	0.642962	0.44167
Necroptosis	262	93	0.648266	0.433454
Cysteine and methionine metabolism	100	35	0.654042	0.424584
Glycosphingolipid biosynthesis - globo and isoglobo series	32	11	0.659751	0.415893
Neuroactive ligand-receptor interaction	246	87	0.661105	0.413843
Glycosphingolipid biosynthesis - lacto and neolacto series	55	19	0.663385	0.4104
Herpes simplex infection	344	122	0.667876	0.403652
Glycosaminoglycan biosynthesis - heparan sulfate / heparin	41	14	0.675613	0.392135
mTOR signaling pathway	301	106	0.69277	0.367057
Neomycin, kanamycin and gentamicin biosynthesis	9	3	0.695395	0.363275
Valine, leucine and isoleucine biosynthesis	6	2	0.707264	0.346351
Nitrogen metabolism	25	8	0.744549	0.294977
Pantothenate and CoA biosynthesis	22	7	0.745157	0.294161
Pentose and glucuronate interconversions	43	14	0.751733	0.285374
NOD-like receptor signaling pathway	280	97	0.755794	0.279986
Apoptosis	307	106	0.777616	0.251522
Starch and sucrose metabolism	65	21	0.793646	0.231117
MAPK signaling pathway	602	210	0.805154	0.216722
Sphingolipid metabolism	92	30	0.808632	0.212412
Mucin type O-glycan biosynthesis	60	19	0.816522	0.202701
Glycosaminoglycan biosynthesis - keratan sulfate	33	10	0.818959	0.199721
Mitophagy - animal	169	56	0.836379	0.178674
Other types of O-glycan biosynthesis	42	12	0.890856	0.115573
Sulfur relay system	9	2	0.895777	0.110064
Aminoacyl-tRNA biosynthesis	67	20	0.896011	0.109802
Glycosylphosphatidylinositol (GPI)-anchor biosynthesis	30	8	0.906511	0.0981522
Cytosolic DNA-sensing pathway	71	21	0.90977	0.0945638
Glycosaminoglycan biosynthesis - chondroitin sulfate / dermatan sulfate	27	7	0.912446	0.0916264
Pyrimidine metabolism	167	53	0.913217	0.0907812
Progesterone-mediated oocyte maturation	176	56	0.91474	0.0891153
Mannose type O-glycan biosynthesis	38	10	0.932029	0.0703915
Regulation of actin cytoskeleton	465	154	0.942923	0.0587709
Autophagy - animal	328	106	0.949987	0.0513071
D-Glutamine and D-glutamate metabolism	12	2	0.965804	0.0347941
Base excision repair	48	12	0.967256	0.0332918
Lysine degradation	115	32	0.980347	0.0198491
SNARE interactions in vesicular transport	64	16	0.981563	0.0186091
Autophagy - other	64	16	0.981563	0.0186091
One carbon pool by folate	30	6	0.984266	0.0158595
Notch signaling pathway	111	30	0.986529	0.0135629
Other glycan degradation	27	5	0.987566	0.0125123
TGF-beta signaling pathway	196	57	0.988331	0.0117377
Non-homologous end-joining	15	2	0.989321	0.0107369
RNA polymerase	47	10	0.991925	0.00810789
p53 signaling pathway	130	35	0.991976	0.0080562
RNA degradation	147	40	0.993341	0.00668138
Glycosaminoglycan degradation	31	5	0.996537	0.00346856
Glycosphingolipid biosynthesis - ganglio series	32	5	0.997511	0.00249197
Adherens junction	204	55	0.998541	0.00145993
Fanconi anemia pathway	61	12	0.998629	0.00137225
Homologous recombination	54	10	0.998793	0.00120751
Mismatch repair	31	4	0.999204	0.000796137
Ribosome biogenesis in eukaryotes	122	28	0.999547	0.000453129
Lysosome	253	68	0.999577	0.000423275
RNA transport	309	84	0.999819	0.000180958
Endocytosis	571	167	0.999922	7.83132e-05
Nucleotide excision repair	63	9	0.999977	2.25751e-05
DNA replication	57	7	0.999991	9.21887e-06
mRNA surveillance pathway	166	34	0.999998	2.2944e-06
Cell cycle	259	59	0.999999	5.88461e-07
Basal transcription factors	62	6	1	2.75288e-07
Ubiquitin mediated proteolysis	299	66	1	1.86449e-08
Spliceosome	268	55	1	3.36559e-09
D-Arginine and D-ornithine metabolism	1	0	1	0
